# Supplementary material for: Transcriptome map and genome annotation of flax line 3896
Source: Front Plant Sci. 2025 May 16;16:1520832. doi: 10.3389/fpls.2025.1520832 (PMC12122762; doi:10.3389/fpls.2025.1520832)
Supplement: Supplementary Table S1 — Expression levels of annotated genes in 28 organs/tissues of flax line 3896 as read counts per million reads (CPM). [file Table1.xlsx]

## Sheet: CPM
Supplementary Table S1. Expression levels of annotated genes in 28 organs/tissues of flax line 3896 as read counts per million reads (CPM).
Gene ID	InterPro IDs	InterPro Descriptions	Lin_SAM_1	Lin_SAM_2	Lin_FAM_1	Lin_FAM_2	Lin_leaf_blade_top_1	Lin_leaf_blade_top_2	Lin_leaf_blade_top3_1	Lin_leaf_blade_top3_2	Lin_leaf_blade_top10_1	Lin_leaf_blade_top10_2	Lin_shoot_1-3_1	Lin_shoot_1-3_2	Lin_shoot_9-10_1	Lin_shoot_9-10_2	Lin_s_SAM_1	Lin_s_SAM_2	Lin_s_cotyledon_1	Lin_s_cotyledon_2	Lin_s_hyp_1	Lin_s_hyp_2	Lin_s_root_1	Lin_s_root_2	Lin_anther_1	Lin_anther_2	Lin_pistil_1	Lin_pistil_2	Lin_filament_1	Lin_filament_2	Lin_petal_1	Lin_petal_2	Lin_sepal_1	Lin_sepal_2	Lin_flower_1	Lin_flower_2	Lin_pedicel_1	Lin_pedicel_2	Lin_capsule_3_1	Lin_capsule_3_2	Lin_capsule_7_1	Lin_capsule_7_2	Lin_capsule_14_1	Lin_capsule_14_2	Lin_capsule_21_1	Lin_capsule_21_2	Lin_capsule_28_1	Lin_capsule_28_2	Lin_seed_3_1
g1	IPR007581	Endonuclease V	6.21322	6.94175	8.21551	5.11849	13.2161	12.2583	15.5084	15.4292	8.45844	7.71856	12.0029	9.3842	1.69614	6.99295	5.53701	7.88716	14.2765	2.99384	5.87314	7.04731	5.78693	5.71788	3.40298	3.06748	7.14426	8.26209	5.544	6.22022	2.15771	3.1247	5.23531	8.33062	3.34221	4.5557	8.49697	5.95402	9.97276	8.08956	7.69067	8.27095	8.26868	9.06618	6.85461	6.87051	7.72323	2.24033	8.69712
g3	IPR039785; IPR025257; IPR003903; IPR011992	Deubiquitinating enzyme MINDY-3/4; Deubiquitinating enzyme MINDY-3/4, conserved domain; Ubiquitin interacting motif; EF-hand domain pair	11.5694	18.736	12.7536	15.452	13.4351	15.0472	12.3844	16.9223	15.2838	8.77797	32.8775	22.5221	28.3498	16.9829	15.0462	19.0952	8.5659	11.9754	25.1593	24.3201	20.4686	18.9071	17.6336	4.60122	14.0863	14.5661	18.8132	22.4705	19.2755	24.9132	20.0064	14.5301	17.0824	12.353	14.9382	12.3234	21.4121	21.9574	19.9258	17.7787	12.5015	15.8246	20.4533	14.7589	23.1697	20.7231	16.8101
g5	-	-	1.49974	1.61749	1.0954	1.25548	2.40956	0.97288	1.45042	0.497715	3.09864	3.17823	1.9135	0.93842	0.363459	0.817358	1.80555	1.24534	5.55197	0.665298	0.873035	2.21092	0.964488	1.90596	1.85617	0	1.21318	1.81479	1.36328	2.33258	2.87694	2.28019	1.55813	2.32482	0.835551	1.40175	3.1521	3.73857	3.71534	2.10118	2.79661	2.16436	1.96873	3.29679	2.43228	4.58034	0.286046	1.82027	2.46635
g10	IPR029044	Nucleotide-diphospho-sugar transferases	37.3864	35.4501	29.4976	30.8075	22.5623	20.8196	17.2935	19.2865	13.8182	10.1401	43.8366	37.3804	36.3459	26.6095	42.1295	44.7493	19.0353	24.9487	41.4295	44.9094	26.6842	40.6351	78.2687	30.6748	18.3324	15.0914	11.8151	16.8723	15.5355	37.4964	17.5134	19.0829	9.2839	9.37423	38.2364	21.3237	15.3502	19.541	10.8369	17.1603	4.42965	3.95615	2.21116	1.52678	0.572091	2.10031	12.2668
g12	IPR036910	High mobility group box domain superfamily	1.60687	0.943538	1.0954	0.676027	0.292068	0.389152	0	0	0.251241	0	0.956752	0	1.21153	0.454088	2.04629	5.14741	1.26902	0	1.34924	1.38183	0.857323	2.66835	1.23745	1.53374	1.88716	1.52825	1.18151	1.16629	0.719235	1.18232	0.12465	0	2.04246	0.700877	0.548192	2.21545	2.15099	0.945533	2.79661	0.927584	0.492183	0.659359	0.552791	0	0	0	0.454327
g14	IPR045167; IPR019443; IPR019441	Hobbit; BLTP2/FMP27/Hobbit, C-terminal; FMP27/BLTP2/Hobbit, GFWDK motif-containing RBG unit	33.1015	36.124	35.6006	34.8637	34.391	42.4176	54.893	42.6791	55.9848	72.6453	38.7919	33.9395	19.9902	13.441	17.574	15.1932	126.426	44.2423	40.239	52.6476	36.9721	26.3785	192.423	84.3558	58.7043	51.8649	20.2674	25.4251	98.9668	62.494	90.0599	57.2488	77.3349	52.8286	44.1294	67.7097	71.0803	52.1094	42.6483	43.9829	50.0058	47.1442	43.2283	50.6382	42.0487	77.4315	49.8462
g15	IPR015940; IPR010309; IPR050409; IPR035983; IPR011989; IPR009060; IPR000569; IPR025527; IPR010314; IPR003903; IPR016024	Ubiquitin-associated domain; E3 ubiquitin ligase, domain of unknown function DUF908; E3 ubiquitin-protein ligase; HECT, E3 ligase catalytic domain; Armadillo-like helical; UBA-like superfamily; HECT domain; HUWE1/REV1, ubiquitin-binding motif; E3 ubiquitin ligase, domain of unknown function DUF913; Ubiquitin interacting motif; Armadillo-type fold	121.801	162.154	143.889	165.144	161.514	187.506	187.997	179.426	187.844	194.023	176.738	169.541	89.7743	88.093	84.62	80.449	288.861	211.565	175.163	176.459	161.07	137.763	202.323	109.662	176.18	145.375	256.024	248.964	495.985	278.436	193.707	154.116	263.384	178.023	157.194	147.881	104.714	92.7673	64.6715	70.8828	122.357	117.531	120.287	139.446	211.674	260.719	104.95
g16	IPR029419; IPR009049; IPR000362; IPR024083; IPR020557; IPR022761; IPR008948	Argininosuccinate lyase, C-terminal; Argininosuccinate lyase; Fumarate lyase family; Fumarase/histidase, N-terminal; Fumarate lyase, conserved site; Fumarate lyase, N-terminal; L-Aspartase-like	104.018	95.7018	105.08	88.7527	78.5663	71.7986	58.6864	58.8548	54.5193	42.6791	44.3585	41.2905	31.9844	29.6065	110.74	132.006	18.0836	14.9692	61.5093	65.084	30.7565	50.2411	6.49661	7.66871	71.6448	61.0821	25.0843	25.0364	4.74695	16.5525	50.5457	57.4425	27.666	39.5995	51.6671	42.5089	36.1757	40.1326	30.4131	38.9585	32.1888	26.704	31.288	29.5178	14.8744	3.3605	51.2741
g18	IPR019821; IPR001752; IPR027417; IPR033467; IPR027640; IPR036961	Kinesin motor domain, conserved site; Kinesin motor domain; P-loop containing nucleoside triphosphate hydrolase; Tesmin/TSO1-like CXC domain; Kinesin-like protein; Kinesin motor domain superfamily	271.989	259.675	242.632	234.292	74.4043	85.0946	1.33885	2.48858	2.13555	0.908066	39.6617	25.3373	11.2672	29.9698	200.416	143.214	38.8638	1.3306	140.638	163.056	26.2555	48.5639	145.71	75.9202	124.553	101.342	12.4513	14.151	2.58925	1.01342	7.9153	10.946	4.92047	20.7635	78.2543	148.435	4.00866	10.611	5.59321	3.32384	1.67342	0.494519	0.995024	0	0	0.560083	15.512
g20	IPR038765; IPR003653	Papain-like cysteine peptidase superfamily; Ulp1 protease family, C-terminal catalytic domain	52.3839	58.769	63.2203	59.7801	60.5311	67.9719	77.9882	68.0625	70.3893	82.4827	57.0572	58.182	28.2286	28.7892	45.7405	57.1196	161.166	63.5359	56.906	73.0986	54.3328	60.4571	116.011	83.5889	66.5899	58.9808	64.7103	77.5195	88.1783	66.7166	63.8833	58.6049	65.173	55.3693	64.2755	71.0328	88.9726	81.0006	96.1334	110.692	83.4743	76.8153	77.9435	89.8256	85.0986	149.822	88.7236
g34	IPR014840	Hpc2-related domain	12.4264	16.2423	7.12011	17.6733	14.8955	16.085	16.7357	15.1803	15.5351	12.7129	17.0476	16.7352	13.8114	11.3522	7.34256	7.55507	22.6838	20.2916	13.3336	10.7782	9.96638	13.9516	19.1805	18.4049	13.7493	16.6197	14.7234	15.6283	19.4194	15.6235	17.2017	10.7523	14.8542	10.8636	17.5421	12.0465	19.5544	15.2336	10.1377	14.4548	16.9311	15.8246	16.9154	11.1964	30.3208	24.2236	18.3029
g35	IPR029021; IPR017438; IPR017437; IPR016064; IPR002504	Protein-tyrosine phosphatase-like; Inorganic polyphosphate/ATP-NAD kinase, N-terminal; ATP-NAD kinase, PpnK-type, C-terminal; NAD kinase/diacylglycerol kinase-like domain superfamily; NAD kinase	2.14249	4.71769	4.06864	6.85685	21.8321	18.4847	34.8102	40.0661	69.0075	59.6297	14.0903	15.7967	19.6268	30.5147	5.1759	2.15859	19.8285	54.0555	13.9686	16.8583	18.3253	10.4447	10.209	9.20245	3.97652	6.06523	4.54426	7.0755	8.63082	3.46251	51.3559	35.3567	24.9737	19.0989	31.1099	20.0775	18.3812	8.82497	13.6335	10.4353	21.9514	22.583	18.9055	21.3749	32.3232	68.7502	3.18029
g37	IPR001471; IPR036955; IPR044808; IPR016177	AP2/ERF domain; AP2/ERF domain superfamily; Ethylene-responsive transcription factor; DNA-binding domain superfamily	0	0.269582	0.469458	0	1.89844	3.7618	0.223142	0.746573	0.711849	2.57285	0.34791	0.625613	0.726917	0.908175	0.962959	0.996273	20.7802	47.5688	0.317467	1.10546	3.00063	6.9377	3.40298	0	6.87467	0.859639	102.791	113.83	24.454	6.67166	1.05953	0.774941	9.84094	26.4581	2.32981	9.27719	0	0.210118	0	0.231896	1.8703	0.824199	5.74903	16.5401	42.9069	112.717	0.129808
g39	IPR001810; IPR036047	F-box domain; F-box-like domain superfamily	4.49923	4.38071	4.14688	6.47054	6.35248	5.44813	5.46699	5.35044	6.1554	4.69167	8.78472	7.03815	5.69419	6.7205	3.49073	2.65673	5.86923	12.807	4.28581	2.62547	6.85858	5.71788	4.33107	4.60122	8.29004	8.83518	12.9057	14.3843	13.0901	12.9211	4.11346	5.03712	7.24145	10.1627	10.1415	8.8618	11.6349	6.82885	8.04024	5.5655	6.6937	15.6598	6.30182	5.59819	5.57789	11.3417	11.1635
g41	IPR044179; IPR002885; IPR011990	Pentatricopeptide repeat-containing protein PPR5-like; Pentatricopeptide repeat; Tetratricopeptide-like helical domain superfamily	3.42798	5.25686	4.14688	5.40822	15.1145	18.2253	14.058	13.1894	16.7075	12.2589	6.26238	7.97657	4.1192	7.44704	12.9999	24.4917	2.06216	8.98152	11.1114	7.1855	5.46543	2.36339	0	0	6.13328	8.40536	1.45416	1.16629	0.575388	0.253354	18.8222	17.8236	7.79848	9.63706	10.1415	9.00026	7.13736	8.82497	12.9343	11.5948	10.7296	9.06618	9.17633	10.6875	5.86394	2.94044	4.34856
g43	IPR001087; IPR051238; IPR035669; IPR036514	GDSL lipase/esterase; GDSL esterase/lipase; GDSL lipase/esterase-like, plant; SGNH hydrolase superfamily	12.1051	12.3334	2.97323	1.73836	0.584136	0.648587	0.334713	0.248858	0.753723	0	1.30466	0.312807	1.69614	2.17962	17.9351	2.82277	1.58628	0	41.2707	50.8512	22.2904	15.7051	325.14	334.356	11.9296	17.1928	4.45338	1.08854	19.5632	7.00947	0.12465	0.581206	5.01331	3.06634	0.137048	0.276931	1.7599	1.47083	7.69067	0.386493	1.77186	1.15388	0.442233	0	0	1.68025	91.3847
g44	IPR001594	Palmitoyltransferase, DHHC domain	27.1025	19.8143	18.7001	15.9349	10.8795	10.8314	6.47113	5.72372	7.74659	8.62663	13.0466	11.1046	10.9038	8.53685	10.3518	5.89461	12.2143	5.15606	7.30175	8.84369	7.50158	12.3506	8.97151	13.8037	14.0189	14.1363	9.27029	10.8076	24.5978	16.468	8.28925	6.97447	7.70564	7.97248	5.61896	9.00026	12.4171	11.0312	7.69067	9.89423	5.02027	5.93423	2.87451	2.03571	8.72439	9.24137	12.851
g46	IPR000823; IPR019793; IPR019794; IPR002016; IPR010255; IPR033905	Plant peroxidase; Peroxidases heam-ligand binding site; Peroxidase, active site; Haem peroxidase; Haem peroxidase superfamily; Secretory peroxidase	2.46386	2.29145	13.3796	12.4582	74.6964	61.4212	126.633	165.241	180.391	179.343	271.022	531.615	454.444	936.783	24.074	37.0281	10.6281	52.2259	165.877	108.612	225.154	141.651	2.16554	1.53374	9.57061	25.9802	8.6341	21.2265	3.02079	13.1744	35.7746	65.095	63.5947	29.8749	175.01	170.728	36.469	21.6422	39.5021	47.616	196.775	164.345	294.195	90.8434	39.6173	30.3845	19.4712
g47	IPR021899	Protein of unknown function DUF3511	2.46386	2.76322	10.7975	7.24315	1.24129	3.17808	5.91327	4.47944	5.77854	2.42151	19.396	13.7635	6.05764	17.5278	2.88888	0.996273	3.01393	9.31417	3.01594	2.48729	8.14457	4.42183	0.618725	3.06748	16.3779	9.83809	7.54347	9.25257	58.1142	14.5256	18.8222	13.3677	11.2335	19.5369	13.8418	57.1863	13.6881	10.0857	32.5106	26.1269	46.8559	45.8254	83.2503	26.4642	8.72439	3.08046	0.649039
g48	-	-	16.6043	13.4117	13.1448	11.9753	13.2891	13.1015	21.8679	22.8949	15.0745	14.3777	19.7439	18.4556	25.8056	25.1565	12.8796	11.125	13.0075	5.82136	13.0955	13.5419	12.2169	17.0774	11.4464	10.7362	7.14426	9.69482	17.9953	13.7622	9.20621	28.0379	7.35437	9.5899	9.2839	9.28662	18.3644	12.7388	12.4171	12.2919	5.94279	12.8316	14.8639	14.1762	11.7192	7.37944	10.5837	1.96029	10.1899
g49	IPR029196; IPR016549	HUWE1-associated protein modifying stress responses-like; Uncharacterised conserved protein UCP009193	13.6048	13.4117	9.78037	13.7137	14.7494	13.1663	24.4341	32.6003	27.0503	37.8361	17.5694	23.9297	33.5593	22.3411	12.2777	6.80787	11.5798	23.7844	11.5082	12.2983	18.0038	27.7508	39.5984	66.7177	12.671	11.2708	23.9028	27.2134	62.7173	58.2715	11.7795	11.5272	24.9737	18.9237	11.9232	14.9543	22.5854	17.3348	13.983	19.7885	27.3654	19.1214	30.9563	19.3392	36.7569	64.6896	18.9519
g50	IPR026211	GIGANTEA	15.6402	31.6759	23.0817	30.2281	67.7598	72.6417	97.7363	90.9574	96.0578	103.671	81.4109	113.392	118.609	143.401	29.1295	29.8052	37.5948	52.3922	95.8751	116.073	148.531	141.346	74.8657	61.3496	26.3529	29.9918	60.0751	76.5864	66.8889	79.5532	40.3867	36.3254	33.2364	27.7723	32.2063	31.7086	76.9467	55.2611	37.055	69.2596	109.757	110.278	74.4057	71.5042	112.13	186.088	46.7957
g51	IPR000834; IPR008969; IPR050753	Peptidase M14, carboxypeptidase A; Carboxypeptidase-like, regulatory domain superfamily; Peptidase M14 domain-containing protein	46.3849	23.9254	32.4708	25.4959	15.4066	9.08022	22.0911	23.6415	20.3086	29.5121	25.0495	25.3373	25.5633	31.9678	24.5555	29.141	29.5048	38.0883	38.3342	25.1492	44.3665	29.733	90.3338	90.4907	42.596	35.1019	32.8096	39.1096	32.5094	55.569	17.2017	24.3138	31.8438	26.8085	22.3388	33.0933	23.4653	23.3231	23.4216	21.0252	19.392	26.2095	29.7402	32.3168	23.3127	28.0041	28.8822
g52	IPR011009	Protein kinase-like domain superfamily	32.2445	20.5557	36.383	18.5425	13.2161	19.263	20.9754	21.0285	21.858	37.0794	18.0043	27.8398	36.9516	71.3826	17.2129	37.6093	24.9046	39.0863	42.6993	43.8039	63.1204	59.9234	28.4613	17.638	27.2965	18.5778	116.969	46.8849	95.8021	19.1705	32.3468	34.388	56.7247	45.119	26.9984	50.1245	28.3539	17.755	38.4533	34.7844	39.8669	39.5615	31.0669	30.7901	39.6173	51.9477	26.7404
g53	IPR045849; IPR036691; IPR000300	Inositol polyphosphate 5-phosphatase, plant; Endonuclease/exonuclease/phosphatase superfamily; Inositol polyphosphate-related phosphatase	2.14249	3.70676	4.06864	2.89726	6.93662	8.30191	21.8679	17.1712	22.9885	16.4965	7.30611	8.91499	9.57108	13.3502	3.85184	2.73975	21.5734	29.9384	10.0796	7.46186	23.3621	30.7241	2.78426	1.53374	15.0973	13.1334	30.3557	25.5806	58.2581	47.4617	9.09947	6.19953	26.1806	19.0989	6.5783	11.7696	12.7104	8.82497	8.38982	6.18389	13.6827	14.6707	10.503	16.2857	21.5964	28.0041	1.75241
g54	IPR012340; IPR003029	Nucleic acid-binding, OB-fold; S1 domain	32.5658	27.6322	27.2286	31.6767	83.6045	90.0887	86.0213	77.6436	84.4169	101.855	28.8765	22.6785	12.9634	15.2573	78.2404	160.068	21.0975	26.1129	39.4453	54.0294	14.6817	16.8487	4.9498	6.13496	31.0034	27.3174	6.27108	8.5528	2.4454	8.78294	66.8749	54.149	46.6052	32.328	57.149	43.8936	25.1274	22.1675	38.8029	29.1416	15.6514	26.0447	22.3328	24.4285	21.3104	13.162	13.8245
g55	IPR050307; IPR006694	Sterol Desaturase and Related Enzymes; Fatty acid hydroxylase	7.07022	10.4463	7.58957	9.7541	4.08895	5.1887	4.68599	3.48401	4.06173	6.05377	16.8736	13.6071	18.8999	12.0787	5.89812	0.996273	3.01393	3.99179	8.17478	5.38912	4.50095	8.08128	2.16554	0.766871	7.34646	6.11299	6.63462	10.0301	2.30155	12.4988	5.29764	3.97157	4.82763	3.32917	8.77107	4.29243	9.67944	9.98062	11.8856	12.677	6.10308	3.62647	3.4273	4.07141	2.28837	1.40021	12.3317
g56	IPR005061; IPR042277	Vacuolar protein sorting-associated protein Ist1; Vacuolar protein sorting-associated protein IST1-like	11.2481	11.592	10.7975	15.3555	10.8065	10.3774	15.0621	16.1757	13.8601	8.62663	15.0471	20.958	24.8363	16.6196	10.4722	8.30227	19.6698	39.0863	13.6511	20.7274	8.3589	17.9923	47.3324	69.7852	8.96402	11.8439	30.2648	27.991	78.2528	25.4199	11.6548	9.78363	33.2364	21.6396	17.4051	10.6619	25.0297	19.6461	20.2754	20.1749	31.2044	31.1547	26.534	27.482	36.3278	49.9874	17.7837
g57	IPR004146; IPR046349	DC1; C1-like domain superfamily	0	0.134791	0	0	0.292068	0.324293	0.111571	0.124429	0	2.7242	0.521865	1.25123	1.45383	2.17962	0.36111	0	1.26902	0	0.555568	2.48729	0	0	0	1.53374	0.336993	0.286546	7.17993	6.60898	13.0901	3.63141	0.436276	0.968676	2.69233	0.963706	2.46686	3.04624	0.684405	0.630355	0.699152	0.927584	8.8593	3.62647	5.85958	11.4509	2.86046	0	0
g58	IPR001810; IPR053772; IPR053781; IPR032675; IPR036047	F-box domain; FBD-associated F-box protein At1g61320/At1g61330-like; F-box/LRR-repeat protein 13-like, F-box domain; Leucine-rich repeat domain superfamily; F-box-like domain superfamily	1.28549	1.61749	0.704187	0.386301	0.146034	0.389152	2.23142	1.49315	1.71681	2.57285	1.73955	2.18965	0.969223	4.54088	2.64814	10.3778	11.1039	1.3306	6.34934	4.0073	6.42992	8.61495	4.33107	1.53374	1.68497	1.76704	8.81587	5.44269	6.32927	4.22257	1.62045	2.51856	1.6711	4.38048	3.01505	4.4309	2.54207	2.41636	1.74788	3.01465	6.49682	4.61551	7.4074	4.8348	7.72323	12.6019	4.9327
g60	IPR016721; IPR024096; IPR007194	Bet3 family; NO signalling/Golgi transport ligand-binding domain superfamily; Transport protein particle (TRAPP) component	62.4536	40.1678	50.7015	43.2657	35.1942	26.0083	31.2399	29.9873	24.5797	21.0369	21.6574	26.2758	34.1651	29.5157	38.398	53.9648	17.2904	17.4641	35.1595	27.4983	42.3303	36.8994	60.9444	42.1779	37.6085	34.5288	43.4431	40.8202	27.9063	29.2202	18.6352	20.7297	18.7535	26.6333	25.3539	26.8623	26.9851	26.7901	25.1695	24.3491	21.0655	13.1872	25.5389	19.5937	16.4476	24.5036	33.6851
g61	IPR005225; IPR027417; IPR001806	Small GTP-binding domain; P-loop containing nucleoside triphosphate hydrolase; Small GTPase	24.2101	17.6576	25.8202	21.7294	20.3717	18.355	13.8348	14.0605	11.1802	14.075	16.0038	16.8916	17.8095	20.0707	39.4813	66.4182	15.7041	33.5975	35.1595	26.9456	36.7577	43.2272	220.266	161.043	15.9061	15.187	25.9023	22.3928	40.2772	38.5943	23.5589	25.2825	24.8809	20.6759	24.1204	19.939	11.4393	15.5488	18.1779	11.7494	12.1077	13.5169	9.17633	12.9776	25.7441	35.7053	10.5144
g62	IPR009943	Protein of unknown function DUF1475	5.03485	5.39165	6.41593	8.30547	20.5908	18.7442	31.6862	37.3286	33.9175	39.8036	14.0034	20.0196	30.4094	24.5207	10.9537	11.4571	10.6281	57.0493	12.2225	13.6801	20.3614	19.2883	9.59023	4.60122	10.8512	7.30693	38.1718	26.7469	99.9737	47.2928	34.2788	38.9408	54.5894	38.8111	23.024	21.6006	16.8168	5.1479	12.5847	9.73963	18.5061	23.9018	24.6545	31.8079	40.0464	123.638	1.42789
g64	IPR011009; IPR000719; IPR013210; IPR001611; IPR017441; IPR032675; IPR008271; IPR001245	Protein kinase-like domain superfamily; Protein kinase domain; Leucine-rich repeat-containing N-terminal, plant-type; Leucine-rich repeat; Protein kinase, ATP binding site; Leucine-rich repeat domain superfamily; Serine/threonine-protein kinase, active site; Serine-threonine/tyrosine-protein kinase, catalytic domain	27.3167	33.2934	22.1428	34.4774	19.1305	18.9387	17.182	20.4063	14.9907	13.3183	64.7982	69.1303	63.2418	49.8588	22.0277	11.125	32.2014	23.1191	20.3179	24.7347	34.0786	36.2895	11.4464	5.36809	29.8576	47.4234	33.5366	38.9541	63.4366	45.9416	28.3579	24.4106	28.3159	33.2917	34.8102	40.2935	38.62	32.6734	65.3707	47.6933	26.1842	31.9789	8.29186	7.88836	26.3162	11.4817	15.1875
g65	IPR008271; IPR003591; IPR032675; IPR001611; IPR000719; IPR011009; IPR017441; IPR013210	Serine/threonine-protein kinase, active site; Leucine-rich repeat, typical subtype; Leucine-rich repeat domain superfamily; Leucine-rich repeat; Protein kinase domain; Protein kinase-like domain superfamily; Protein kinase, ATP binding site; Leucine-rich repeat-containing N-terminal, plant-type	0.96412	1.07833	1.56486	0.772602	2.11749	1.16746	0.446285	1.49315	0.921217	3.02689	4.95771	5.16131	4.60381	5.90314	3.73147	5.31346	5.39334	10.1458	5.79378	6.63277	8.14457	6.09908	1.23745	0	2.83074	1.43273	1.72682	2.25483	2.01386	3.37806	3.11626	2.03422	1.11407	1.75219	4.79668	2.90778	2.24876	1.99612	2.09746	5.10171	2.16561	1.6484	1.54781	5.08927	4.14766	4.76071	2.14183
g66	IPR000504; IPR025742; IPR038192; IPR035979; IPR012677; IPR026896	RNA recognition motif domain; Cleavage stimulation factor subunit 2, hinge domain; Transcription termination and cleavage factor, C-terminal domain superfamily; RNA-binding domain superfamily; Nucleotide-binding alpha-beta plait domain superfamily; Transcription termination and cleavage factor, C-terminal domain	2.57099	3.36978	2.50378	4.15274	3.72387	4.02124	8.36783	5.10158	4.14547	6.05377	4.08794	3.28447	4.84612	3.72352	2.52777	1.24534	3.33118	4.82341	2.53974	1.65819	2.57197	2.51587	5.87788	6.90183	4.78531	6.97263	4.81692	4.35415	8.63082	8.52959	5.92089	5.42459	4.82763	4.29287	2.19277	4.29243	4.79083	5.35802	2.44703	4.48332	5.11871	6.42875	4.42233	2.7991	7.15114	13.0219	6.42549
g67	IPR003441; IPR036093	NAC domain; NAC domain superfamily	2.24961	1.41531	2.42553	2.89726	5.62231	6.81016	20.5291	18.6643	18.8849	22.2476	19.7439	23.9297	24.594	24.884	3.97221	4.06811	20.463	43.078	10.6352	10.2255	17.6823	24.3963	22.8928	22.2392	7.75085	6.92487	25.7205	26.3582	27.1871	22.8019	7.41669	8.81495	18.5678	16.6458	7.26354	8.58487	18.2834	13.5526	23.7712	14.1456	29.2357	28.5173	32.7252	36.3883	37.615	47.047	18.4327
g68	IPR000242; IPR003595; IPR050348; IPR029021; IPR016130; IPR000387	Tyrosine-specific protein phosphatase, PTPase domain; Protein-tyrosine phosphatase, catalytic; Protein-Tyrosine Phosphatase; Protein-tyrosine phosphatase-like; Protein-tyrosine phosphatase, active site; Tyrosine-specific protein phosphatases domain	10.3911	13.7487	10.1716	11.1062	9.34618	10.8963	10.5993	15.4292	12.4783	8.17259	17.7434	15.1711	20.7171	18.2543	14.6851	5.97764	6.66237	13.6386	17.6988	13.5419	15.0032	12.1982	8.66214	4.60122	16.6475	16.3331	18.2679	24.0256	16.5424	15.8769	12.7143	11.1398	12.8118	10.9512	18.9126	16.062	20.8255	19.6461	31.4618	17.9333	13.7811	16.1543	11.7192	10.6875	20.7383	16.3824	15.7716
g69	IPR027409; IPR044769; IPR002423; IPR002498; IPR027484; IPR027483	GroEL-like apical domain superfamily; 1-phosphatidylinositol-3-phosphate 5-kinase, PIPK catalytic domain; Chaperonin Cpn60/GroEL/TCP-1 family; Phosphatidylinositol-4-phosphate 4/5-kinase, core; Phosphatidylinositol-4-phosphate 5-kinase, N-terminal; Phosphatidylinositol-4-phosphate 4/5-kinase, C-terminal domain superfamily	12.6407	19.8817	12.9101	21.4397	13.4351	10.3774	24.3225	22.646	33.6663	34.6578	36.9654	37.5368	42.5247	30.878	18.6573	5.81159	32.3601	57.5483	25.4767	23.3529	28.506	39.1866	62.1818	58.2822	22.1742	24.9773	64.4376	50.7725	97.816	61.734	23.9952	16.6612	49.2047	36.0952	23.8463	24.9238	28.3539	35.7201	30.4131	29.5281	32.681	28.3524	35.3786	31.8079	48.0557	30.1045	42.2524
g70	IPR032816	VTT domain	8.99846	7.81789	5.78998	6.95342	5.11119	5.31841	7.25212	6.59472	7.53723	6.20512	8.52379	7.50736	15.871	10.9889	10.5925	12.0383	3.01393	4.98973	6.58745	9.12005	6.53709	8.61495	5.56852	3.06748	5.79629	5.92196	5.27134	7.38651	5.75388	10.1342	4.67439	5.52146	5.4775	5.60702	5.89306	2.63085	7.13736	4.72766	3.14618	5.7974	2.9531	4.45067	2.87451	4.32588	5.0058	5.88087	8.3077
g71	IPR021864; IPR007700; IPR045021	Domain of unknown function DUF3475; Domain of unknown function DUF668; Protein PSK SIMULATOR	19.2824	22.3079	11.4235	18.5425	7.7398	9.40451	15.0621	17.0467	17.7544	32.539	20.8746	24.7117	21.3229	25.2473	14.9259	4.64927	24.5873	25.7803	23.4926	17.2728	24.9695	21.8042	12.6839	24.5399	21.5676	22.6849	21.358	16.4058	41.7157	32.5982	17.9496	19.3735	26.2735	13.2291	14.6641	15.7851	21.901	20.3815	24.4703	15.6916	27.6607	14.6707	27.0868	28.7544	33.8964	31.5047	29.6611
g72	IPR005690; IPR027417; IPR024283; IPR045058; IPR006703	Translocase of chloroplast Toc86/159; P-loop containing nucleoside triphosphate hydrolase; Translocase of chloroplast 159/132, membrane anchor domain; GTPase GIMA/IAN/Toc; AIG1-type guanine nucleotide-binding (G) domain	25.9241	38.0111	28.2457	50.8952	144.647	149.24	124.29	107.258	124.49	125.918	52.2734	49.7362	34.6497	35.7821	69.333	100.956	132.771	104.618	83.9701	68.2622	60.6556	43.8371	21.0366	23.0061	57.9629	63.7088	37.7174	39.5761	86.3082	27.3622	95.0459	64.9982	108.622	84.0176	84.9697	57.3248	71.3736	73.6465	75.858	61.2978	74.4181	86.5409	70.4256	86.772	66.0766	47.327	48.0938
g74	IPR027417; IPR003439; IPR003593; IPR043926; IPR050352; IPR013525	P-loop containing nucleoside triphosphate hydrolase; ABC transporter-like, ATP-binding domain; AAA+ ATPase domain; ABC transporter family G domain; ATP-binding cassette subfamily G transporters; ABC-2 type transporter, transmembrane domain	2.89236	0.876143	1.79959	2.80068	6.4255	4.99412	3.4587	4.47944	5.40168	3.32958	44.5325	39.4136	39.2535	33.4208	5.05553	6.47577	57.7405	61.3737	11.3495	14.9237	32.4711	38.1955	1011.61	692.484	20.8936	12.7991	237.029	200.135	841.362	252.763	13.6492	8.52435	87.3615	85.2442	30.1505	28.6624	18.3812	19.0157	29.0148	17.7787	49.4152	53.5729	66.8877	64.8882	99.4009	177.966	78.0794
g75	-	-	4.71348	7.81789	3.36445	6.27739	4.60007	6.03186	0	0.622144	1.33995	0	7.48006	7.97657	16.5979	11.3522	4.81479	0.91325	3.01393	0.332649	9.28592	8.01459	32.1496	20.9656	1.23745	0	6.40287	8.30984	2.90833	4.4319	0.575388	19.5083	7.47902	4.45591	1.6711	4.11765	5.07077	4.0155	19.0656	16.3892	14.3326	21.2571	3.54372	3.62647	2.54284	1.52678	0	0	7.33414
g76	IPR006852; IPR048354	Alkaline ceramidase TOD1/Probable hexosyltransferase MUCI70; TOD1/MUCI70, glycosyltransferase-like domain	12.2122	15.501	18.7783	18.1562	11.0256	9.20993	17.182	17.1712	17.7125	12.5616	20.6137	26.745	30.7728	30.333	18.0555	10.1288	23.1597	28.4415	26.2704	35.5129	22.2904	37.2044	100.543	75.1533	17.0519	14.5183	25.9023	28.5352	29.3448	40.9589	13.4622	12.5928	15.5041	15.3317	11.9232	12.3234	17.7945	19.6461	6.64194	19.7112	17.817	20.2753	15.9204	16.5401	12.8721	18.3427	22.262
g77	IPR038538; IPR003690	MTERF superfamily, mitochondrial/chloroplastic; Transcription termination factor, mitochondrial/chloroplastic	13.7119	5.52644	12.9883	6.08424	18.5463	13.296	53.7773	54.3754	58.6647	32.8417	8.78472	10.1662	15.9922	12.3512	13.9629	46.0776	7.77276	11.3101	15.2384	15.0619	12.967	7.31889	92.8087	75.1533	13.6819	11.4619	8.99764	7.38651	15.3916	9.71191	22.2501	25.2825	18.8463	17.6971	21.3795	10.5234	20.6299	13.8678	18.1779	16.1554	14.6671	19.7808	15.0359	13.741	17.7348	31.2246	8.89183
g78	IPR003854	Gibberellin regulated protein	12.4264	5.86342	9.38916	12.9411	347.415	215.007	33.3598	44.9188	24.4122	4.23764	126.726	112.141	32.469	45.4996	168.397	333.419	19.6698	41.2485	113.891	96.5897	3.64362	3.43073	2.4749	0	47.2465	73.7857	1.45416	3.03236	11.0762	308.163	56.8405	77.1066	40.6635	51.8649	62.6309	44.309	21.2165	33.9341	46.144	33.2384	3.34685	4.45067	0.221116	0.508927	0	0.140021	2.79087
g79	IPR016135; IPR000608; IPR023313	Ubiquitin-conjugating enzyme/RWD-like; Ubiquitin-conjugating enzyme E2; Ubiquitin-conjugating enzyme, active site	3.10661	4.44811	2.66026	3.76644	2.92068	4.15096	4.01656	6.4703	5.10856	5.59974	7.48006	10.0098	15.3864	8.90012	1.92592	0.664182	15.3869	58.2136	3.57151	2.3491	3.64362	6.63275	159.94	143.405	6.13328	8.78742	44.4429	32.1896	67.752	22.8863	5.67159	7.26507	33.8863	23.0413	6.85239	5.81555	8.99503	11.0312	18.5275	8.88934	44.395	32.8031	50.8568	45.2945	81.237	109.636	27.1298
g80	IPR013320; IPR011009; IPR000719; IPR001220; IPR017441; IPR001245; IPR050528; IPR019825; IPR008271	Concanavalin A-like lectin/glucanase domain superfamily; Protein kinase-like domain superfamily; Protein kinase domain; Legume lectin domain; Protein kinase, ATP binding site; Serine-threonine/tyrosine-protein kinase, catalytic domain; L-type Lectin-Domain Containing Receptor Kinases; Legume lectin, beta chain, Mn/Ca-binding site; Serine/threonine-protein kinase, active site	2.14249	2.96541	2.26905	0.772602	1.02224	1.75118	1.562	2.48858	1.4237	4.84302	4.87074	5.00491	12.7211	19.3441	1.68518	0.996273	1.26902	9.14785	3.57151	5.38912	10.395	8.76742	0	0	1.75237	2.67443	0.636197	2.72134	0.287694	1.60458	1.18418	0.968676	0.557034	0.963706	3.28915	4.4309	0.879949	1.99612	2.79661	3.01465	4.92183	2.63744	4.86456	4.58034	1.71627	4.62068	0.584135
g81	IPR001752; IPR000857; IPR019748; IPR019821; IPR027417; IPR002404; IPR000299; IPR011993; IPR036961; IPR011254; IPR027640; IPR038185; IPR019749; IPR035963; IPR014352	Kinesin motor domain; MyTH4 domain; FERM central domain; Kinesin motor domain, conserved site; P-loop containing nucleoside triphosphate hydrolase; IRS-type PTB domain; FERM domain; PH-like domain superfamily; Kinesin motor domain superfamily; Prismane-like superfamily; Kinesin-like protein; MyTH4 domain superfamily; Band 4.1 domain; FERM superfamily, second domain; FERM/acyl-CoA-binding protein …	72.6304	94.4886	73.9396	87.6904	69.0011	62.2643	48.9797	47.5318	47.317	42.5278	81.3239	71.4763	63.9687	50.9486	49.1109	28.7259	39.3397	33.7639	81.9859	87.8842	64.5136	72.0453	7.42469	16.1043	78.3173	99.9092	36.5359	55.3599	14.097	97.1191	48.7383	45.0434	27.666	35.1315	51.9412	61.3403	90.3414	108.631	86.6948	116.566	75.5009	95.607	47.2084	28.4999	21.5964	8.96133	95.7982
g83	IPR036259; IPR005989	MFS transporter superfamily; Sucrose/H+ symporter, plant	1.92824	1.68489	1.48662	2.31781	17.086	18.2902	32.6903	60.5968	88.0599	127.735	68.7992	85.5526	99.4665	198.527	21.5462	48.4023	7.4555	104.784	27.9371	24.4583	5.5726	5.71788	3.09362	4.60122	15.0973	10.65	0.18177	16.9501	7.19235	7.85398	8.35157	10.6554	19.4962	14.7184	28.7801	6.09249	3.12871	6.09343	17.4788	6.26119	38.5872	12.363	38.8059	46.5668	76.0881	27.164	0.778847
g84	IPR032675; IPR011009; IPR000719; IPR003591; IPR001611; IPR050994; IPR013210	Leucine-rich repeat domain superfamily; Protein kinase-like domain superfamily; Protein kinase domain; Leucine-rich repeat, typical subtype; Leucine-rich repeat; Arabidopsis Inactive Receptor-like Kinases; Leucine-rich repeat-containing N-terminal, plant-type	0.214249	0.808747	0.156486	0.579452	2.70163	1.1026	23.0952	25.5079	49.4107	86.2663	2.87026	18.9248	15.6287	18.7084	1.08333	1.74348	1.42765	5.98768	8.88908	18.6547	20.5758	13.3417	1.85617	1.53374	2.15676	2.4834	2.09036	0.544269	2.01386	0.506708	22.0008	29.4478	21.7243	12.0025	1.91867	3.60011	36.6645	13.5526	61.5253	24.8902	44.2965	71.0459	26.534	23.6651	13.4441	11.0616	11.9423
g85	IPR004713; IPR004837; IPR044880	Calcium/proton exchanger; Sodium/calcium exchanger membrane region; NCX, central ion-binding domain superfamily	1.92824	1.68489	1.79959	1.35205	1.38732	1.49175	7.02898	7.71458	15.2419	11.3508	0.434887	2.03324	1.57499	3.26943	1.80555	5.56252	0.158628	1.66324	2.69847	6.63277	6.32276	3.04954	0	0	2.89814	2.76995	0.0908852	0.544269	1.43847	0.675611	8.78785	6.97447	4.82763	3.94243	2.19277	2.63085	12.7104	2.3113	6.64194	9.12124	7.38275	17.6378	6.63349	12.2142	4.57673	2.66039	9.21635
g86	IPR004713	Calcium/proton exchanger	1.07124	1.28052	0.860673	0.482876	0.803187	0.843163	10.153	6.09701	14.0276	8.77797	0.434887	1.25123	2.3019	1.81635	1.2037	4.40021	0.793139	0.997947	3.49214	8.01459	7.60874	4.34559	0	2.30061	2.89814	2.00582	0.272656	0.388764	0.719235	0.422257	7.16739	8.23375	5.01331	2.80351	2.74096	2.35391	7.91954	4.41249	4.89406	5.4109	8.76087	12.6927	8.84466	7.88836	6.00696	2.80041	8.3726
g87	IPR004837; IPR004713	Sodium/calcium exchanger membrane region; Calcium/proton exchanger	0.428498	0.134791	0.938916	0.289726	0.803187	1.23232	10.8224	5.97258	8.29095	8.47528	0.521865	0.312807	0	2.17962	0.601849	3.98509	1.11039	2.16222	2.1429	1.79637	9.10906	3.12578	0	0	1.14578	1.33722	0.0908852	0.155505	1.15078	0.928965	5.23531	6.8776	1.85678	4.11765	4.79668	2.76931	4.10643	3.25684	0	2.55085	8.17025	5.60455	3.09563	7.6339	3.86162	1.12017	4.02404
g88	IPR004837; IPR004798; IPR004713; IPR044880	Sodium/calcium exchanger membrane region; Calcium/proton exchanger CAX-like; Calcium/proton exchanger; NCX, central ion-binding domain superfamily	4.92773	4.17853	5.32052	4.92534	1.67939	4.47525	1.11571	1.36872	1.33995	2.7242	3.65305	6.41254	4.24035	2.99698	5.29627	4.64927	4.44158	5.32238	4.04771	10.5019	3.96512	7.16642	9.89959	9.96932	3.63953	4.68026	3.0901	3.49887	9.06237	7.09392	2.55533	2.13109	7.14861	5.34419	9.04516	6.23095	7.03959	6.40861	3.84533	5.10171	1.8703	1.6484	0.442233	0	0.286046	2.38035	10.125
g89	IPR003016; IPR036625; IPR001078; IPR023213; IPR004167; IPR045257; IPR011053; IPR000089	2-oxo acid dehydrogenase, lipoyl-binding site; E3-binding domain superfamily; 2-oxoacid dehydrogenase acyltransferase, catalytic domain; Chloramphenicol acetyltransferase-like domain superfamily; Peripheral subunit-binding domain; Dihydrolipoamide acetyltransferase/Pyruvate dehydrogenase protein X component; Single hybrid motif; Biotin/lipoyl attachment	32.7801	41.3809	39.5127	52.8267	44.9055	47.736	28.7854	37.5775	27.8877	12.7129	36.0956	33.1575	27.2594	31.332	49.1109	87.506	14.4351	26.6119	43.1755	46.0148	27.5415	34.9935	3.40298	4.60122	31.273	37.8241	23.8119	22.4705	11.2201	25.4199	35.276	35.7442	24.0453	30.4005	38.3734	25.3392	33.1447	48.1171	45.4449	39.4996	18.1124	17.3082	14.8148	10.9419	9.29648	4.20062	30.5048
g90	IPR008984; IPR000253; IPR002716	SMAD/FHA domain superfamily; Forkhead-associated (FHA) domain; PIN domain	16.7114	23.858	38.5738	39.5959	5.40326	3.43751	0	0.248858	0.502482	0.302689	3.91399	3.44087	1.93845	2.36126	19.6203	4.56625	9.51767	0	13.2543	15.7528	1.71465	4.04064	0	0	4.9201	7.40245	1.09062	2.02157	0.287694	0.506708	0.498601	1.06554	0.464195	2.01502	3.56325	9.41566	0.782177	2.94166	2.09746	3.09195	1.37811	0	0.442233	0.508927	0.143023	3.92058	1.16827
g91	IPR044300; IPR013087; IPR036236	Protein SENSITIVE TO PROTON RHIZOTOXICITY 1/2; Zinc finger C2H2-type; Zinc finger C2H2 superfamily	8.89133	14.6248	11.0323	16.4178	15.7717	14.3338	23.0952	19.162	19.4712	33.1444	17.9174	16.5787	30.0459	24.5207	17.2129	10.5439	23.1597	29.9384	15.2384	20.3128	18.6468	24.625	43.3107	64.4171	15.2995	15.8556	29.4468	40.4314	59.265	21.5351	20.3803	17.7268	22.6527	23.3918	12.8825	10.6619	23.4653	19.9612	22.0233	26.9772	19.9826	24.726	17.2471	21.3749	37.9011	69.0302	22.0673
g92	IPR002885; IPR032867; IPR011990; IPR046848	Pentatricopeptide repeat; DYW domain; Tetratricopeptide-like helical domain superfamily; E motif	3.74936	3.0328	2.1908	3.38013	3.35878	2.2052	2.00828	2.11529	2.51241	1.81613	0.782797	1.56403	0.726917	0.544905	0.962959	1.24534	1.58628	0.332649	1.34924	0.829096	0.428662	0.304954	0	0	2.56115	1.71928	0.636197	0.311011	0	0.0844514	1.99441	2.13109	1.6711	0.525658	1.64457	3.46164	1.66213	2.10118	1.3983	2.24166	0.88593	1.97808	1.3267	1.78124	0.858137	0	2.07692
g93	IPR013083; IPR051653; IPR001841; IPR044744; IPR003137; IPR046450	Zinc finger, RING/FYVE/PHD-type; E3 ubiquitin-protein ligase and sorting receptor; Zinc finger, RING-type; ZNRF4 /RNF13/RNF167, PA domain; PA domain; PA domain superfamily	5.6776	8.02008	5.86822	11.1062	12.4129	12.3232	16.9588	20.904	41.4547	52.9705	30.6161	36.5984	64.211	59.4855	9.50922	9.38157	19.3526	44.2423	18.0956	15.0619	18.3253	14.7903	20.1085	32.9754	16.2431	26.3623	38.8989	50.6948	190.166	99.0615	36.7095	31.3851	83.4623	55.8073	41.1144	21.4622	63.2586	30.9925	64.322	43.9056	71.465	89.0134	57.6008	72.7765	68.794	81.212	31.1539
g95	IPR038577; IPR017177; IPR001503	GT10-like, C-terminal domain superfamily; Alpha-(1, 3)-fucosyltransferase/alpha-(1, 4)-fucosyltransferase, plant; Glycosyl transferase family 10	4.17785	4.38071	4.85107	6.37397	4.23499	4.02124	7.47527	6.59472	7.49535	10.7454	13.5685	10.1662	15.5076	14.7124	3.6111	3.81905	7.93139	20.2916	10.7939	7.87641	14.7888	7.01394	20.4179	16.8712	9.23362	10.0769	19.5403	20.6822	24.3102	23.1397	8.60087	5.81206	8.077	7.53443	8.49697	10.6619	13.5903	14.9184	24.4703	15.7689	16.4389	15.0004	8.95521	8.14283	30.6069	68.4701	22.6515
g96	IPR008928; IPR024746; IPR012341	Six-hairpin glycosidase superfamily; Glycosyl hydrolase family 100; Six-hairpin glycosidase-like superfamily	20.7821	16.9837	19.0913	21.2466	39.7213	41.3798	32.5788	31.2316	30.107	35.8686	50.8818	48.9542	47.9765	41.5036	36.3517	26.0691	31.5669	38.5873	50.1598	48.2257	88.5186	81.5752	77.9593	46.0122	31.4078	30.2306	45.17	46.4184	34.0918	50.9242	20.1934	25.4762	17.8251	25.2316	29.0542	19.5236	38.1311	26.1597	48.591	42.2051	24.0186	26.0447	24.2122	32.5713	53.6336	66.0898	30.7644
g97	IPR012967; IPR029063; IPR036390; IPR016461; IPR001077; IPR036388	Plant methyltransferase dimerisation domain; S-adenosyl-L-methionine-dependent methyltransferase superfamily; Winged helix DNA-binding domain superfamily; O-methyltransferase COMT-type; O-methyltransferase domain; Winged helix-like DNA-binding domain superfamily	0.856996	0.202187	0.312972	0.579452	4.08895	2.2052	8.70255	11.6963	33.5825	30.1175	0.782797	2.03324	5.57303	7.08377	0.24074	0.332091	8.24864	21.7885	0.158734	0.414548	0.642992	0.533669	59.7069	46.7791	3.57213	4.53698	7.90701	5.36494	14.8162	3.20915	5.11066	15.9832	13.9259	8.93618	0.411144	4.8463	8.31063	3.57201	2.09746	5.02441	36.2247	36.5944	102.487	114.763	239.563	330.449	2.66106
g98	-	-	89.9846	68.9457	89.6665	70.6931	57.6834	52.0815	48.7566	48.2784	39.3192	20.5828	46.098	47.8594	64.0899	79.1929	108.453	223.165	21.732	26.7782	60.7156	46.9821	86.3753	101.321	66.2035	52.9141	45.8311	41.2149	94.3389	66.2453	77.6774	77.0197	40.823	61.0266	42.9845	49.4994	50.0225	57.8786	39.9888	54.2105	77.9554	52.4858	32.7794	30.1657	38.2531	27.991	36.4708	47.187	44.1347
g103	IPR014052; IPR002755	DNA primase, small subunit, eukaryotic/archaeal; DNA primase, small subunit	58.1686	42.3244	48.0412	28.6829	29.4259	24.1274	1.562	1.11986	0.83747	0.756722	16.6997	12.9815	2.90767	6.90213	29.611	34.0393	1.90353	0	16.0321	11.8837	9.85921	6.9377	131.479	69.7852	12.1318	11.1275	12.1786	6.22022	3.45233	1.85793	3.42788	4.55278	2.97085	5.78224	17.4051	16.3389	3.12871	2.94166	0.349576	1.39138	0.984367	1.97808	1.10558	1.01785	1.14418	0.980145	2.66106
g105	IPR050311; IPR015163; IPR027417; IPR003593; IPR036390; IPR016314; IPR036388; IPR049945; IPR054425	Origin Recognition Complex 1/Cell Division Control Protein 6; Cdc6, C-terminal; P-loop containing nucleoside triphosphate hydrolase; AAA+ ATPase domain; Winged helix DNA-binding domain superfamily; Cell division protein Cdc6/18; Winged helix-like DNA-binding domain superfamily; ORC1/DEAH AAA+ ATPase domain; Cdc6/ORC1-like, ATPase lid domain	42.6355	33.226	37.4002	28.876	16.1368	13.3609	1.33885	0.497715	0.334988	0.605377	10.4373	7.82017	7.75378	5.1766	25.8795	16.1894	3.80707	0	8.88908	10.3637	8.14457	5.9466	3.40298	0.766871	8.82923	8.11881	15.6323	4.74292	0.863082	0.168903	0.810227	3.0029	0.835551	4.81853	8.63402	14.9543	1.36881	1.15565	0	1.00488	0	0	0	0	0	0	2.66106
g107	IPR009057; IPR017930; IPR001005	Homedomain-like superfamily; Myb domain; SANT/Myb domain	0.321373	0.60656	0.938916	1.5452	1.75241	1.49175	4.68599	3.11072	7.32786	9.08066	3.30514	5.00491	15.6287	17.5278	8.42589	4.06811	7.61413	14.6366	19.2861	24.8729	28.3988	25.2349	11.7558	6.13496	3.23514	5.49214	45.3517	28.5352	261.658	61.8184	3.98881	6.587	86.8045	50.3755	17.8162	6.23095	4.88861	1.47083	7.69067	8.58015	13.978	12.8575	10.3925	11.7053	14.3023	7.70114	2.59616
g108	IPR024709; IPR019378	Putative O-fucosyltransferase, plant; GDP-fucose protein O-fucosyltransferase	4.17785	7.88529	9.93686	9.17465	6.49851	7.65333	6.91741	7.3413	6.44852	7.11318	13.0466	9.22779	11.5095	12.5328	8.06478	3.56998	4.75883	3.32649	10.5558	14.7855	8.78756	10.2922	10.8277	5.36809	11.323	15.9511	14.269	16.7168	24.0225	30.0647	11.9664	7.07134	20.7959	14.8936	7.26354	10.2465	8.89726	9.98062	4.54449	9.19854	5.11871	4.78035	3.4273	3.56249	3.00348	3.92058	42.5121
g109	IPR024964; IPR006594; IPR050618; IPR013320; IPR006595; IPR003877; IPR043136; IPR013144; IPR044736; IPR001870	CTLH/CRA C-terminal to LisH motif domain; LIS1 homology motif; Ubiquitination and Signaling Pathway Regulator; Concanavalin A-like lectin/glucanase domain superfamily; CTLH, C-terminal LisH motif; SPRY domain; B30.2/SPRY domain superfamily; CRA domain; Ran-binding protein Vid30/RanBPM/SPLA, SPRY domain; B30.2/SPRY domain	13.3906	17.8598	11.6582	16.4178	13.8002	15.1769	11.2687	16.549	18.4243	23.7611	24.9625	25.4937	25.4421	25.5197	12.6388	16.8536	21.0975	27.9425	20.8735	26.8074	22.7191	20.8893	21.346	9.96932	19.0738	22.7327	24.539	32.5784	45.5995	26.94	20.131	15.5957	21.8172	22.9537	13.8418	16.3389	25.9096	24.6889	19.9258	24.0399	28.6451	21.9237	27.3079	32.0624	66.0766	62.8693	24.0144
g111	IPR001251; IPR044834; IPR009038; IPR036273; IPR036865; IPR011074	CRAL-TRIO lipid binding domain; Patellin; GOLD domain; CRAL/TRIO, N-terminal domain superfamily; CRAL-TRIO lipid binding domain superfamily; CRAL/TRIO, N-terminal domain	31.1732	51.8946	34.3487	41.5274	78.1282	60.578	79.1039	89.962	76.126	75.9748	333.906	207.704	234.794	116.701	49.472	11.4571	29.1875	39.9179	124.368	111.375	274.343	288.715	60.9444	24.5399	47.1791	43.8893	32.446	33.9002	218.072	299.296	37.769	37.3909	128.489	71.4018	125.536	65.4942	8.60395	21.327	16.4301	12.1359	6.59526	4.28583	2.32172	3.56249	8.00928	6.44095	21.1587
g112	IPR007512	MICOS complex subunit Mic10	15.2117	12.8726	15.2574	11.1062	11.3176	13.0366	14.1695	8.71001	11.6408	20.7342	7.82797	10.0098	9.81338	10.2624	16.9722	28.5598	5.7106	14.4702	11.5082	11.6073	21.7546	19.517	6.18725	14.5705	11.5252	12.7991	20.0856	15.7838	18.4124	7.68508	5.98322	8.71809	9.93378	10.5132	9.04516	8.72333	7.23514	5.46308	12.2352	12.5224	6.98901	7.08811	9.83968	6.61605	9.43951	7.70114	12.5265
g115	IPR036291; IPR029753; IPR006139; IPR006140	NAD(P)-binding domain superfamily; D-isomer specific 2-hydroxyacid dehydrogenase, NAD-binding domain conserved site; D-isomer specific 2-hydroxyacid dehydrogenase, catalytic domain; D-isomer specific 2-hydroxyacid dehydrogenase, NAD-binding domain	17.4613	14.4901	20.4997	18.5425	31.1052	26.7218	21.5332	19.5353	24.6216	23.0043	17.8304	14.7019	15.7499	10.9889	14.8055	28.7259	7.77276	15.9671	8.88908	10.7782	12.324	13.7229	15.4681	3.06748	25.9485	29.9918	19.7221	13.6845	22.1524	15.6235	23.3096	23.8294	19.3105	22.2528	12.7455	13.7081	23.7586	19.541	21.3241	19.0155	16.1436	17.3082	20.6744	25.7008	20.8813	13.582	26.8702
g116	IPR009038; IPR001251; IPR036865; IPR036273; IPR011074; IPR044834	GOLD domain; CRAL-TRIO lipid binding domain; CRAL-TRIO lipid binding domain superfamily; CRAL/TRIO, N-terminal domain superfamily; CRAL/TRIO, N-terminal domain; Patellin	30.2091	47.7835	24.0206	30.9041	42.3499	38.9801	39.3846	35.5866	35.4668	35.4146	72.2783	62.8741	63.8476	64.0263	42.972	22.2501	32.5187	44.9076	74.208	58.3131	37.615	29.8092	1.23745	3.06748	51.2904	45.6564	46.9877	56.604	3.30848	18.157	23.8705	13.174	19.6819	21.2015	40.8403	27.4162	46.4418	60.0939	66.0698	71.5785	43.509	48.9574	35.5997	30.2811	22.7406	7.56112	59.2573
g117	IPR047259; IPR047257; IPR000008; IPR035892; IPR047255; IPR047258; IPR013583	QUIRKY-like; QUIRKY-like, second C2 domain; C2 domain; C2 domain superfamily; QUIRKY-like, fourth C2 domain; QUIRKY-like, third C2 domain; Multiple C2 domain and Transmembrane region Proteins, C-terminal	16.6043	21.9036	16.3528	19.2185	36.2895	37.9423	43.7359	41.4348	37.8118	27.696	56.2744	42.6981	68.6937	55.217	20.824	22.6652	20.6216	24.2834	29.8419	32.1966	66.764	67.3948	29.3894	19.9386	26.8921	32.523	61.2566	58.3923	58.5458	72.966	57.6508	43.2998	45.3055	29.0864	41.9367	56.494	67.6583	68.9188	66.769	59.5972	59.062	41.2099	35.7103	26.4642	35.6127	64.2695	42.7717
g118	IPR018456; IPR036259; IPR000109; IPR044739	PTR2 family proton/oligopeptide symporter, conserved site; MFS transporter superfamily; Proton-dependent oligopeptide transporter family; NRT1/PTR family	3.10661	4.04374	1.72135	2.89726	3.65085	4.15096	6.35955	8.08787	8.12346	5.4484	15.2211	17.3608	19.1422	16.6196	5.89812	2.9058	4.44158	23.4518	11.4288	10.6401	14.1458	11.4358	25.9864	21.4724	6.06588	7.83227	12.1786	16.9501	24.1663	30.7403	7.10507	6.78073	9.46958	8.32291	11.9232	10.8003	20.7277	14.3931	27.9661	14.5321	16.7342	14.3411	8.84466	13.2321	9.58253	12.4618	10.839
g119	IPR003774	AlgH-like	32.0302	26.2843	33.175	25.3993	14.0193	19.6522	18.8555	19.0376	17.88	27.0906	16.4387	22.6785	8.96531	17.7094	23.8332	30.1373	29.9806	26.7782	17.9369	24.5965	19.7184	24.0914	24.1303	13.8037	24.6679	29.371	19.6312	27.369	28.0502	41.8879	32.5337	37.4878	20.1461	19.975	25.0798	18.6929	24.3453	23.008	43.697	28.7551	34.4528	31.8141	33.9414	38.1695	29.7488	25.2037	29.5962
g121	IPR002885; IPR011990	Pentatricopeptide repeat; Tetratricopeptide-like helical domain superfamily	2.14249	4.5829	1.95607	4.05616	1.89844	0.843163	2.23142	1.61757	1.75869	4.0863	2.26141	0.93842	1.45383	1.81635	2.04629	1.32836	3.33118	3.32649	3.01594	3.59275	0.857323	0.609908	6.80597	28.3742	1.55017	1.28946	1.8177	0.933033	0.863082	2.19574	2.24371	1.35615	1.29975	1.40175	2.32981	1.10772	3.22648	4.72766	0	3.24654	1.57499	2.4726	1.76893	4.07141	2.71743	0.840124	2.72596
g123	IPR002347; IPR036291; IPR020904	Short-chain dehydrogenase/reductase SDR; NAD(P)-binding domain superfamily; Short-chain dehydrogenase/reductase, conserved site	1.92824	1.41531	1.33013	0.676027	4.81912	4.73468	5.57856	5.97258	6.82538	5.75108	2.95723	3.44087	2.0596	1.45308	5.29627	6.30973	37.1189	54.8871	2.85721	3.1782	0.428662	1.37229	3.40298	7.66871	0.876183	1.19394	1.45416	0.85528	4.31541	2.19574	6.66879	7.65254	5.29183	5.4318	3.70029	2.07698	7.724	4.20237	7.34109	4.56062	16.7342	14.5059	24.2122	35.8793	46.3394	61.8892	1.6875
g125	IPR015876; IPR005804	Acyl-CoA desaturase; Fatty acid desaturase domain	0.214249	0.539165	1.56486	2.70411	0.146034	0	0.223142	0.373286	0.334988	0	0.173955	0.312807	1.09038	0.36327	0	1.32836	6.66237	152.353	0	1.38183	0.214331	0.686146	44.5482	11.5031	27.5661	20.5358	42.6252	64.6125	101.268	3908.66	0.623252	1.64675	29.43	41.965	0.274096	0	141.085	106.11	192.616	99.8698	214.494	283.195	225.87	187.285	35.3266	117.617	0.584135
g127	IPR036922; IPR012748; IPR017941	Rieske [2Fe-2S] iron-sulphur domain superfamily; Rieske-like [2Fe-2S] domain, NirD-type; Rieske [2Fe-2S] iron-sulphur domain	5.14197	5.66123	3.67742	5.50479	37.4577	38.5261	64.5997	83.3673	101.543	75.6722	10.6982	11.8867	21.0806	24.5207	26.6017	48.1532	5.23472	65.3655	24.0481	25.4256	10.5022	8.76742	4.02171	3.06748	6.60507	8.59639	4.81692	3.42112	24.8855	6.67166	64.7558	50.1774	53.0111	37.5845	48.515	26.5854	20.0433	15.8639	32.8601	17.7014	17.128	25.2205	18.1315	25.7008	19.8802	44.2466	1.29808
g128	IPR002100; IPR033896; IPR036879; IPR002487; IPR050142	Transcription factor, MADS-box; MADS MEF2-like; Transcription factor, MADS-box superfamily; Transcription factor, K-box; MADS-box/MEF2 Transcription Factor	2.89236	0.202187	1.79959	0.965753	0	0.129717	2.78928	0.746573	0.586229	0.605377	2.08746	0.782017	3.27113	3.26943	4.45369	2.82277	0.634511	2.99384	0.714301	1.52001	14.6817	12.2744	0.309362	0	6.06588	7.30693	5.45311	13.84	0.575388	0	3.55253	2.22796	1.39259	3.50438	9.18221	15.9235	3.03094	9.24521	11.536	5.4109	3.34685	5.27487	3.53786	2.03571	0.143023	0.700104	0
g130	IPR013785; IPR001155; IPR045247	Aldolase-type TIM barrel; NADH:flavin oxidoreductase/NADH oxidase, N-terminal; Oxidoreductase Oye-like	122.443	69.0131	38.2608	25.9788	103.1	95.6666	29.7895	30.2362	25.2916	91.5633	39.7487	54.2719	36.3459	78.0122	64.6386	67.6635	539.334	391.528	236.354	61.2149	1043.04	387.978	1.85617	1.53374	4.17872	0.955154	9.72472	4.19865	30.4956	3.63141	6.98042	9.20243	10.1195	3.6796	6.85239	5.26169	0.195544	1.26071	4.89406	0.772986	0.492183	0.659359	0.331675	0	1.71627	5.60083	0.389423
g131	IPR014001; IPR001202; IPR000629; IPR001650; IPR036020; IPR014014; IPR027417; IPR011545	Helicase superfamily 1/2, ATP-binding domain; WW domain; ATP-dependent RNA helicase DEAD-box, conserved site; Helicase, C-terminal domain-like; WW domain superfamily; RNA helicase, DEAD-box type, Q motif; P-loop containing nucleoside triphosphate hydrolase; DEAD/DEAH box helicase domain	23.7816	34.0348	25.9767	26.0753	44.8324	50.0709	49.6492	43.3012	44.5115	34.0525	56.9702	45.8262	36.5882	32.1494	16.7314	9.71366	71.5411	50.729	35.7944	30.6765	27.3272	19.517	74.5563	40.6441	48.6618	39.6867	38.3536	45.3298	71.7797	36.7364	36.0863	23.7326	41.4991	29.3492	31.9322	27.5547	46.2462	45.0704	43.3474	38.8812	46.9543	52.2542	41.3488	50.8927	76.5172	108.656	40.0457
g132	IPR011598; IPR036638	Myc-type, basic helix-loop-helix (bHLH) domain; Helix-loop-helix DNA-binding domain superfamily	28.7094	39.696	32.0796	48.5774	8.17791	10.118	3.23556	3.35958	2.55428	6.05377	9.74147	3.91008	1.21153	2.36126	9.62959	0.830227	19.194	8.64887	9.60338	8.84369	4.82244	3.50697	0	1.53374	15.7039	16.3809	3.0901	2.02157	6.47312	42.479	11.0316	10.0742	5.75602	6.65833	8.77107	8.58487	8.21286	9.24521	14.3326	5.8747	7.08744	8.57167	4.20121	4.58034	8.29532	9.80145	17.589
g133	IPR009447	Phosphatidylinositol anchor biosynthesis protein PIGW/GWT1	5.6776	3.36978	5.24228	3.57329	3.06671	3.17808	2.90085	1.86643	1.54932	1.66479	2.43537	2.65886	0.484612	0.544905	3.49073	5.81159	10.7867	1.82957	4.76201	5.11276	3.85795	2.21092	1.23745	0	4.9201	4.01165	1.54505	5.13168	1.00693	4.13812	2.74231	4.06844	1.29975	0.700877	3.83734	3.60011	3.22648	3.88719	1.04873	1.77787	1.8703	0.824199	1.54781	3.05356	2.00232	7.98118	2.53125
g134	IPR013210; IPR001611; IPR000719; IPR025875; IPR050647; IPR017441; IPR032675; IPR008271; IPR003591; IPR011009	Leucine-rich repeat-containing N-terminal, plant-type; Leucine-rich repeat; Protein kinase domain; Leucine rich repeat 4; Plant LRR receptor-like serine/threonine-protein kinases; Protein kinase, ATP binding site; Leucine-rich repeat domain superfamily; Serine/threonine-protein kinase, active site; Leucine-rich repeat, typical subtype; Protein kinase-like domain superfamily	0.214249	1.07833	4.22512	4.73219	17.086	26.6569	32.9135	31.9782	44.6371	57.3595	23.136	45.357	30.7728	33.2392	12.5185	21.4199	35.5326	142.374	23.3338	21.2801	27.9702	20.2794	1.85617	0.766871	32.958	20.3925	24.6299	30.0125	61.135	260.786	155.252	136.39	95.8099	99.9626	78.6655	95.5413	61.9875	55.3662	66.769	75.2116	56.2074	100.223	53.5102	70.9953	63.3591	40.0459	0.259616
g135	IPR006259; IPR027417; IPR000850; IPR033690; IPR036193	Adenylate kinase subfamily; P-loop containing nucleoside triphosphate hydrolase; Adenylate kinase/UMP-CMP kinase; Adenylate kinase, conserved site; Adenylate kinase, active site lid domain superfamily	9.6412	12.0638	11.1887	12.8445	25.702	18.6793	21.0869	33.2225	23.9935	25.2745	23.4839	18.2992	25.321	23.6126	22.3888	22.0841	5.23472	21.2895	21.5878	27.7747	15.9676	15.8576	9.59023	3.83435	20.4218	24.0221	11.7242	20.6822	25.7486	45.1815	21.7515	17.7268	23.1169	22.8661	24.5316	13.0158	44.3885	47.907	41.5995	46.5338	17.4233	18.9566	16.3626	15.5223	11.5848	9.52141	19.1467
g136	IPR036390; IPR036388; IPR016049; IPR007832	Winged helix DNA-binding domain superfamily; Winged helix-like DNA-binding domain superfamily; RNA polymerase Rpc34-like; RNA polymerase Rpc34	27.6381	20.4209	27.2286	14.5829	18.2543	12.2583	17.5167	13.4383	15.6607	4.99436	17.7434	19.2376	13.448	10.8981	21.3055	33.7072	18.7181	8.1499	13.4924	8.42914	8.6804	12.0457	0.928087	4.60122	18.0628	18.8643	7.63436	5.83145	2.01386	4.56037	7.9153	12.3022	5.01331	8.67335	12.4714	13.2927	13.1992	15.2336	9.08897	8.81204	7.67806	12.5278	8.84466	4.8348	2.86046	0.140021	13.8894
g137	IPR001471; IPR016177; IPR036955; IPR050913	AP2/ERF domain; DNA-binding domain superfamily; AP2/ERF domain superfamily; AP2/ERF Ethylene-responsive transcription factor	3.32086	4.11113	5.55525	5.50479	2.5556	2.14034	2.11985	2.86186	2.88927	0.605377	2.78328	2.03324	1.57499	0.908175	2.16666	4.56625	3.48981	2.32854	1.98417	1.52001	1.50032	0.9911	14.54	9.96932	32.8906	21.5387	20.8127	25.1141	33.8041	76.5974	7.22972	13.2709	10.0266	18.5732	2.46686	4.0155	32.3626	32.2532	29.7139	46.843	1.8703	1.81324	0.884466	2.29017	0.715114	0	2.79087
g139	IPR033896; IPR002100; IPR002487; IPR036879; IPR050142	MADS MEF2-like; Transcription factor, MADS-box; Transcription factor, K-box; Transcription factor, MADS-box superfamily; MADS-box/MEF2 Transcription Factor	0	0	5.24228	6.76027	0	0.389152	0	0	0	0	0	0	0	0	0.722219	0	0.634511	0	15.0003	9.5346	5.5726	2.9733	0	1.53374	44.8201	63.8521	6.08931	9.25257	0	0	0	0	1.48542	12.0901	0	0.553862	9.38612	11.5565	8.04024	12.9862	14.5686	16.6488	14.1514	23.6651	35.7557	1.82027	62.6323
g141	IPR002885; IPR045215; IPR046848; IPR011990	Pentatricopeptide repeat; Pentatricopeptide repeat-containing protein At1g15510-like; E motif; Tetratricopeptide-like helical domain superfamily	4.3921	7.95268	6.57241	6.76027	8.10489	7.39389	5.69013	10.452	8.2072	12.7129	9.13263	4.22289	3.63459	6.08477	6.49997	3.81905	10.6281	6.8193	5.07948	5.11276	7.28725	4.80302	4.33107	2.30061	6.94206	7.97554	3.27187	2.7991	4.31541	7.51617	7.22972	5.03712	6.87009	2.80351	5.89306	2.76931	5.08415	5.1479	5.59321	4.40602	5.70933	7.41779	5.30679	12.7232	7.43719	3.64054	6.87981
g142	IPR012677; IPR005120; IPR039722; IPR035979	Nucleotide-binding alpha-beta plait domain superfamily; UPF3 domain; Nonsense-mediated mRNA decay protein 3; RNA-binding domain superfamily	22.7104	15.9054	19.7955	16.0315	14.7494	12.1934	8.70255	5.84815	6.40664	16.0425	11.0461	7.97657	3.02882	5.7215	10.7129	17.2687	12.5316	6.65298	9.12718	8.84369	13.1813	12.2744	12.3745	6.13496	21.0284	14.2318	11.9968	16.5613	19.1317	15.3702	6.10787	11.4304	14.4829	10.0751	9.18221	11.2157	7.91954	8.5098	13.2839	4.48332	5.11871	1.97808	6.63349	3.81695	7.58021	3.92058	8.56731
g143	IPR006514	IRX15/GXM/AGM	0	0	0	0.193151	0.146034	0	0.223142	0	0.167494	0	3.21817	0.625613	3.87689	1.5439	0	0	0.317256	0	0.158734	0	1.71465	0.609908	0.309362	0	0.269595	1.576	0	0	0	0	0	0	0	0.175219	0	0	3.81311	5.04284	11.1864	9.35313	2.85466	2.30776	1.99005	1.01785	0.286046	0	24.0793
g145	IPR044216	Protein WVD2-like 7	37.8149	30.7324	28.5587	20.2808	13.3621	15.3067	9.03726	5.84815	4.64796	3.02689	5.74051	2.03324	1.81729	9.80829	24.3147	55.3762	8.24864	32.2669	43.0962	47.673	28.8275	21.8804	4.64043	0	27.7009	22.6372	3.72629	4.82067	0.863082	7.68508	6.17019	5.52146	2.32098	8.41052	4.93372	10.108	10.7549	11.1363	9.78812	7.88446	5.21714	7.08811	10.6136	10.433	4.43371	2.52037	13.6298
g146	IPR002885; IPR011990	Pentatricopeptide repeat; Tetratricopeptide-like helical domain superfamily	8.03434	10.2441	11.4235	11.2993	14.5304	11.1557	11.3803	7.3413	8.03971	6.35646	14.2643	11.7302	10.1768	7.90112	12.8796	9.79668	4.44158	4.32444	10.159	8.84369	2.89347	6.86146	10.5183	6.90183	6.20068	8.69191	9.27029	11.1186	24.454	8.78294	9.84738	7.84628	10.2123	6.74594	10.4156	7.33868	10.4616	12.0818	4.89406	9.81693	4.13434	2.63744	4.64344	4.32588	5.14882	5.46081	6.6851
g147	IPR024462; IPR014551; IPR052566; IPR008928; IPR006775; IPR012341	Glycosyl-hydrolase family 116, N-terminal; Beta-glucosidase GBA2-type; Non-lysosomal glucosylceramidase; Six-hairpin glycosidase superfamily; Glycosyl-hydrolase family 116, catalytic region; Six-hairpin glycosidase-like superfamily	6.96309	8.96361	16.5093	18.9288	11.2446	14.8526	6.5827	13.065	22.1092	37.6847	31.3989	53.4899	61.9091	137.589	8.90737	2.49068	34.4222	34.0965	10.0796	16.7201	29.792	61.4482	206.963	59.049	17.0519	27.7472	87.5225	35.7662	3284.89	372.937	34.1542	31.8695	670.576	386.446	61.2604	57.3248	91.3192	36.4555	44.3961	49.1619	240.284	161.378	186.18	157.513	361.705	392.898	52.7669
g148	IPR000938; IPR044994; IPR032675; IPR036859; IPR001611; IPR029071; IPR044079	CAP Gly-rich domain; Tubulin-specific chaperone E; Leucine-rich repeat domain superfamily; CAP Gly-rich domain superfamily; Leucine-rich repeat; Ubiquitin-like domain superfamily; TBCE, ubiquitin-like (Ubl) domain	8.46283	10.7159	8.21551	7.4363	3.65085	5.90214	3.68185	3.48401	6.90912	3.93495	10.4373	6.41254	3.99805	11.5338	7.94441	7.22298	12.8488	10.9774	13.2543	21.6947	13.2885	13.7992	6.18725	9.20245	9.09882	6.7816	10.6336	9.71909	2.87694	4.30702	4.48741	4.64965	3.62072	5.60702	7.53763	7.47714	9.38612	12.0818	9.08897	9.73963	11.6155	8.57167	14.7042	16.7946	17.1627	11.9018	10.839
g149	IPR004088; IPR036612; IPR004087	K Homology domain, type 1; K Homology domain, type 1 superfamily; K Homology domain	20.5679	37.5393	19.7172	27.6205	37.0926	33.6617	39.3846	32.3515	32.2007	23.1557	44.8804	38.6316	45.0689	23.5217	21.0647	15.1101	32.0428	22.1212	42.6993	28.3274	24.7552	18.2972	24.1303	19.1718	33.9015	37.06	27.1747	25.6584	45.0241	27.3622	29.4798	23.3451	23.5811	20.413	24.5316	26.17	34.5136	41.0781	26.2182	31.4605	28.3498	29.1766	26.6445	27.2276	24.5999	11.3417	46.2116
g150	IPR036388; IPR042197; IPR041118; IPR027417; IPR002182; IPR001611; IPR038005; IPR032675; IPR044974	Winged helix-like DNA-binding domain superfamily; Apoptotic protease-activating factors, helical domain; Disease resistance, N-terminal; P-loop containing nucleoside triphosphate hydrolase; NB-ARC; Leucine-rich repeat; Virus X resistance protein-like, coiled-coil domain; Leucine-rich repeat domain superfamily; Disease resistance protein, plants	8.35571	8.02008	7.66781	5.40822	5.62231	5.12384	5.24384	5.97258	2.00993	3.32958	17.1346	17.6736	14.1749	16.9829	8.66663	6.72484	4.44158	8.98152	20.4766	15.0619	22.6119	17.2299	0	0	2.62855	3.00874	1.90859	2.48809	1.43847	8.95185	2.05673	1.93735	0.92839	2.36546	19.5978	6.09249	8.31063	9.98062	2.09746	4.40602	1.77186	0.329679	1.10558	1.01785	0.286046	0.840124	1.36298
g151	IPR044783; IPR011012; IPR010908	Phytolongin; Longin-like domain superfamily; Longin domain	9.85545	9.1658	8.76322	5.31164	6.35248	5.25355	6.02484	5.35044	4.8992	8.02125	7.48006	8.28937	11.5095	12.5328	6.98145	5.31346	14.2765	12.6407	6.34934	4.28366	9.75205	11.0546	21.9647	16.8712	6.26808	5.8742	10.9062	9.17482	26.4679	14.3567	7.35437	6.78073	8.81971	8.84857	10.4156	6.50788	5.86633	3.99225	3.84533	3.47844	4.8234	9.23102	5.74903	8.14283	8.1523	11.2017	4.9976
g152	IPR029068; IPR004361; IPR037523; IPR018146; IPR004360	Glyoxalase/Bleomycin resistance protein/Dihydroxybiphenyl dioxygenase; Glyoxalase I; Vicinal oxygen chelate (VOC) domain; Glyoxalase I, conserved site; Glyoxalase/fosfomycin resistance/dioxygenase domain	639.64	455.527	562.88	418.171	299.297	267.672	284.618	244.503	296.967	235.34	230.055	269.952	246.788	198.527	371.702	442.594	270.619	226.867	378.342	258.816	470.135	405.589	153.444	126.534	440.653	463.345	298.558	305.335	43.4418	171.014	295.172	345.43	209.166	314.081	257.239	282.885	347.091	391.451	400.963	357.893	403	317.811	517.523	358.284	339.107	328.069	413.827
g153	IPR021832; IPR036770; IPR002110	Ankyrin repeat domain-containing protein 13; Ankyrin repeat-containing domain superfamily; Ankyrin repeat	11.5694	10.8507	6.1812	8.40205	4.74611	6.29129	2.00828	0.99543	0.83747	0.151344	6.34935	3.12807	5.20957	5.1766	3.85184	5.72857	4.6002	3.16017	1.74607	1.79637	0.857323	0.686146	1.23745	1.53374	2.83074	3.67734	0.727082	1.16629	0	0.168903	4.86136	1.16241	2.50665	1.48936	3.97439	1.93852	1.66213	2.8366	1.3983	2.93735	1.57499	1.6484	0.331675	0.76339	0	0	2.66106
g154	IPR036388; IPR005818; IPR036390	Winged helix-like DNA-binding domain superfamily; Linker histone H1/H5, domain H15; Winged helix DNA-binding domain superfamily	7.60584	7.41352	4.53809	8.30547	1.89844	4.54011	1.45042	1.99086	2.51241	3.32958	3.82701	4.37929	2.18075	2.36126	3.49073	0.996273	4.44158	2.66119	1.58734	1.38183	0.428662	0.914862	0	0	5.39189	4.87129	1.54505	0.699774	0.143847	0.337806	1.37115	3.09976	1.29975	2.19024	1.09638	1.38466	2.4443	1.78601	0.349576	2.00976	2.06717	1.31872	3.31675	4.07141	2.57441	0.840124	7.65866
g155	IPR013083; IPR029044; IPR005150; IPR001841; IPR027934	Zinc finger, RING/FYVE/PHD-type; Nucleotide-diphospho-sugar transferases; Cellulose synthase; Zinc finger, RING-type; Cellulose synthase, RING-type zinc finger	2.46386	3.70676	3.91215	4.44246	4.67309	3.17808	4.12813	5.84815	3.09864	2.57285	7.21913	4.6921	9.32877	4.63169	4.57405	1.99255	2.06216	1.3306	8.88908	8.42914	21.7546	28.2082	0	2.30061	2.89814	5.63541	2.4539	5.52044	3.16464	9.2052	4.92369	4.45591	2.22814	1.57697	3.83734	4.15397	2.83539	5.88332	5.94279	4.71522	6.20151	1.15388	2.32172	0.254463	0.715114	1.54023	3.05048
g156	IPR013083; IPR029044; IPR005150; IPR001841; IPR027934	Zinc finger, RING/FYVE/PHD-type; Nucleotide-diphospho-sugar transferases; Cellulose synthase; Zinc finger, RING-type; Cellulose synthase, RING-type zinc finger	7.28446	11.7942	9.70213	10.6233	20.2987	23.414	19.4134	21.2773	16.54	9.98873	27.3979	23.9297	25.321	11.6246	11.5555	4.15114	5.39334	2.99384	28.2546	27.0838	63.9777	88.1317	3.40298	1.53374	8.08784	11.1275	15.5414	19.2049	4.45926	34.4562	22.0631	15.5957	8.16984	8.58574	16.9939	17.4467	23.6609	36.4555	37.4046	23.5761	20.0811	13.352	9.83968	0.508927	0	0.560083	15.0577
g158	IPR013210; IPR003591; IPR032675; IPR001611; IPR052941	Leucine-rich repeat-containing N-terminal, plant-type; Leucine-rich repeat, typical subtype; Leucine-rich repeat domain superfamily; Leucine-rich repeat; Stomatal Development and Plant Interaction Regulator	1.92824	3.0328	3.36445	2.12466	1.38732	1.81604	0.446285	0	0.167494	0	4.26189	1.72044	2.78652	1.45308	2.4074	7.47205	4.44158	4.32444	3.01594	4.14548	3.32213	3.88816	3.71235	3.83435	3.90912	3.3908	4.63515	3.96539	15.5355	11.4009	1.43348	2.03422	3.8064	2.62829	3.97439	3.04624	8.01731	4.51755	2.79661	5.4882	4.33121	4.94519	2.98507	1.01785	0.286046	0	3.56971
g159	IPR001611; IPR051848; IPR032675; IPR013210; IPR053211; IPR003591	Leucine-rich repeat; Polygalacturonase-Inhibiting Protein; Leucine-rich repeat domain superfamily; Leucine-rich repeat-containing N-terminal, plant-type; DNA damage-repair/toleration-associated protein; Leucine-rich repeat, typical subtype	1.07124	1.01093	1.79959	0.965753	10.9526	11.3503	24.7688	32.7248	22.821	39.3495	3.04421	16.4223	10.4191	35.2372	10.5925	5.4795	184.008	355.103	25.4767	31.9202	18.0038	31.639	2.16554	3.06748	23.7243	42.4089	83.6144	45.4076	324.231	120.85	44.6248	55.9895	63.3162	66.3205	28.9171	18.4159	248.732	123.76	249.248	150.578	213.214	254.348	225.096	109.165	112.702	275.701	107.156
g160	IPR036259; IPR020846; IPR044770; IPR011701	MFS transporter superfamily; Major facilitator superfamily domain; Protein spinster-like; Major facilitator superfamily	2.46386	2.56103	3.67742	2.70411	3.06671	3.30779	2.78928	3.73286	2.38679	2.42151	2.6963	1.87684	1.69614	3.99597	1.44444	0.830227	9.35904	3.65914	2.85721	1.10546	6.21559	5.9466	3.09362	1.53374	5.45929	3.00874	5.27134	4.74292	6.76081	6.16495	4.67439	4.06844	3.99208	4.46809	4.11144	5.40016	5.47524	2.62648	7.34109	3.86493	2.46092	2.30776	1.3267	0.508927	2.14534	1.68025	6.81491
g163	IPR045883; IPR049224	Transmembrane protein At4g13530-like; Domain of unknown function DUF6821	20.9964	18.2642	19.2478	15.9349	18.7654	18.6793	25.1035	33.0981	38.9005	49.6409	16.0038	29.873	21.2018	33.33	23.111	28.8919	51.8713	57.2156	22.3021	22.1092	21.1116	23.024	17.943	16.8712	16.2431	17.8614	33.0822	31.2566	76.5266	30.5714	27.797	34.0005	32.1223	27.3342	35.6325	32.9548	39.4022	20.1714	59.7775	29.4508	44.2965	50.2761	46.8767	46.8213	61.3568	54.8881	15.0577
g164	IPR045120; IPR008979; IPR012919	SUN domain-containing Suco/Slp1-like; Galactose-binding-like domain superfamily; SUN domain	9.2127	12.8052	10.3281	10.3336	17.9622	15.8255	18.8555	25.6323	21.523	21.7936	18.5262	21.1144	18.2941	16.8012	14.2036	16.1894	19.8285	27.1109	11.9844	11.8837	14.3602	14.1804	9.28087	1.53374	13.9515	8.78742	31.1736	19.7492	41.2841	19.8461	14.2101	14.0458	21.0745	14.8936	20.4201	16.7543	16.719	19.1208	16.7796	15.3051	13.3874	12.8575	10.8347	5.59819	6.293	4.20062	11.2284
g167	IPR025124	Gag1-like, clamp domain	55.7047	50.6141	63.2203	43.4589	50.7468	42.677	52.9963	44.4211	41.5804	26.9393	34.4431	37.6932	31.6209	41.1403	44.1757	71.3996	92.9559	79.5031	42.3819	47.8112	86.2681	76.4672	2859.13	2630.37	57.0193	48.1875	45.9879	49.5285	301.791	120.005	47.8034	63.5452	142.044	125.807	47.1445	53.5862	50.646	36.6657	59.0783	41.2775	67.626	76.8153	77.5013	107.129	123.715	108.096	45.6923
g168	IPR003697; IPR029001	Nucleoside triphosphate pyrophosphatase Maf-like protein; Inosine triphosphate pyrophosphatase-like	38.6719	25.6777	38.3391	23.2746	47.4611	35.2183	55.5624	49.8959	44.8046	47.2194	33.4863	25.0245	29.4402	42.1393	33.5832	44.1681	24.9046	10.4784	36.1913	37.862	37.615	34.3835	8.97151	6.13496	37.3389	23.3535	27.8109	21.4597	10.5008	20.0994	29.6045	26.9292	19.6819	26.4581	31.521	36.1395	30.016	29.7318	23.7712	25.5858	22.1483	38.9022	29.6296	34.607	29.8918	36.5454	25.1827
g169	IPR016039; IPR012392; IPR013601; IPR013747	Thiolase-like; Very-long-chain 3-ketoacyl-CoA synthase; FAE1/Type III polyketide synthase-like protein; Beta-ketoacyl-[acyl-carrier-protein] synthase III, C-terminal	7.17734	9.57018	7.8243	8.9815	5.84136	10.118	9.37197	10.2032	10.259	13.167	10.3503	15.0147	19.6268	15.2573	5.29627	4.48323	14.7524	24.7823	15.5559	9.94915	15.0032	9.22485	19.1805	8.43558	14.3559	17.4793	15.5414	21.2265	7.04851	12.3299	9.34877	7.94315	6.77725	11.0388	13.8418	8.16947	20.1411	19.7511	18.5275	23.1896	18.703	15.6598	11.0558	16.0312	16.4476	11.3417	9.80049
g170	IPR003663; IPR050549; IPR044775; IPR005829; IPR036259; IPR020846; IPR005828	Sugar/inositol transporter; Major Facilitator Superfamily Trehalose Transporter; Sugar transporter ERD6/Tret1-like; Sugar transporter, conserved site; MFS transporter superfamily; Major facilitator superfamily domain; Major facilitator, sugar transporter-like	63.4177	57.4884	49.2931	45.7767	68.709	72.1229	88.1412	87.8467	94.6341	86.4176	42.0101	48.0158	49.3092	85.4593	67.2868	119.802	42.3536	52.7249	84.1288	78.4877	112.631	89.7327	364.429	271.472	32.284	32.3797	40.8075	38.6431	80.5544	61.5651	46.5569	59.0893	49.4832	44.8561	56.3267	42.9243	53.6769	40.6579	44.3961	52.2539	50.0058	57.1994	55.9424	43.2588	83.6684	129.799	6.6851
g171	IPR036433; IPR001662; IPR044628; IPR004045; IPR004046; IPR036282; IPR040079; IPR010987; IPR036249	Elongation factor EF1B gamma, C-terminal domain superfamily; Elongation factor 1B gamma, C-terminal; Elongation factor 1-gamma, plant; Glutathione S-transferase, N-terminal; Glutathione S-transferase, C-terminal; Glutathione S-transferase, C-terminal domain superfamily; Glutathione transferase family; Glutathione S-transferase, C-terminal-like; Thioredoxin-like superfamily	555.012	443.8	477.126	370.656	543.758	499.152	381.239	379.383	236.041	170.414	305.813	261.976	214.198	166.832	415.998	286.013	121.826	80.8337	311.594	262.132	249.802	248.69	63.4193	32.9754	337.667	239.887	171.682	138.478	23.0155	117.472	189.282	204.778	131.367	154.894	227.088	204.791	160.444	201.714	171.292	230.891	111.233	110.772	110.779	92.3702	52.3464	29.2643	212.755
g175	-	-	0	0	0.156486	0.289726	0.146034	0	4.46285	2.11529	15.9538	56.1487	0	1.09482	2.42306	8.35521	0.481479	5.14741	218.906	255.641	0.396834	0.690913	5.35827	2.51587	13.6119	24.5399	0.269595	0.668608	0	0	0.287694	0.337806	0.249301	0.968676	0.371356	0.0876096	0	0	0.391088	1.26071	2.09746	1.15948	4.72496	30.1657	5.41735	297.977	966.119	174.466	0.649039
g177	IPR047324; IPR001451; IPR011004; IPR050484	Gamma carbonic anhydrase-like; Hexapeptide repeat; Trimeric LpxA-like superfamily; Transferase Hexapeptide/Carbonic Anhydrase	158.223	123.064	163.919	118.305	107.7	106.174	93.9429	91.9529	67.6257	56.6028	74.1048	71.1635	86.0185	93.7237	113.268	169.366	55.9956	33.7639	84.605	74.2041	146.709	150.647	77.3406	65.9509	66.1181	63.7088	137.237	91.4372	118.53	108.689	71.1753	88.6339	78.2633	75.0814	82.5028	88.7564	86.4305	89.1953	84.5974	84.4874	65.9526	66.9249	78.828	49.6204	57.7812	53.6279	57.6996
g178	IPR011611; IPR029056; IPR052700	Carbohydrate kinase PfkB; Ribokinase-like; Carbohydrate kinase PfkB-like	14.3547	14.827	13.3796	10.8164	62.7946	70.5663	99.9677	60.4724	55.1055	40.1062	19.135	29.4038	21.5652	23.7942	20.4629	31.7977	6.82099	22.2875	13.8098	16.0292	27.0057	19.3646	59.0882	55.2147	15.5017	18.1957	22.2669	20.8377	22.7278	22.4641	18.3236	16.9518	15.3184	19.3617	22.75	21.8776	29.8205	25.6344	37.7542	32.7746	20.278	27.6931	21.2272	33.8436	26.4592	25.0637	14.6034
g179	IPR000426; IPR023332; IPR050115; IPR001353; IPR029055; IPR035144	Proteasome alpha-subunit, N-terminal domain; Proteasome alpha-type subunit; Proteasome subunit alpha; Proteasome, subunit alpha/beta; Nucleophile aminohydrolases, N-terminal; Proteasome subunit alpha 1	256.135	222.473	242.162	210.631	96.9666	96.7043	93.385	107.755	90.9073	54.0299	92.8049	100.88	131.935	131.322	163.462	141.222	47.9056	93.4744	99.2879	100.597	107.38	175.577	81.3623	80.5214	88.0901	97.8556	122.513	108.232	60.7035	123.215	52.7894	64.3201	52.7326	55.7197	79.2137	80.4485	72.058	84.4676	102.426	80.6225	47.4465	54.8916	54.063	51.9105	60.3556	68.7502	84.2453
g180	IPR001623; IPR036869	DnaJ domain; Chaperone J-domain superfamily	40.2788	32.4847	29.3411	29.8418	29.4259	28.9918	33.2482	29.2408	39.3611	63.1106	14.7862	16.4223	18.8999	28.3351	7.82404	9.96273	47.747	62.2054	10.4764	14.9237	29.5776	30.7241	41.4545	33.7423	16.9171	17.145	27.4473	15.1618	111.338	37.1586	22.4371	28.576	45.3983	26.7209	17.268	21.8776	8.79949	8.82497	0.699152	9.27584	26.4795	28.1876	44.0022	36.6427	67.2207	78.6917	8.3726
g181	IPR029063; IPR005299; IPR042086	S-adenosyl-L-methionine-dependent methyltransferase superfamily; SAM dependent carboxyl methyltransferase; Methyltransferase, alpha-helical capping domain	0.214249	0.269582	1.25189	1.64178	64.255	62.7184	152.852	167.232	190.189	113.508	6.87122	9.5406	20.9594	17.8911	0.12037	0.166045	0	0.498973	0	0	1.39315	0.304954	2.4749	4.60122	3.23514	4.10716	261.477	182.952	91.3429	16.8058	18.8845	38.7471	40.8492	46.9588	16.1717	39.6012	19.9455	5.77826	22.3729	20.8706	22.542	50.7706	68.7672	42.4954	4.00464	9.10135	0.129808
g184	IPR043001; IPR009286	Inositol-pentakisphosphate 2-kinase, N-terminal lobe; Inositol-pentakisphosphate 2-kinase	9.10558	5.93081	10.7975	6.18082	0.584136	1.16746	1.562	0.497715	1.54932	0.605377	8.52379	5.31771	6.4211	0.908175	5.41664	4.15114	9.51767	2.99384	8.49225	11.4692	8.78756	7.31889	5.87788	5.36809	3.23514	3.15201	18.7224	16.7946	0.143847	1.01342	0.373951	2.03422	1.20691	1.92741	0.548192	10.2465	4.30197	4.09731	3.49576	3.01465	6.00464	1.31872	3.53786	2.7991	2.57441	0.140021	0
g185	IPR027417; IPR003960; IPR003959; IPR050747; IPR003593; IPR025753	P-loop containing nucleoside triphosphate hydrolase; ATPase, AAA-type, conserved site; ATPase, AAA-type, core; Mitochondrial chaperone BCS1 subfamily; AAA+ ATPase domain; AAA-type ATPase, N-terminal domain	0.749871	0.336978	1.40837	4.15274	1.24129	0.843163	0.669427	1.61757	0.502482	0.302689	1.04373	0	1.69614	1.90717	0.24074	2.73975	7.13825	8.31622	2.22227	2.76365	0.321496	0.381192	69.6065	40.6441	0.606588	0.477577	7.27082	3.96539	11.6516	3.71586	0.997203	1.93735	5.9417	4.99375	4.24848	2.07698	4.59529	1.47083	11.1864	2.86005	19.4905	13.0223	18.021	6.10712	1.8593	1.82027	0.389423
g186	IPR011074; IPR001251; IPR051026; IPR036865; IPR036273	CRAL/TRIO, N-terminal domain; CRAL-TRIO lipid binding domain; Phosphatidylinositol/phosphatidylcholine transfer; CRAL-TRIO lipid binding domain superfamily; CRAL/TRIO, N-terminal domain superfamily	19.4967	14.2205	11.58	9.07808	20.8098	20.2359	26.7771	24.1392	25.2916	14.5291	16.3518	14.5455	20.9594	18.7992	9.26848	10.959	32.5187	50.23	6.66681	6.77095	3.53646	2.21092	1295.3	1108.89	19.4782	12.9901	33.9002	22.5483	253.315	46.026	42.2565	39.0377	89.1255	65.1816	43.8553	36.8318	19.5544	9.35027	24.8199	10.358	13.978	14.8356	20.1216	32.0624	30.0348	93.8139	3.43991
g187	IPR003729; IPR036104	Bifunctional nuclease domain; Bifunctional nuclease superfamily	31.6017	24.7342	31.5319	23.2746	35.4133	34.3102	61.2525	58.4815	120.763	178.132	22.0053	43.3237	31.9844	70.656	42.972	88.8343	86.7694	170.15	47.2233	59.8331	85.8395	80.889	394.746	290.644	30.936	29.6098	52.0772	53.7271	143.416	58.9471	81.3967	98.3206	96.6454	59.2241	43.4442	59.6787	73.1335	29.6267	111.165	58.3605	182.206	218.083	247.761	226.727	193.796	308.326	50.3654
g188	IPR050317; IPR023213	Plant and Fungal Acyltransferase; Chloramphenicol acetyltransferase-like domain superfamily	1.92824	2.22405	1.48662	0.772602	0.146034	0.648587	0.892569	1.49315	0.334988	1.21075	13.2206	11.7302	10.1768	10.9889	1.08333	0.664182	0.317256	0	2.6191	1.65819	7.28725	8.15752	43.0014	34.5092	0.539189	1.05067	0.727082	2.9546	0.287694	0	0.997203	0.193735	1.48542	0.350438	0.411144	4.70783	5.37747	0.945533	20.9746	5.7201	6.29995	3.62647	4.20121	8.65176	1.14418	0	1.42789
g189	IPR004827; IPR045314; IPR046347	Basic-leucine zipper domain; G-box binding factor 1-like, bZIP domain, plant; Basic-leucine zipper domain superfamily	0.214249	0.404374	0.312972	0.772602	0.949221	0.648587	2.67771	2.48858	1.00496	0.756722	1.82653	1.56403	5.57303	3.81434	4.81479	4.7323	0.317256	2.32854	7.30175	5.38912	20.5758	13.7229	98.3772	92.0245	3.36993	5.63541	16.2685	18.0386	2.30155	6.50276	2.92928	2.42169	3.52788	6.48311	0.274096	3.32317	13.5903	9.87556	35.6567	20.5614	15.2577	10.0552	16.9154	23.1562	3.1465	2.66039	23.0409
g190	IPR036291; IPR001509	NAD(P)-binding domain superfamily; NAD-dependent epimerase/dehydratase	14.6761	7.81789	9.31092	6.47054	6.20645	5.31841	1.45042	0.99543	0.251241	0	4.17492	2.18965	4.84612	1.81635	7.34256	23.4124	8.88315	3.32649	6.58745	9.81097	4.28662	4.72678	1.85617	3.06748	6.87467	10.0769	8.17967	8.08628	2.58925	4.13812	3.11626	4.26218	2.22814	3.85482	3.83734	7.47714	6.74628	3.46695	1.74788	5.8747	6.29995	6.09907	6.0807	10.433	11.7279	8.26122	10.9688
g191	IPR041693; IPR001296	Glycosyl-transferase family 4_5; Glycosyl transferase, family 1	75.8441	64.4302	79.5731	61.4219	40.7435	33.986	31.4631	25.8812	23.7841	11.9562	63.0586	61.4665	37.9209	42.1393	79.9256	71.6486	29.3461	15.9671	96.9862	71.4404	92.5909	81.3464	30.9362	15.3374	73.4646	64.7117	56.1671	58.47	11.5078	54.9779	57.9624	67.4199	28.8729	36.8837	53.5857	64.3865	45.7573	46.121	50.6885	52.795	18.8998	20.2753	10.2819	8.39729	11.0128	9.80145	41.9279
g192	IPR019441; IPR019443; IPR045167	FMP27/BLTP2/Hobbit, GFWDK motif-containing RBG unit; BLTP2/FMP27/Hobbit, C-terminal; Hobbit	66.0958	76.6962	81.6857	81.7993	51.55	56.1028	52.3269	44.6699	46.8146	57.3595	98.3715	87.273	45.0689	42.5026	46.1017	39.6849	95.6525	41.4148	73.8905	74.2041	52.7254	59.3135	45.1669	29.908	74.6103	54.7303	67.8004	65.5455	83.4313	77.6953	67.3735	57.2488	64.3375	51.0764	80.036	68.2635	53.4813	58.623	53.4851	53.4134	50.5965	39.2319	45.4394	46.0579	51.6312	50.8275	48.0938
g193	IPR006816; IPR050868	ELMO domain; Engulfment and cell motility domain-containing protein	17.6755	15.0966	18.7001	16.0315	12.5589	11.8691	13.0538	11.6963	10.4265	11.8049	26.6151	22.5221	11.9941	10.3532	11.9166	6.72484	15.7041	5.82136	12.1431	8.84369	11.038	10.8259	14.8494	13.0368	16.9845	11.7962	21.2671	19.9824	38.9826	22.1263	13.9608	14.5301	22.8384	17.96	21.1054	18.2775	16.4257	13.1324	7.34109	13.3727	10.828	16.1543	17.2471	12.9776	11.0128	12.4618	10.839
g194	IPR036850; IPR034907; IPR001564; IPR023005	Nucleoside diphosphate kinase-like domain superfamily; Nucleoside diphosphate kinase-like domain; Nucleoside diphosphate kinase; Nucleoside diphosphate kinase, active site	491.808	355.849	435.188	300.253	702.862	499.606	422.408	296.638	296.799	129.551	224.924	220.059	131.33	127.599	386.508	592.865	91.0523	39.4189	232.783	141.361	304.671	271.18	116.63	55.9815	413.761	385.118	139.781	169.656	42.8664	94.67	215.146	244.01	133.41	216.133	159.798	145.112	118.304	146.768	100.678	143.621	111.135	103.025	148.59	115.017	84.5265	78.6917	160.897
g195	IPR006073; IPR016496; IPR030394; IPR032305; IPR027417; IPR042108; IPR025121; IPR005225; IPR045498	GTP binding domain; GTPase HflX; HflX-type guanine nucleotide-binding (G) domain; GTP-binding protein, middle domain; P-loop containing nucleoside triphosphate hydrolase; GTPase HflX, N-terminal domain superfamily; GTPase HflX, N-terminal; Small GTP-binding domain; HflX, C-terminal domain	60.5253	44.4811	51.6404	49.6397	94.8491	98.7149	126.187	162.255	147.227	168.598	39.3138	43.3237	61.3034	60.1212	67.7682	136.738	74.2378	100.793	80.0017	104.466	82.0887	66.3275	59.7069	57.5153	30.8012	35.0542	32.1734	16.9501	66.6012	19.086	77.4079	84.856	66.4728	51.6897	87.0254	82.387	84.084	53.7903	63.2732	64.4671	95.9758	99.3983	110.005	96.6961	133.154	167.465	31.6082
g196	IPR014777; IPR035996; IPR008189; IPR018063; IPR014776; IPR000878	Tetrapyrrole methylase, subdomain 1; Tetrapyrrole methylase superfamily; rRNA small subunit methyltransferase I; SAM-dependent methyltransferase RsmI, conserved site; Tetrapyrrole methylase, subdomain 2; Tetrapyrrole methylase	21.6391	17.1859	19.5607	16.4178	47.4611	45.1416	37.0416	38.4485	36.3462	41.1657	10.6112	11.5738	15.871	11.443	30.9351	132.919	5.23472	9.97947	25.4767	17.8256	15.9676	10.6734	3.09362	4.60122	19.2086	19.915	16.2685	15.084	23.3032	12.4988	34.2165	42.5249	26.552	33.204	23.9834	20.3544	14.2747	15.2336	15.3813	13.8365	15.4546	11.7036	17.026	13.9955	20.8813	29.4044	11.8774
g197	IPR050432; IPR015345; IPR036318; IPR016164; IPR016167; IPR016169; IPR016170; IPR006094; IPR006093; IPR016166	FAD-linked Oxidoreductases in Biosynthesis Pathways; Cytokinin dehydrogenase 1, FAD/cytokinin binding domain; FAD-binding, type PCMH-like superfamily; FAD-linked oxidase-like, C-terminal; FAD-binding, type PCMH, subdomain 1; FAD-binding, type PCMH, subdomain 2; Cytokinin dehydrogenase, C-terminal domain superfamily; FAD linked oxidase, N-terminal; Oxygen oxidoreductase covalent FAD-binding site; …	4.60635	7.75049	4.61634	11.2993	20.6638	24.5166	24.6572	16.549	15.7026	4.38899	0.608842	0.625613	1.21153	0.72654	0.24074	0	0.317256	6.48665	1.1905	1.65819	6.96575	5.48917	0.618725	4.60122	10.8512	13.8497	11.8151	11.8184	13.9532	16.3836	20.692	18.9861	6.96293	10.9512	3.01505	11.908	49.1794	51.479	42.2987	57.5875	40.9497	38.078	15.9204	12.7232	5.29184	0.560083	32.6467
g198	IPR033734; IPR036404; IPR001229	Jacalin-like lectin domain, plant; Jacalin-like lectin domain superfamily; Jacalin-like lectin domain	0.428498	0.134791	1.87783	1.1589	0.584136	0.97288	9.14883	5.10158	1.84243	1.21075	1.13071	2.03324	21.9287	22.5227	10.4722	24.6578	0.634511	1.49692	4.28581	9.67278	43.7235	96.7466	0.618725	1.53374	2.42635	2.05358	11.3607	10.5744	2.87694	1.09787	0.810227	0.193735	3.89924	2.62829	4.52258	8.72333	12.4171	9.35027	9.08897	18.3971	15.8483	21.9237	3.86954	2.03571	0.858137	0	0.908655
g199	IPR036404; IPR001229; IPR033734	Jacalin-like lectin domain superfamily; Jacalin-like lectin domain; Jacalin-like lectin domain, plant	0	0.269582	0.156486	0.193151	0	0.259435	0	0	0.418735	0	2.78328	1.56403	7.26917	16.3472	0.12037	0.166045	9.83492	2.32854	1.26987	0	2.03614	4.26935	0	0	0.0673987	0.191031	0.18177	0.466516	0.863082	0	2.30603	2.61543	0	0.175219	0.548192	3.87704	0.195544	1.68095	3.49576	2.55085	7.57963	11.3739	6.96517	15.0133	6.00696	11.3417	0
g200	IPR001944; IPR031330; IPR008979; IPR017853; IPR048913; IPR019801; IPR041392	Glycoside hydrolase, family 35; Glycoside hydrolase 35, catalytic domain; Galactose-binding-like domain superfamily; Glycoside hydrolase superfamily; Beta-galactosidase, galactose-binding domain; Glycoside hydrolase, family 35, conserved site; Beta-galactosidase, beta-sandwich domain	69.6309	65.5085	57.0391	77.4534	65.2772	64.1452	71.6287	88.3444	98.9889	63.1106	345.387	278.711	247.515	257.104	125.546	30.2203	117.86	44.4086	229.211	286.453	110.059	199.973	11.137	17.638	76.2279	89.1159	270.384	347.244	18.5563	582.968	310.13	321.407	150.956	137.197	348.924	385.627	109.994	124.705	131.79	96.7779	41.1465	26.0447	15.8098	3.56249	3.57557	1.12017	113.647
g201	IPR017937; IPR036249; IPR013766; IPR050620; IPR005746	Thioredoxin, conserved site; Thioredoxin-like superfamily; Thioredoxin domain; Thioredoxin-like; Thioredoxin	863.209	566.19	795.184	473.509	323.173	290.697	386.148	232.06	258.234	337.346	209.181	265.104	295.613	665.511	266.379	426.488	193.843	292.731	286.514	225.376	260.412	204.853	770.931	543.711	207.925	209.322	346.364	267.703	2028.96	440.667	269.058	445.01	539.488	418.073	186.111	253.115	186.745	145.612	205.201	178.714	257.51	305.448	327.031	290.597	323.661	1949.09	141.555
g202	IPR003111; IPR015947; IPR046336	Lon protease, N-terminal domain; PUA-like superfamily; Lon protease, N-terminal domain superfamily	7.71296	8.49185	8.68497	7.33972	41.5467	36.3209	66.4964	84.2383	100.538	85.6609	11.1331	15.4839	19.021	41.4128	25.8795	39.6018	7.29688	51.0616	13.8892	11.4692	4.17945	4.19312	3.09362	6.13496	15.7713	20.106	6.81639	3.73213	12.9462	2.70244	66.8126	59.9611	51.7113	41.1765	44.1294	22.8468	20.9232	12.397	39.1525	19.8657	30.1216	40.3857	27.529	50.8927	32.3232	109.076	3.63462
g203	IPR006169; IPR036726; IPR031167; IPR027417; IPR005225; IPR006074; IPR006073; IPR045086	GTP1/OBG domain; GTP1/OBG domain superfamily; OBG-type guanine nucleotide-binding (G) domain; P-loop containing nucleoside triphosphate hydrolase; Small GTP-binding domain; GTP1/OBG, conserved site; GTP binding domain; OBG-type GTPase	31.2803	24.195	25.429	29.7452	97.9158	87.1052	80.8891	74.0351	67.0813	66.7428	22.2662	11.7302	11.5095	12.2604	60.3053	168.868	13.3247	7.98357	27.6197	25.4256	8.78756	4.87926	0	0	20.961	19.1031	3.90806	1.39955	2.01386	0.844514	76.5353	82.9187	35.0932	30.5758	46.4592	32.4009	15.2524	16.4943	19.9258	20.7933	11.8124	19.7808	10.6136	12.9776	1.43023	2.66039	3.69952
g207	IPR030184; IPR000620	WAT1-related protein; EamA domain	84.5212	123.604	73.7831	74.6527	33.6608	31.3267	34.0292	32.8492	27.134	31.9337	534.737	386.316	216.5	335.934	64.8794	4.48323	53.1403	130.897	129.209	105.71	39.544	48.8689	2.4749	4.60122	5.2571	6.44729	6.90728	9.33033	4.31541	7.09392	18.1989	14.0458	6.12738	4.73092	131.977	143.173	14.4703	16.4943	29.7139	18.7063	72.5478	59.672	132.559	40.7141	10.1546	5.18077	4.28366
g208	IPR000668; IPR025661; IPR013128; IPR039417; IPR000169; IPR013201; IPR038765	Peptidase C1A, papain C-terminal; Cysteine peptidase, asparagine active site; Peptidase C1A; Papain-like cysteine endopeptidase; Cysteine peptidase, cysteine active site; Cathepsin propeptide inhibitor domain (I29); Papain-like cysteine peptidase superfamily	43.4925	59.2407	49.6061	51.5712	56.2961	51.1086	83.0089	90.0864	172.728	312.223	57.0572	97.2829	161.012	245.389	74.7497	61.4368	139.117	319.509	101.351	108.335	173.822	173.976	44.8575	105.061	101.705	138.688	315.008	296.782	308.408	112.658	204.614	205.263	221.421	186.608	93.6037	127.665	285.983	151.6	278.262	194.561	645.745	735.35	871.42	869.501	768.176	1017.11	202.111
g209	IPR002490; IPR026028	V-type ATPase, V0 complex, 116kDa subunit family; ATPase, V0 complex, subunit 116kDa, eukaryotic	16.7114	14.7596	18.7783	16.1281	10.2224	11.48	6.80584	15.5536	7.74659	8.62663	42.1841	27.527	28.9555	11.8063	11.7962	4.15114	7.29688	4.82341	17.1432	27.4983	14.896	28.5894	264.505	221.626	26.8247	22.1596	54.9856	44.1635	157.225	73.9794	15.7683	15.7894	59.3242	31.8023	14.253	17.1697	25.5185	35.0898	27.6165	29.9919	9.84367	6.92327	2.98507	4.07141	7.00812	30.5245	39.0072
g210	IPR007818; IPR006511; IPR006510	SHI protein family; Short internodes, C-terminal; Zinc finger, lateral root primordium type 1	3.96361	7.00914	7.66781	8.11232	0.438102	0.259435	0.223142	0.248858	0	1.21075	0.956752	0.46921	1.93845	1.63472	7.10182	0	12.373	0.498973	0.158734	0.414548	1.07165	0.304954	6.80597	2.30061	6.60507	6.49505	27.8109	33.2782	8.63082	0.844514	0.498601	0.968676	6.03454	4.38048	0	2.76931	0.684405	0.315178	0	1.08218	0.984367	0	0.552791	0	0	0.280041	2.98558
g212	IPR029058; IPR007941	Alpha/Beta hydrolase fold; Protein of unknown function DUF726	0	0	0.625944	0.193151	0	0	0	0	0	0	0	0.312807	0.242306	0.36327	0	0	0	0	0	0	0	0.304954	104.874	87.4232	4.65051	3.7251	29.265	21.2265	1.72616	0.422257	0.12465	0	4.17776	2.45307	0	0.969259	3.91088	1.15565	3.49576	2.00976	1.0828	1.6484	4.31177	2.03571	1.43023	6.44095	1.55769
g214	IPR021924	Protein of unknown function DUF3537	7.82009	3.84155	9.62389	7.14657	5.76834	4.0861	11.1571	9.58102	13.5251	16.7992	9.74147	10.9482	16.4768	14.1675	3.49073	7.80414	13.8006	17.2977	8.49225	8.15278	12.0025	12.6556	576.961	611.963	16.5127	16.9062	72.5264	40.4314	157.369	42.648	13.8985	17.1456	53.1039	40.2128	15.6235	14.4004	12.026	12.0818	20.9746	14.5321	27.5623	26.8689	37.7003	43.0043	67.2207	114.817	12.0721
g215	IPR044685; IPR025344	Protein ACCUMULATION AND REPLICATION OF CHLOROPLASTS 6-like; ARC6, IMS domain	21.6391	20.7578	20.1867	20.9568	24.6067	27.2406	22.9837	22.8949	24.496	16.6479	16.6127	15.6403	16.5979	18.436	17.0925	29.8882	20.6216	22.1212	15.5559	11.8837	12.1097	10.4447	13.6119	7.66871	15.5691	22.3984	5.99842	9.48583	7.76774	6.67166	19.6324	18.0174	14.7614	19.975	20.4201	12.7388	20.5321	16.5994	13.983	14.4548	17.7186	25.0556	26.534	25.9553	22.0255	17.3626	17.7837
g216	IPR029058; IPR000073	Alpha/Beta hydrolase fold; Alpha/beta hydrolase fold-1	5.78472	5.12207	3.99039	4.24931	17.159	14.6581	14.9505	26.2545	24.1191	26.1826	15.308	24.8681	21.6864	36.4178	9.50922	17.7669	24.5873	57.2156	21.9846	24.7347	33.5428	31.1053	94.3555	75.1533	12.6036	9.265	48.4418	22.8593	147.156	32.5982	19.8194	23.3451	60.6239	46.5207	13.2936	16.7543	12.3193	15.0235	12.5847	16.6192	20.4748	16.8137	19.4582	20.3571	30.8929	80.2319	10.125
g217	IPR036388; IPR002937; IPR007526; IPR036188; IPR050281; IPR013257; IPR009057	Winged helix-like DNA-binding domain superfamily; Amine oxidase; SWIRM domain; FAD/NAD(P)-binding domain superfamily; Flavin monoamine oxidase and related enzymes; Set2 Rpb1 interacting domain; Homedomain-like superfamily	25.7099	31.8781	23.7076	29.8418	32.2005	29.1216	34.9218	30.1118	27.2178	43.4358	28.9635	24.0861	16.8403	14.5308	15.7685	12.9515	48.3815	29.4394	26.9847	24.182	29.3633	21.4992	74.2469	59.049	32.958	23.258	32.3551	38.4876	112.776	49.573	31.4119	22.0858	36.1144	23.1289	26.7243	27.97	19.4566	15.5488	15.0318	14.8413	18.703	19.1214	23.4383	25.4463	35.8987	56.0083	23.8846
g218	IPR014756; IPR015202; IPR037293; IPR013783; IPR011043; IPR009880	Immunoglobulin E-set; Galactose oxidase-like, Early set domain; Galactose oxidase, central domain superfamily; Immunoglobulin-like fold; Galactose oxidase/kelch, beta-propeller; Glyoxal oxidase, N-terminal	0.428498	1.4827	1.48662	1.5452	1.31431	3.24293	3.68185	5.72372	2.6799	1.21075	6.78424	11.8867	14.9018	17.7094	0.36111	0.332091	0.317256	5.48871	4.76201	4.56003	0.642992	1.67725	20.7273	13.8037	31.8796	49.477	12.2695	7.231	465.201	69.7568	8.35157	6.68387	3.24937	9.63706	3.4262	3.04624	52.2103	84.8878	74.4597	76.1392	104.048	103.025	151.465	189.575	250.433	439.805	121.046
g219	IPR010409	GAGA-binding transcriptional activator	61.5966	63.2171	64.707	58.1383	34.537	36.6452	33.6945	22.5216	27.9715	49.1869	39.5747	33.4703	35.2555	50.0405	56.5738	46.0776	59.4854	35.5934	37.4611	44.7712	30.1135	33.9261	10.8277	11.5031	37.7433	42.4566	40.353	36.9325	26.6117	19.9305	44.6248	43.203	30.1727	28.0351	36.5918	41.4012	36.8601	24.5839	33.5593	32.62	48.0371	41.7044	49.8617	51.1471	50.344	30.1045	37.0601
g220	IPR044759; IPR004827; IPR046347	RF2-like transcription factor, bZIP domain; Basic-leucine zipper domain; Basic-leucine zipper domain superfamily	3.32086	2.89801	3.28621	5.31164	6.27946	4.60497	3.90499	11.5719	7.28599	2.7242	5.3926	2.03324	4.48266	5.63069	2.88888	1.41139	4.12432	3.16017	2.69847	2.3491	2.25047	6.25155	2.78426	2.30061	2.35895	2.76995	4.72603	2.64359	7.76774	5.32044	3.24091	3.5841	4.17776	3.24156	2.19277	5.67709	2.73762	4.51755	3.49576	1.31408	2.85466	2.63744	5.52791	5.85266	4.57673	4.76071	4.34856
g221	IPR001128; IPR017972; IPR036396; IPR050193; IPR002401	Cytochrome P450; Cytochrome P450, conserved site; Cytochrome P450 superfamily; Plant Cytochrome P450 71; Cytochrome P450, E-class, group I	50.0271	86.2664	68.5409	42.0102	10.6605	9.59909	1.78514	2.48858	3.68487	4.23764	113.071	108.075	99.7088	147.306	35.7499	10.7099	14.911	2.49487	208.973	189.172	191.397	169.707	0	1.53374	1.21318	1.14619	0.18177	1.24404	2.58925	0.59116	7.41669	21.1171	3.62072	1.40175	121.836	146.497	0.586633	0	8.38982	1.39138	13.6827	7.41779	3.86954	6.61605	1.28721	1.12017	0.389423
g222	IPR000571; IPR036855	Zinc finger, CCCH-type; Zinc finger, CCCH-type superfamily	30.4233	27.767	32.0796	30.0349	33.5148	38.5261	38.3805	40.8126	29.3952	28.3014	36.8784	30.0294	26.7748	30.0606	24.3147	24.4087	29.0289	30.4374	30.08	25.9783	33.2213	37.1281	125.601	118.865	23.1851	22.9237	33.4458	26.0472	31.3587	28.7979	19.0092	21.989	24.5095	19.2741	26.0391	19.6621	26.594	22.7978	23.072	23.8853	21.2623	17.8027	23.8806	16.7946	30.0348	41.8662	22.0673
g223	IPR006571	TLDc domain	30.8518	19.4773	24.803	17.0938	36.5815	36.256	53.2194	43.1768	73.3205	87.023	19.7439	28.7782	24.594	39.4148	25.7592	110.337	32.2014	24.2834	28.4133	31.0911	26.1484	19.517	141.997	95.0919	19.6804	23.8789	66.9824	57.3037	126.442	40.3678	34.1542	36.1316	87.6401	64.8311	26.3132	34.0625	22.6831	14.0779	23.7712	21.7982	31.0076	39.7264	51.7412	44.0222	112.702	167.045	19.6659
g224	IPR029063; IPR053223; IPR004159	S-adenosyl-L-methionine-dependent methyltransferase superfamily; Probable Methyltransferase; Putative S-adenosyl-L-methionine-dependent methyltransferase	37.1722	26.8908	33.2533	21.15	23.1464	23.2843	26.5539	25.0102	21.5648	26.7879	24.1797	24.2425	16.5979	20.9788	46.7035	70.7354	10.4694	9.97947	35.8738	25.0111	34.1858	21.423	1.85617	1.53374	25.6789	23.9266	24.0846	15.3173	3.74002	16.8903	27.4231	35.841	17.8251	19.7122	32.3433	31.9856	22.4876	25.3193	19.2267	26.1269	11.6155	13.5169	10.1714	11.1964	8.29532	2.80041	7.78847
g225	IPR003340; IPR053793; IPR033389; IPR010525; IPR044835; IPR015300	B3 DNA binding domain; PB1-like domain; AUX/IAA domain; Auxin response factor domain; Auxin response factor; DNA-binding pseudobarrel domain superfamily	62.2393	83.301	68.6191	80.3506	21.9781	28.473	15.1737	14.6826	11.8921	12.2589	42.6189	45.2006	32.5901	26.9728	31.2962	29.8052	47.1124	22.4538	23.6513	16.7201	27.0057	18.9834	16.7056	16.8712	12.6036	20.9656	21.0854	22.4705	2.15771	2.7869	12.0911	12.6897	11.512	9.37423	6.3042	13.1542	4.2042	4.20237	3.49576	3.24654	7.7765	4.45067	8.7341	15.0133	55.7789	119.158	17.589
g227	IPR008587	Filament-like plant protein	14.0333	19.8817	15.6486	18.7356	46.2198	37.7478	31.1283	44.6699	28.6833	27.5447	63.1456	49.5798	64.0899	39.6873	21.1851	12.5364	12.5316	13.4723	37.858	33.9929	68.2643	44.9807	1.23745	0	20.0848	20.0582	8.45233	7.77527	9.20621	5.15153	38.8909	26.5417	17.6394	22.9537	16.8569	26.5854	52.6992	62.195	82.8495	64.5444	42.2293	27.3634	16.4732	1.52678	0.715114	1.68025	31.4135
g228	IPR003676	Small auxin-up RNA	9.53408	11.0529	10.4063	11.0096	0.949221	2.46463	0.334713	0.248858	0.251241	0	2.43537	1.87684	1.93845	2.72453	5.29627	4.89834	0.793139	0.498973	3.73024	4.28366	2.7863	4.49807	0	1.53374	2.76335	1.52825	1.99947	4.97617	12.5147	5.15153	2.18138	2.42169	4.92047	2.27785	0.959335	1.10772	3.03094	1.36577	2.79661	5.25631	1.47655	0.329679	0.110558	0	0	0	0.519231
g229	IPR001878; IPR017151; IPR004859; IPR041412; IPR036875; IPR027073	Zinc finger, CCHC-type; 5'-3' exoribonuclease type 2; Xrn1, N-terminal; Xrn1, helical domain; Zinc finger, CCHC-type superfamily; 5'-3' exoribonuclease	16.7114	26.0821	19.7172	28.876	23.0734	29.6404	23.7646	25.1346	23.5748	18.918	26.2672	26.2758	24.594	13.3502	17.8147	10.7099	39.9742	16.1335	26.191	18.3783	13.5028	17.7636	25.9864	17.638	19.0738	17.0017	19.1768	20.2935	19.5632	19.5083	22.3124	15.4988	17.0824	16.9087	11.375	17.0313	17.7945	23.8484	9.08897	18.4744	21.3608	26.2095	24.2122	30.2811	50.6301	76.0313	30.1154
g231	IPR045026; IPR024752	L10-interacting MYB domain-containing protein; Myb/SANT-like domain	10.6053	7.54831	11.0323	4.73219	2.62861	2.78892	1.78514	0.497715	2.6799	3.93495	2.78328	4.5357	2.3019	3.0878	4.45369	3.73602	24.5873	1.66324	2.93657	1.52001	6.21559	5.33669	2.4749	0	8.02044	9.64706	3.27187	4.66516	2.01386	2.36464	2.74231	1.74362	1.6711	2.7159	6.71535	11.7696	5.27969	1.47083	2.79661	3.01465	3.14997	1.81324	2.43228	1.52678	6.8651	4.76071	6.49039
g232	IPR035272; IPR036410	Protein of unknown function DUF5351; Heat shock protein DnaJ, cysteine-rich domain superfamily	9.96258	8.15487	5.47701	8.78835	83.8965	75.8198	152.295	171.214	138.517	77.6396	13.3075	16.8916	16.5979	23.1585	23.5925	123.455	4.75883	50.3963	16.5083	12.1601	8.14457	7.54761	0.928087	3.06748	10.7164	8.11881	1.8177	0.466516	8.48698	7.09392	106.14	136.583	79.9344	54.9312	74.8282	32.8163	24.3453	12.1869	41.9491	18.3971	10.7296	18.2972	15.257	10.9419	5.43487	3.50052	0.584135
g233	IPR002401; IPR001128; IPR036396; IPR050193; IPR017972	Cytochrome P450, E-class, group I; Cytochrome P450; Cytochrome P450 superfamily; Plant Cytochrome P450 71; Cytochrome P450, conserved site	0	0	0	0	0.146034	0.129717	0	0	0	0.302689	0	0.312807	6.78456	0.181635	0	0.830227	0.475883	0	1.1905	0	0	1.52477	10.5183	5.36809	0	0	0	0.311011	0.575388	2.70244	0	0	0	0.175219	0	0	0.586633	1.68095	0	3.09195	6.79213	4.78035	7.51796	10.433	296.772	1851.77	8.63222
g234	IPR004345	TB2/DP1/HVA22-related protein	32.5658	23.858	24.5683	18.5425	9.71126	12.4529	9.81826	7.21687	8.50032	8.92932	19.9178	19.394	19.7479	25.7922	18.0555	8.13623	14.7524	15.6345	13.3336	17.6874	30.6493	37.4331	0.618725	0	9.36842	8.07106	7.9979	10.3411	5.46619	5.57379	8.22692	11.4304	7.14861	6.83355	16.0346	11.4926	13.6881	5.88332	18.1779	11.4402	18.703	18.1324	30.5141	37.915	53.3475	38.7857	19.6659
g235	IPR013087	Zinc finger C2H2-type	4.92773	4.51551	2.7385	4.15274	9.05411	9.46937	14.2811	8.2123	6.99287	12.5616	14.5252	11.8867	25.6844	17.6186	4.45369	0.498136	9.35904	7.81725	13.2543	14.6474	58.8338	33.0875	2.4749	0	11.9296	11.8917	3.27187	2.64359	14.5286	31.6693	11.8418	11.1398	11.8834	7.35921	6.16716	5.81555	7.43068	5.56814	4.19491	7.49797	5.61089	6.26391	2.43228	5.59819	9.15346	3.08046	37.5145
g238	IPR019807; IPR001312; IPR043129; IPR022673; IPR022672	Hexokinase, binding site; Hexokinase; ATPase, nucleotide binding domain; Hexokinase, C-terminal; Hexokinase, N-terminal	9.85545	9.77236	10.7975	12.7479	2.92068	3.56723	0.446285	0	0.167494	1.21075	13.3075	12.3559	9.08647	12.442	3.49073	0.332091	0.951767	0	8.80972	5.52731	8.46606	6.17532	1.85617	0	8.29004	11.4141	2.72656	3.34337	0.575388	3.54696	13.3376	15.8863	2.50665	3.6796	15.7605	13.7081	14.568	18.7005	26.2182	24.2718	4.13434	1.97808	0.442233	0	0.858137	0	3.63462
g239	IPR016635; IPR022775; IPR011012; IPR027156	Adaptor protein complex, sigma subunit; AP complex, mu/sigma subunit; Longin-like domain superfamily; AP-2 complex subunit sigma	62.0251	42.9984	53.5182	33.8013	37.6768	29.4458	34.1408	28.4942	31.4889	23.1557	61.58	51.1439	47.9765	47.1343	36.5924	63.2633	24.27	31.269	49.9217	35.5129	59.1553	50.3174	109.514	91.2576	51.223	43.3163	54.0767	47.8179	59.4088	53.1199	28.2333	33.5162	37.9712	46.6083	45.774	40.432	22.7809	24.2687	39.1525	35.0936	30.5154	22.7479	24.3228	18.8303	22.7406	32.2048	36.0866
g240	IPR003854	Gibberellin regulated protein	0	0	0	0	6.93662	6.93988	20.9754	16.1757	34.7969	16.6479	83.8463	116.677	113.036	32.6035	0.722219	0	0.317256	0.166324	0.555568	0.967278	1.39315	6.02284	8.97151	0.766871	0.876183	0.238789	3.0901	1.63281	18.844	5.82715	2.49301	3.0029	6.77725	6.65833	40.018	5.40016	1.46658	1.78601	2.44703	1.85517	8.95774	8.57167	1.76893	1.52678	2.14534	4.76071	49.0024
g241	-	-	17.6755	17.1185	17.3699	22.6952	38.8451	47.736	70.9592	67.9381	86.9293	69.9211	12.6117	15.6403	15.7499	19.3441	60.3053	121.711	15.5455	52.0596	35.0801	35.9275	15.8605	10.1397	117.558	110.429	21.1632	19.1031	5.36223	4.35415	8.19928	5.99605	58.0247	47.6589	42.1489	31.189	40.2921	27.97	26.3007	18.0702	19.2267	23.4988	28.1529	35.6054	38.6954	44.2766	33.7534	35.2852	7.98318
g242	IPR036259; IPR018456; IPR044739; IPR000109	MFS transporter superfamily; PTR2 family proton/oligopeptide symporter, conserved site; NRT1/PTR family; Proton-dependent oligopeptide transporter family	0.214249	0	0.078243	0	0.73017	0.908022	1.78514	0.99543	1.75869	3.63226	1.47862	5.63052	23.6248	24.4299	0	0	3.48981	3.49281	0	0	0.642992	0.457431	0	1.53374	0	0.668608	4.36249	3.34337	1.72616	1.18232	0.249301	2.32482	0.371356	0.525658	1.09638	21.4622	0.0977721	0	0	0.850285	8.56399	4.78035	22.6644	34.607	10.5837	35.0052	4.60818
g243	IPR011043; IPR014756; IPR013783; IPR009880; IPR015202; IPR037293	Galactose oxidase/kelch, beta-propeller; Immunoglobulin E-set; Immunoglobulin-like fold; Glyoxal oxidase, N-terminal; Galactose oxidase-like, Early set domain; Galactose oxidase, central domain superfamily	0.749871	2.29145	2.66026	0.869178	5.03817	5.83728	3.68185	3.98172	9.17029	4.23764	58.5358	46.921	43.8573	27.6085	9.74996	5.56252	7.13825	14.8029	11.2701	9.67278	35.3646	24.7775	0	1.53374	7.14426	6.92487	48.4418	30.4013	31.5025	4.81373	15.6436	7.65254	12.9046	13.0538	41.9367	26.4469	10.6572	8.82497	15.3813	6.02929	18.6045	16.9785	7.51796	2.29017	0	0.280041	20.7043
g244	IPR023395; IPR018108; IPR002067	Mitochondrial carrier domain superfamily; Mitochondrial substrate/solute carrier; Mitochondrial carrier protein	7.07022	8.42445	9.15443	7.05	5.98739	4.8644	5.57856	4.10615	3.81049	3.32958	2.95723	3.12807	5.08842	0.817358	3.97221	1.41139	3.80707	0.332649	0.476201	1.52001	0.214331	0.533669	0	0	5.52669	3.10425	1.36328	1.16629	0	1.35122	1.7451	1.45301	1.48542	1.22653	2.46686	1.10772	1.85767	1.36577	2.09746	1.15948	3.24841	0.659359	1.99005	0.508927	0.286046	0	2.79087
g246	IPR021825	Protein RETICULATA-related	1.39262	4.44811	1.87783	1.5452	0.949221	1.8809	0.334713	2.23972	1.80056	0.908066	1.39164	0.93842	1.21153	0.72654	1.32407	1.8265	2.53804	0.997947	2.381	0	0.750158	0.838623	0	1.53374	1.41537	1.62376	0.18177	0.466516	0.719235	0.59116	0.872552	1.54988	1.76394	1.22653	2.60391	0.969259	0.977721	3.04672	0.349576	0.463792	0.196873	1.31872	0.221116	2.03571	0.858137	1.96029	0.778847
g248	IPR024171; IPR008271; IPR001480; IPR003609; IPR000719; IPR000858; IPR011009; IPR017441; IPR000742; IPR036426	S-receptor-like serine/threonine-protein kinase; Serine/threonine-protein kinase, active site; Bulb-type lectin domain; PAN/Apple domain; Protein kinase domain; S-locus glycoprotein domain; Protein kinase-like domain superfamily; Protein kinase, ATP binding site; EGF-like domain; Bulb-type lectin domain superfamily	5.99897	7.48091	4.53809	8.30547	5.18421	5.25355	9.81826	10.7009	21.858	44.4952	8.61077	11.5738	12.2364	20.0707	5.77775	6.64182	14.2765	17.7967	4.92074	3.59275	16.9321	11.4358	5.56852	9.96932	9.77281	8.50087	29.9921	14.5398	44.3049	8.69849	11.4055	15.2082	32.6793	23.1289	12.3343	12.6004	9.38612	6.72379	14.6822	10.358	12.5015	13.0223	14.1514	17.3035	16.8767	13.722	6.55529
g249	IPR029057; IPR000836; IPR050054; IPR005765	Phosphoribosyltransferase-like; Phosphoribosyltransferase domain; Uracil phosphoribosyltransferase/Adenine phosphoribosyltransferase; Uracil phosphoribosyl transferase	28.6022	32.4847	16.5875	18.639	25.0448	24.5814	21.1985	24.7613	29.772	27.5447	27.4849	28.4654	28.5921	31.1504	40.3239	56.4555	10.1522	13.6386	44.6835	37.4475	20.2543	14.2566	27.2239	27.6073	19.7478	22.7327	7.81613	11.8962	6.76081	11.4009	33.2816	29.9321	28.5944	26.8085	30.9728	21.1852	34.5136	36.7707	29.3644	37.1033	16.5374	16.8137	16.6943	16.7946	7.72323	9.10135	14.7981
g250	IPR020471; IPR044498; IPR018170; IPR023210; IPR036812	Aldo-keto reductase; Aldo-keto reductase family 4C; Aldo/keto reductase, conserved site; NADP-dependent oxidoreductase domain; NADP-dependent oxidoreductase domain superfamily	64.9174	44.8181	45.3027	29.3589	9.49221	15.7607	11.3803	4.60386	9.04467	13.167	17.3085	21.4273	17.8095	13.5318	9.14811	9.38157	18.7181	5.82136	6.66681	4.97457	1.39315	4.42183	81.6716	32.9754	50.6838	58.9808	22.2669	16.7168	4.02772	2.61799	15.0827	19.6641	15.597	29.174	9.7304	14.1235	43.0197	37.8213	30.0635	34.7844	53.7464	42.3638	76.1746	72.0131	45.3382	39.6259	39.6563
g251	IPR036561; IPR003428	Mitochondrial glycoprotein superfamily; Mitochondrial glycoprotein	23.4603	33.6304	17.2135	26.8479	32.5656	28.4081	29.0085	27.3743	18.5081	15.4371	39.8357	26.9014	31.7421	19.6166	20.1018	9.29855	23.001	23.6181	17.6988	13.9564	14.5745	16.0863	5.87788	3.06748	23.1851	23.9266	3.36275	5.5982	1.87001	4.13812	16.1422	11.9147	11.512	17.6971	9.04516	10.3849	14.8614	20.0663	18.5275	16.7738	13.1905	13.6817	12.1614	11.9598	3.57557	0	28.7524
g252	IPR036561; IPR003428	Mitochondrial glycoprotein superfamily; Mitochondrial glycoprotein	8.56996	8.08747	8.68497	6.85685	9.34618	6.55073	8.47941	7.59016	9.29591	3.78361	16.7866	14.3891	18.0518	17.6186	5.41664	13.7818	8.88315	19.6263	3.49214	2.62547	2.35764	2.9733	21.9647	13.8037	5.93108	7.68899	20.8127	16.1726	34.5233	12.2455	12.5897	9.78363	16.154	14.0175	3.4262	8.72333	15.8391	9.98062	18.8771	9.89423	21.9514	22.583	27.7501	25.7008	16.7337	22.2633	13.6947
g253	IPR018170; IPR020471; IPR036812; IPR044498; IPR023210	Aldo/keto reductase, conserved site; Aldo-keto reductase; NADP-dependent oxidoreductase domain superfamily; Aldo-keto reductase family 4C; NADP-dependent oxidoreductase domain	11.0338	21.4318	21.6733	22.6952	38.4069	46.2442	107.666	117.71	133.702	161.787	11.8289	25.3373	29.319	34.5107	18.4166	53.0515	27.6012	83.6612	3.57151	4.28366	8.25173	15.0952	0	0	37.6085	64.7595	11.3607	20.3712	3.16464	2.70244	90.6208	115.757	62.0165	58.348	11.512	21.3237	43.2153	33.9341	41.2499	47.7706	32.681	47.9684	33.0569	22.9017	2.00232	1.12017	9.28126
g254	IPR036812; IPR018170; IPR044498; IPR020471; IPR023210	NADP-dependent oxidoreductase domain superfamily; Aldo/keto reductase, conserved site; Aldo-keto reductase family 4C; Aldo-keto reductase; NADP-dependent oxidoreductase domain	6.32034	12.6704	29.2629	26.8479	24.7528	43.0013	25.8845	27.9965	30.9864	39.5009	23.8318	29.7166	47.6131	68.7489	17.0925	20.8387	46.6366	134.39	16.9051	14.371	27.3272	26.4547	1088.03	1173.31	9.43582	16.7152	16.7229	23.5591	35.9618	16.2991	11.9664	25.4762	16.0612	15.8573	12.1973	8.8618	35.4913	21.222	40.5508	29.4508	105.032	95.7719	191.597	118.58	169.768	722.507	70.0962
g255	IPR045009; IPR006702	CASP-like protein 5; Casparian strip membrane protein domain	7.28446	10.1767	6.96363	6.95342	1.82543	2.01062	0.223142	0.248858	0	0	2.08746	0	0.605764	1.63472	8.787	2.73975	2.8553	0.332649	3.65087	7.73823	2.4648	2.66835	0	0	2.22416	3.43856	0	0.699774	0	1.01342	0.498601	0.678073	0.371356	0.788487	1.91867	3.18471	1.85767	1.68095	0.699152	1.08218	0	0.16484	0	0	0	0	0.973559
g256	IPR045233; IPR029044; IPR050486; IPR001451; IPR005835	Mannose-1-phosphate guanyltransferase, N-terminal domain; Nucleotide-diphospho-sugar transferases; Mannose-1-phosphate guanyltransferase; Hexapeptide repeat; Nucleotidyl transferase domain	23.4603	15.0292	20.8909	18.1562	11.9018	10.5071	7.47527	8.71001	9.92402	13.167	16.4387	18.7684	21.4441	14.5308	18.1758	8.63437	25.5391	14.3039	24.6831	24.182	20.5758	25.1587	24.4396	26.8405	15.3669	14.0408	25.6296	27.991	9.63775	10.0497	5.29764	8.42748	7.70564	10.776	8.49697	15.9235	15.5458	19.436	17.8284	20.6387	18.703	12.5278	17.1365	14.7589	9.58253	9.38139	19.4063
g257	-	-	0	0	0	0	0.657153	0.583728	2.11985	0	0.167494	0.302689	0.34791	0.46921	16.4768	3.90515	0.36111	0.498136	2.06216	4.98973	0.873035	3.1782	43.9378	37.3568	147.566	190.184	0.673987	0.334304	11.4515	10.4189	119.105	32.4293	1.80743	2.51856	4.17776	1.48936	0.137048	0.138466	10.6572	2.20624	17.1292	7.49797	17.6202	24.5611	7.84963	28.2454	68.0789	891.512	0.454327
g258	IPR002347; IPR045000; IPR036291; IPR020904	Short-chain dehydrogenase/reductase SDR; Tropinone reductase; NAD(P)-binding domain superfamily; Short-chain dehydrogenase/reductase, conserved site	0	0	0.234729	0	6.4255	6.16158	2.56614	2.23972	3.43363	3.32958	0.34791	0	0.242306	0	1.68518	13.5327	4.91746	8.8152	0	0	0	0.152477	2.16554	0	1.41537	4.25044	0.545311	2.9546	0	1.01342	3.36556	3.0029	2.78517	0.876096	3.4262	1.24619	0.782177	0.210118	0	1.08218	3.83903	4.61551	8.7341	19.3392	78.6626	69.3103	27.6491
g264	IPR017441; IPR000719; IPR001220; IPR050528; IPR011009; IPR013320; IPR008271	Protein kinase, ATP binding site; Protein kinase domain; Legume lectin domain; L-type Lectin-Domain Containing Receptor Kinases; Protein kinase-like domain superfamily; Concanavalin A-like lectin/glucanase domain superfamily; Serine/threonine-protein kinase, active site	3.21373	5.18946	3.36445	2.70411	1.60637	1.62147	1.11571	2.23972	4.22922	14.075	8.61077	10.6354	4.3615	8.17358	10.2314	4.15114	5.86923	6.48665	7.38111	5.94185	0.642992	1.21982	0	1.53374	5.1897	3.67734	4.27161	5.20943	16.1109	4.22257	1.86975	2.13109	6.40589	4.38048	4.24848	4.15397	3.91088	4.72766	4.19491	3.71033	1.77186	1.6484	1.65837	5.59819	17.3058	12.3218	3.76443
g265	IPR000726; IPR023346; IPR016283	Glycoside hydrolase, family 19, catalytic; Lysozyme-like domain superfamily; Glycoside hydrolase, family 19	0.321373	0.471769	1.01716	2.31781	44.5404	7.52361	422.408	515.633	2322.18	3789.81	25.3104	135.914	315.724	97.2656	0.962959	0.166045	1.74491	109.774	1.74607	1.52001	0.214331	0.152477	9.89959	26.8405	14.6255	9.93361	0.363541	2.25483	21.4332	13.5122	101.216	269.776	286.037	118.361	4.52258	3.60011	1.07549	2.20624	22.3729	11.131	26.2826	6.26391	61.802	91.3524	2545.23	2669.22	0.389423
g270	IPR011990	Tetratricopeptide-like helical domain superfamily	10.4982	7.88529	9.15443	5.69794	1.38732	3.95638	0.223142	0.497715	0.669976	0	1.65257	1.25123	0	0.908175	8.787	7.63809	7.61413	0.997947	5.87314	3.86911	0.642992	1.06734	0.618725	3.83435	0.539189	1.09843	0.908852	1.4773	0	10.2186	2.36836	1.93735	1.94962	0.700877	2.60391	2.49238	0.195544	0.420237	0	1.00488	0.787494	0.329679	0.221116	1.01785	0	0	0.259616
g271	IPR039525; IPR001841; IPR013083; IPR010543	E3 ubiquitin-protein ligase RNF126-like, zinc-ribbon; Zinc finger, RING-type; Zinc finger, RING/FYVE/PHD-type; Domain of unknown function DUF1117	0.214249	0.471769	0.625944	2.12466	1.16827	0.843163	0.446285	2.98629	0.334988	1.51344	0.782797	0	1.81729	3.99597	0.12037	0.415114	0.951767	0	1.26987	1.93456	1.92898	1.21982	17.3243	15.3374	0.741385	1.2417	1.45416	0.85528	4.60311	3.2936	0.311626	0.774941	1.29975	1.22653	0.959335	0.969259	1.7599	0.630355	0	0.695688	0.984367	0.329679	1.99005	1.01785	3.28953	7.14106	0.778847
g272	IPR036410	Heat shock protein DnaJ, cysteine-rich domain superfamily	41.5643	33.226	47.1805	49.35	235.845	183.42	324.114	294.025	360.614	106.546	53.0562	56.3052	38.7689	113.431	115.555	474.89	66.9409	199.756	83.5733	72.1313	53.9042	41.8549	2.4749	1.53374	45.1571	52.4857	8.81587	9.40808	48.3326	10.6409	204.738	238.391	168.503	142.628	203.379	142.758	109.7	61.5647	101.377	71.2693	54.4355	81.9253	43.3388	37.1517	21.8825	17.0825	0.649039
g273	IPR013057	Amino acid transporter, transmembrane domain	20.5679	17.0511	25.7419	21.4397	71.4837	59.1511	85.2403	63.2098	72.0224	41.771	20.0918	20.0196	5.33073	11.443	16.8518	31.4656	98.1906	30.1047	18.5718	26.2547	13.61	14.1804	90.0244	45.2454	21.4328	13.1334	6.36197	6.14246	34.9548	11.5698	89.4366	82.1438	55.8891	46.8711	44.6776	57.0478	36.6645	17.2297	28.6652	21.6436	26.6763	41.0451	16.4732	16.0312	28.8906	18.9028	1.6226
g274	IPR001969; IPR032799; IPR032861; IPR021109; IPR001461; IPR034161; IPR033121	Aspartic peptidase, active site; Xylanase inhibitor, C-terminal; Xylanase inhibitor, N-terminal; Aspartic peptidase domain superfamily; Aspartic peptidase A1; Pepsin-like domain, plant; Peptidase family A1 domain	4.92773	7.54831	3.91215	6.18082	5.47628	4.21581	2.90085	2.613	0.83747	0	9.82845	3.75368	0.969223	0.998993	6.86108	3.23789	1.26902	2.82752	9.68275	9.25824	0	0	98.6866	90.4907	4.44831	4.15492	4.18072	10.8076	18.1247	65.3654	4.54974	4.45591	3.8064	3.76721	6.85239	0.969259	0.684405	1.89107	4.54449	1.70057	0.59062	1.15388	0.331675	0	0.286046	0.280041	2.07692
g275	IPR002885; IPR045215; IPR046848; IPR011990	Pentatricopeptide repeat; Pentatricopeptide repeat-containing protein At1g15510-like; E motif; Tetratricopeptide-like helical domain superfamily	2.46386	2.56103	3.59918	2.41438	1.89844	2.14034	2.00828	0.871001	1.2562	1.3621	2.87026	2.03324	1.57499	2.0888	2.52777	1.66045	3.33118	0.997947	1.11114	0.276365	1.50032	0.609908	4.02171	1.53374	2.69595	1.62376	0.363541	0.466516	0	0.506708	2.61766	1.74362	1.48542	1.48936	1.64457	0.692328	1.36881	3.04672	1.3983	2.16436	1.18124	1.97808	1.10558	2.29017	0.286046	1.40021	2.46635
g276	IPR001594	Palmitoyltransferase, DHHC domain	3.42798	4.78509	4.45985	2.99383	3.57783	3.56723	3.12399	1.49315	4.48046	8.47528	4.17492	4.5357	5.33073	4.99496	2.88888	1.74348	6.18648	7.65093	3.96834	4.28366	4.07228	2.59211	1137.83	1080.52	5.1223	4.58474	6.08931	6.68673	35.6741	15.8769	6.04554	3.87471	18.9392	10.4255	3.83734	4.8463	4.79083	5.88332	5.59321	4.32872	5.41402	7.25295	5.52791	5.85266	5.29184	10.7816	5.25722
g277	IPR033138; IPR008972; IPR034288; IPR045087; IPR017761; IPR001117; IPR002355; IPR034285; IPR034289; IPR011706; IPR011707	Multicopper oxidases, conserved site; Cupredoxin; Laccase, first cupredoxin domain; Multicopper oxidase; Laccase; Multicopper oxidase, second cupredoxin domain; Multicopper oxidase, copper-binding site; Laccase, second cupredoxin domain; Laccase, third cupredoxin domain; Multicopper oxidase, C-terminal; Multicopper oxidase-like, N-terminal	0.428498	0.471769	0.704187	0.965753	5.76834	7.00474	1.11571	4.60386	0.711849	0.454033	2.26141	5.00491	82.7474	9.80829	0.722219	1.74348	0	0.332649	0.793668	2.76365	6.85858	10.2922	29.3894	26.0736	3.84172	2.81771	0.363541	0.233258	3.88387	1.52012	21.8138	13.7552	11.6049	9.9875	1.23343	1.66159	91.6125	58.4129	105.572	75.9073	46.0684	31.8141	2.98507	0	0	1.12017	0.908655
g278	IPR003657; IPR036576; IPR044810	WRKY domain; WRKY domain superfamily; WRKY transcription factor, plant	0.535622	0.539165	1.79959	2.60753	3.13973	2.52949	0.334713	0.622144	1.38182	5.14571	0.869774	0.625613	0.242306	0.181635	1.08333	1.90952	0	2.66119	3.09531	1.65819	1.50032	0.914862	0	0	2.02196	1.09843	0.363541	0.155505	0	0	4.05114	3.87471	2.87801	4.81853	0.685239	1.24619	3.5198	1.99612	6.64194	3.78763	1.67342	3.46163	3.09563	2.03571	1.43023	1.54023	0
g280	IPR002885; IPR032867; IPR011990; IPR046848; IPR045215	Pentatricopeptide repeat; DYW domain; Tetratricopeptide-like helical domain superfamily; E motif; Pentatricopeptide repeat-containing protein At1g15510-like	3.96361	3.57197	4.38161	6.85685	3.35878	3.69695	2.90085	3.11072	3.30801	3.63226	4.6098	2.34605	0.84807	1.45308	7.10182	1.90952	2.8553	1.49692	5.31758	2.48729	3.1078	2.43963	0	0	2.89814	4.58474	1.72682	1.3218	0.863082	1.85793	2.36836	2.13109	3.15653	1.75219	4.11144	3.04624	3.71534	1.89107	2.09746	2.00976	1.18124	0.659359	1.99005	0.508927	2.28837	0.280041	2.07692
g281	IPR006439; IPR023214; IPR010237; IPR041492; IPR036412	HAD hydrolase, subfamily IA; HAD superfamily; Pyrimidine 5-nucleotidase; Haloacid dehalogenase-like hydrolase; HAD-like superfamily	16.1758	24.8016	31.0625	25.013	45.7817	23.6086	55.5624	90.0864	74.0323	58.7216	42.271	41.4469	71.8437	55.217	38.6387	2.24161	37.7534	33.2649	104.447	120.081	151.532	198.372	270.383	250.767	33.3623	61.3687	204.492	207.833	528.206	245.838	88.0655	66.7418	116.699	84.9813	65.2348	33.9241	70.1026	100.542	75.858	59.5972	145.686	125.113	89.7733	136.647	429.641	1472.32	36.7356
g282	IPR036291; IPR044163; IPR016040	NAD(P)-binding domain superfamily; Sanguinarine reductase SARED1-like; NAD(P)-binding domain	166.579	107.833	171.665	123.81	217.591	180.956	271.564	270.757	254.591	175.105	97.1538	110.108	87.1089	124.602	247.119	602.33	168.145	286.577	222.624	191.245	145.102	114.281	348.033	303.681	193.636	161.182	83.7053	80.3963	43.8734	57.0047	207.605	259.024	132.667	146.133	173.366	166.574	195.446	196.566	256.239	204.068	183.191	202.423	176.561	200.008	151.318	142.961	107.74
g283	IPR005202	Transcription factor GRAS	9.31983	8.15487	5.94647	9.7541	4.60007	6.29129	1.11571	2.23972	2.09367	4.54033	6.1754	7.03815	2.18075	6.08477	6.25923	1.8265	9.20041	9.31417	3.49214	4.97457	3.42929	5.03174	0	0	3.23514	4.39371	1.90859	4.19865	0.863082	18.0726	1.43348	1.93735	3.06369	1.31414	4.24848	2.35391	6.6485	3.99225	2.09746	2.78275	2.36248	1.31872	3.75898	1.52678	2.57441	2.24033	2.79087
g284	IPR001005; IPR017930; IPR009057; IPR031105; IPR029071	SANT/Myb domain; Myb domain; Homedomain-like superfamily; Telomere repeat-binding protein, plant; Ubiquitin-like domain superfamily	8.78421	11.1203	11.1887	10.4301	8.98109	11.0908	16.0662	14.0605	20.2668	20.4315	7.91495	8.75858	8.35955	18.5268	3.00925	1.57743	17.1318	32.9322	5.15884	7.32368	1.39315	1.06734	23.2022	19.9386	6.67247	9.40827	8.54321	7.30875	31.3587	25.7577	23.4966	20.8265	28.8729	18.3104	18.3644	11.4926	28.6472	7.14403	20.2754	9.43043	25.8889	31.9789	23.6595	23.9196	19.4511	8.54127	2.27164
g287	IPR000648; IPR037239; IPR018494	Oxysterol-binding protein; Oxysterol-binding protein superfamily; Oxysterol-binding protein, conserved site	70.1665	79.5942	80.9815	67.313	39.5752	38.9152	43.8475	51.2647	34.1269	35.4146	69.234	54.7412	61.6668	68.4764	67.7682	53.5497	126.744	105.45	58.0171	71.7168	83.8033	139.745	63.4193	54.4478	37.0019	38.3972	85.1595	73.7096	72.2112	147.452	27.9217	28.3822	41.2205	41.0013	31.7951	34.4779	44.193	37.191	38.8029	37.2579	45.7731	46.8145	59.2592	59.5444	103.119	127.559	57.7645
g288	IPR001900; IPR012340; IPR050180	Ribonuclease II/R; Nucleic acid-binding, OB-fold; RNR Ribonuclease	15.6402	13.4791	15.6486	13.2308	35.9244	35.4777	32.5788	38.6973	32.2007	29.9662	10.8722	8.60218	7.51148	7.08377	32.0184	47.8211	30.2979	20.9569	14.8416	21.2801	9.32339	11.7407	5.25916	0	8.96402	8.0233	6.81639	6.60898	47.6134	19.8461	19.4455	24.9918	33.6077	25.4944	23.8463	20.7698	10.8527	8.93003	5.59321	8.42555	13.3874	13.0223	13.9303	15.7767	13.4441	16.5224	5.45193
g289	IPR007112; IPR036908; IPR007117; IPR007118; IPR002963; IPR009009; IPR036749	Expansin/pollen allergen, DPBB domain; RlpA-like domain superfamily; Expansin, cellulose-binding-like domain; Expansin/Lol pI; Expansin; RlpA-like protein, double-psi beta-barrel domain; Expansin, cellulose-binding-like domain superfamily	14.6761	22.2405	19.4043	24.4335	27.1623	32.6239	25.7729	16.4246	12.562	6.50781	72.6262	57.2436	21.5652	48.769	31.5369	18.8462	22.3665	78.0062	93.6528	92.8587	1.28598	2.05844	12.3745	16.1043	45.4941	46.134	114.879	125.337	613.939	600.196	45.622	43.7842	142.508	124.143	72.2242	64.1096	25.4207	44.0198	17.4788	21.0252	6.59526	7.25295	12.7142	9.92407	15.4465	2.24033	17.0697
g291	IPR007233; IPR011012	Trafficking protein particle complex subunit; Longin-like domain superfamily	45.9564	27.9018	38.5738	29.3589	24.8988	17.5767	21.0869	18.1666	21.858	11.0481	25.8323	26.1194	20.3537	22.5227	33.8239	69.1579	8.24864	12.6407	21.8259	27.3602	30.5421	31.639	14.8494	11.5031	32.0144	26.7443	28.7197	27.7577	30.2079	25.251	13.2753	15.8863	19.589	25.9324	22.4759	18.0005	17.9901	18.3854	23.4216	13.6046	11.0249	11.3739	8.29186	9.16068	9.43951	11.6217	19.601
g292	IPR050823; IPR008271; IPR001245; IPR000719; IPR017441; IPR011009	Plant Serine/Threonine-Protein Kinase; Serine/threonine-protein kinase, active site; Serine-threonine/tyrosine-protein kinase, catalytic domain; Protein kinase domain; Protein kinase, ATP binding site; Protein kinase-like domain superfamily	55.2762	33.4956	31.6884	18.5425	11.3907	11.6746	10.153	12.9406	13.6926	16.1938	26.0932	26.9014	32.9536	36.8719	23.111	5.64555	21.0975	11.1437	23.5719	22.2474	35.1502	41.0925	0.309362	0	16.1083	11.6051	13.6328	16.4058	7.3362	26.7711	9.53575	12.0116	6.22022	7.70965	9.86745	13.5696	20.3366	19.6461	23.7712	28.0594	22.7389	23.9018	15.5887	14.2499	16.4476	5.18077	15.9015
g293	IPR001005; IPR052844; IPR009057; IPR017930	SANT/Myb domain; Leaf Development Regulator; Homedomain-like superfamily; Myb domain	52.5981	70.2262	56.4914	63.45	16.4288	22.3114	18.5208	15.5536	14.572	19.0694	37.2263	31.9063	14.7807	21.1605	69.4534	25.0729	57.7405	8.48255	25.7942	29.8474	2.67913	2.36339	0.618725	0	14.6255	14.9004	20.9945	18.5829	13.2339	34.9629	14.5218	13.3677	15.3184	15.945	19.8719	22.1545	16.5235	36.4555	17.8284	23.035	8.95774	14.0114	3.4273	1.01785	0	0.280041	6.6851
g294	IPR043129; IPR018181; IPR013126; IPR029048; IPR029047	ATPase, nucleotide binding domain; Heat shock protein 70, conserved site; Heat shock protein 70 family; Heat shock protein 70kD, C-terminal domain superfamily; Heat shock protein 70kD, peptide-binding domain superfamily	150.081	269.111	171.509	245.688	292.652	216.952	218.345	270.757	134.665	88.8391	667.291	450.754	382.722	181.363	151.786	46.3267	78.0449	102.622	132.304	131.274	75.5516	111.613	165.818	148.006	251.869	185.921	137.418	135.134	231.45	132.758	117.047	99.2893	140.28	174.08	191.593	126.004	243.453	398.174	232.818	226.949	100.504	87.5299	91.3211	97.9684	256.297	221.513	278.568
g295	IPR036390; IPR003126; IPR042065; IPR044046; IPR039164	Winged helix DNA-binding domain superfamily; Zinc finger, UBR-type; E3 ubiquitin-protein ligase ELL-like; E3 ubiquitin-protein ligase UBR-like, C-terminal; E3 ubiquitin-protein ligase UBR1-like	32.4587	45.4246	41.3905	49.0602	31.3243	34.7643	34.1408	34.0935	45.4327	45.5546	38.705	48.7978	29.6825	29.9698	28.0462	31.1335	134.199	85.1581	50.0011	57.2076	45.0095	50.0124	78.8874	73.6196	40.3044	43.2685	70.2543	53.8049	220.518	74.4017	56.8405	49.4025	95.8099	48.1853	54.5451	52.4785	43.2153	37.9264	29.3644	42.5915	62.6057	55.0565	58.9275	55.473	149.745	316.587	41.214
g296	IPR001005; IPR009057; IPR050560; IPR017930	SANT/Myb domain; Homedomain-like superfamily; MYB Transcription Factors; Myb domain	15.533	12.7378	15.5704	12.3616	7.95885	7.8479	6.02484	4.35501	4.56421	9.83738	4.34887	3.44087	6.54226	4.35924	9.14811	9.1325	11.5798	12.9733	6.11124	8.15278	6.96575	9.52981	61.8725	28.3742	7.68345	6.87711	12.7239	13.84	26.4679	19.5083	6.04554	4.16531	8.54119	8.49813	6.5783	11.2157	7.82177	9.77051	4.89406	9.81693	7.97337	7.41779	9.83968	7.37944	9.72555	24.3636	7.98318
g297	IPR027417; IPR001752; IPR019821; IPR036961; IPR010994; IPR027640	P-loop containing nucleoside triphosphate hydrolase; Kinesin motor domain; Kinesin motor domain, conserved site; Kinesin motor domain superfamily; RuvA domain 2-like; Kinesin-like protein	83.5571	63.5541	67.289	61.2287	13.07	16.993	0.669427	0.622144	0.251241	2.11882	10.8722	6.88175	5.20957	8.71848	45.2591	33.0431	5.23472	0.332649	37.4611	42.5603	10.1807	12.8843	4.33107	1.53374	31.5426	30.5172	2.54479	1.86607	1.87001	0.253354	4.23811	4.94025	1.20691	4.5557	15.6235	33.0933	1.46658	3.99225	2.79661	2.39626	1.8703	0.659359	0.773907	1.52678	0	0.420062	7.59376
g298	IPR000347	Metallothionein, family 15, plant	33.4228	26.4191	35.5223	22.4055	48.2642	26.2678	2.23142	3.48401	3.34988	0.605377	5.74051	6.09973	4.1192	3.81434	13.2407	46.2437	9.35904	14.4702	12.54	7.04731	22.9334	11.8932	102.708	35.276	29.1162	25.025	7.27082	4.58741	705.138	122.708	10.533	8.23375	51.5257	52.1277	5.07077	9.69259	6.55073	12.9223	3.84533	5.5655	4.92183	2.63744	9.17633	5.34373	4.14766	1.82027	17.3942
g300	IPR004963; IPR029058	Pectinacetylesterase/NOTUM; Alpha/Beta hydrolase fold	9.53408	10.5137	6.96363	7.05	2.5556	2.65921	1.562	1.49315	3.39175	2.11882	3.13119	6.72534	7.26917	9.62666	10.5925	3.23789	7.61413	0.997947	14.8416	13.4037	10.395	11.6645	20.1085	24.5399	5.0549	8.07106	5.45311	5.44269	2.30155	4.72928	4.73671	2.80916	1.85678	3.6796	3.70029	3.32317	6.25742	7.03897	3.49576	5.10171	7.08744	5.43971	4.31177	3.05356	1.00116	1.12017	4.02404
g301	IPR015943; IPR020472; IPR001680; IPR019775; IPR040324; IPR036322	WD40/YVTN repeat-like-containing domain superfamily; G-protein beta WD-40 repeat; WD40 repeat; WD40 repeat, conserved site; WD repeat-containing protein WDR44/Dgr2; WD40-repeat-containing domain superfamily	2.46386	1.07833	0.78243	1.1589	0.438102	1.03774	0.223142	1.742	1.75869	4.84302	0.434887	1.56403	1.21153	2.72453	3.12962	0.498136	0.475883	1.3306	1.9048	1.79637	1.92898	0.914862	237.281	154.908	1.75237	2.05358	6.27108	6.37572	5.17849	3.88476	0.997203	0.581206	3.71356	1.22653	2.74096	1.80005	0.195544	0.210118	0	0.309195	0	0	0	0	0	1.40021	6.55529
g302	IPR040344	Uncharacterized protein At3g17950-like	6.96309	4.5829	5.39877	4.53904	2.19051	1.81604	1.562	1.49315	0.879343	1.66479	25.9193	25.3373	24.1094	27.2453	4.93516	0.332091	1.90353	0	8.65098	6.90913	0	0.457431	0	0	0.673987	0.382062	2.81744	2.48809	0.431541	1.60458	0.560926	1.93735	0.557034	0.350438	10.2786	11.0772	0	0.525296	0.699152	0.463792	1.96873	0.329679	2.32172	1.27232	0.143023	0	0.519231
g303	IPR041233; IPR002241; IPR000111; IPR017853; IPR013785; IPR013780	Alpha galactosidase, C-terminal beta sandwich domain; Glycoside hydrolase, family 27; Glycoside hydrolase family 27/36, conserved site; Glycoside hydrolase superfamily; Aldolase-type TIM barrel; Glycosyl hydrolase, all-beta	21.2106	18.399	6.49417	1.73836	2.48258	1.42689	1.45042	0.248858	1.04684	5.14571	28.0937	13.7635	13.9326	10.8073	1.92592	0.830227	2.22079	0	3.17467	3.59275	6.75142	10.9783	53.2103	16.8712	2.62855	4.48923	37.4447	18.2719	17.837	10.9787	3.36556	6.39326	20.8888	14.1051	15.8976	5.53862	19.4566	5.6732	13.983	8.42555	7.67806	34.4515	15.4781	63.8703	40.0464	26.6039	5.38702
g304	IPR000509; IPR038097	Large ribosomal subunit protein eL36; Large ribosomal subunit protein eL36 domain superfamily	303.698	289.599	276.276	269.348	213.94	217.925	132.435	132.143	111.09	62.3539	184.392	127.781	137.872	154.753	262.647	189.292	50.4436	33.2649	130.32	130.168	76.6232	95.9842	13.6119	6.90183	211.901	177.802	54.8947	72.31	11.6516	51.262	127.019	100.064	101.195	122.215	94.9742	102.465	105.692	151.075	130.741	153.902	48.3324	52.9135	60.2542	56.7453	35.3266	7.98118	176.344
g305	IPR001680; IPR051972; IPR022052; IPR036322; IPR015943	WD40 repeat; Glutamate-rich WD repeat-containing; Histone-binding protein RBBP4, N-terminal; WD40-repeat-containing domain superfamily; WD40/YVTN repeat-like-containing domain superfamily	24.5315	42.0549	28.011	30.6144	39.5752	35.5426	39.3846	34.9645	28.2646	20.5828	47.0548	33.9395	34.5286	15.439	22.8703	9.29855	28.553	20.4579	20.9528	21.4183	15.4318	18.5259	0.618725	0	30.5316	26.219	13.9963	12.5959	4.02772	12.6677	14.8334	12.4959	15.597	18.4856	14.39	12.7388	31.4826	38.977	18.8771	30.3784	26.5779	25.5502	22.775	17.049	13.3011	2.24033	34.9183
g307	IPR044610; IPR003406	Beta-glucuronosyltransferase GlcAT14A/B/C; Glycosyl transferase, family 14	6.74884	6.46998	5.47701	7.14657	2.26353	2.2052	1.562	2.11529	2.63803	3.32958	10.6112	11.8867	9.93454	10.9889	7.5833	6.14368	8.5659	10.8111	12.8574	14.7855	12.967	11.9694	7.11533	12.2699	1.81976	4.25044	2.63567	5.36494	4.74695	7.26282	5.73391	5.03712	3.15653	4.99375	5.75601	9.83106	7.43068	11.5565	13.2839	10.6672	8.17025	6.75843	0.884466	0	0.572091	0.560083	3.89423
g308	IPR001841; IPR013083	Zinc finger, RING-type; Zinc finger, RING/FYVE/PHD-type	3.21373	5.45904	2.11256	2.22123	4.08895	3.69695	3.4587	2.11529	3.72674	8.77797	11.481	11.1046	18.1729	11.8971	3.49073	2.98882	2.69667	7.4846	7.46048	6.3564	10.0735	9.07238	0	3.06748	3.36993	7.40245	3.63541	4.89842	0.575388	10.0497	4.92369	5.42459	3.43504	2.80351	6.71535	5.12323	13.297	9.87556	17.8284	12.2905	18.4077	14.0114	7.4074	9.66961	17.8779	6.30093	4.9976
g310	-	-	36.3152	42.1896	33.6445	42.7829	33.0767	40.6015	22.7605	20.6552	38.6492	48.1275	34.0952	36.9112	33.6805	37.5985	45.0183	49.8967	87.2453	80.8337	38.9691	43.113	83.9105	68.5384	47.0231	24.5399	41.6524	49.668	55.8035	65.079	41.8595	46.026	98.4738	105.876	37.507	34.343	45.911	70.3405	79.782	64.7165	83.199	86.2653	88.7899	89.508	52.4046	47.8391	68.651	80.3719	62.3726
g311	IPR043129; IPR018181; IPR029047; IPR029048; IPR013126	ATPase, nucleotide binding domain; Heat shock protein 70, conserved site; Heat shock protein 70kD, peptide-binding domain superfamily; Heat shock protein 70kD, C-terminal domain superfamily; Heat shock protein 70 family	298.984	469.68	345.521	469.742	359.39	285.962	354.35	383.614	249.65	250.929	986.15	689.739	760.598	533.28	259.758	75.2186	189.402	347.286	265.006	285.485	193.862	272.171	340.608	415.644	375.882	335.689	254.933	296.16	227.998	337.299	222.376	181.239	228.848	258.886	392.094	243.561	471.457	649.371	653.357	525.94	344.332	316.657	269.762	282.2	538.195	397.519	411.815
g312	IPR007482	Protein-tyrosine phosphatase-like, PTPLA	41.5643	32.9564	30.8277	22.7918	61.4073	53.5084	36.3722	31.3561	20.3924	11.0481	24.7016	23.6169	26.2902	27.4269	44.1757	53.1346	19.8285	31.4353	42.3025	40.2111	31.2923	45.9718	3.40298	0.766871	17.5237	17.2405	38.808	24.8031	113.064	65.7032	13.2129	19.3735	34.0719	28.9988	30.6987	21.6006	9.48389	15.2336	9.08897	11.131	7.38275	9.23102	6.41238	3.30802	5.43487	2.80041	14.214
g313	IPR049453	Integral membrane bound transporter domain	0	0.269582	0.312972	0.193151	2.33654	2.9835	3.12399	3.48401	4.43859	5.4484	0.608842	0.625613	6.29995	3.0878	1.2037	0.664182	0.475883	6.32033	0.714301	0.829096	0.857323	0.228715	1.85617	3.06748	0.202196	0.143273	1.27239	0.388764	0.287694	0.59116	4.30044	6.2964	2.04246	0.963706	1.64457	0.969259	0.586633	0.210118	1.3983	0.309195	6.49682	1.31872	3.20619	0	0	0	0.519231
g314	IPR009060; IPR003892	UBA-like superfamily; Ubiquitin system component CUE	98.0189	69.6197	84.1112	46.839	57.0993	52.6653	82.4511	68.6847	57.3667	56.1487	72.4522	74.448	76.8109	76.9224	53.9257	61.1047	31.5669	26.9446	48.9693	44.7712	54.0113	58.6274	25.9864	49.0797	66.9943	67.816	62.0746	63.0574	30.2079	55.9068	49.9225	61.9953	45.1198	56.5958	49.3372	60.5095	68.4405	57.5724	64.6715	72.1196	52.3683	57.5291	51.5201	36.3883	48.6278	23.6635	51.6635
g315	IPR002821; IPR008040; IPR049517; IPR003692; IPR045079	Hydantoinase A/oxoprolinase; Hydantoinase/oxoprolinase, N-terminal; Acetophenone carboxylase-like, C-terminal domain; Hydantoinase B/oxoprolinase; Oxoprolinase family	22.0676	31.8781	22.9252	26.5582	18.0352	21.3385	16.9588	13.936	17.2937	20.7342	18.5262	14.7019	13.0845	28.4259	13.1203	7.22298	74.555	82.3306	21.7465	15.3383	23.1477	17.916	29.6988	43.7116	19.5456	19.7717	22.8122	25.9694	42.1472	22.8019	19.4455	15.3051	34.4433	20.2378	14.39	15.0927	32.4603	21.327	20.625	23.1896	40.2606	39.5615	35.7103	50.6382	93.5369	81.9121	28.7524
g316	IPR007220	Origin recognition complex, subunit 2	26.8882	25.4081	27.698	24.2404	16.3558	16.2147	10.3761	13.8116	10.1753	5.75108	17.2215	14.8583	12.2364	8.53685	18.7777	24.3257	13.0075	4.98973	10.7939	12.7128	4.82244	7.09018	2.4749	3.06748	14.6255	17.1928	9.63383	8.63055	3.30848	11.7387	13.026	10.6554	10.8622	8.76096	11.6491	10.8003	16.6213	18.3854	6.99152	11.6721	7.57963	9.06618	7.51796	4.58034	6.14998	1.68025	11.5529
g317	IPR025715; IPR000504; IPR012677; IPR051229; IPR035979	Chromatin target of PRMT1 protein, C-terminal; RNA recognition motif domain; Nucleotide-binding alpha-beta plait domain superfamily; ALYREF mRNA export adapter; RNA-binding domain superfamily	12.7478	19.073	11.5017	15.3555	13.2161	19.1982	11.9381	16.549	16.0375	14.3777	27.8328	36.7548	43.8573	28.7892	18.537	7.72112	5.23472	8.1499	19.1274	21.5565	14.3602	13.418	6.18725	5.36809	15.3669	18.53	15.9049	23.0148	13.8093	19.5083	14.1478	13.0771	9.37674	13.1414	16.3087	16.4774	15.7413	18.7005	14.3326	16.31	13.1905	17.9675	19.9005	18.5758	22.4546	21.7032	15.4471
g318	IPR038770; IPR050794; IPR006153	Sodium/solute symporter superfamily; Monovalent cation:proton antiporter 2; Cation/H+ exchanger	0	0	0	0	1.09526	2.72406	3.01242	2.73743	7.11849	9.38335	0.608842	0.625613	3.27113	5.1766	0.24074	0.664182	1.26902	3.32649	0.634934	0.829096	0.428662	0.609908	3.09362	4.60122	0.0673987	0.286546	0	0.311011	0.575388	0	8.35157	9.20243	3.8064	1.22653	0.411144	2.35391	2.34653	0.630355	1.04873	1.31408	2.16561	0.989038	3.31675	1.52678	18.593	72.3907	8.3726
g319	IPR002347; IPR036291	Short-chain dehydrogenase/reductase SDR; NAD(P)-binding domain superfamily	5.6776	4.71769	3.12972	1.83493	16.0637	15.1121	8.81412	7.83901	8.62594	2.42151	5.13167	5.78692	6.54226	4.26842	51.759	97.6347	15.0696	19.6263	33.8896	39.5202	0	0.533669	0	0	14.6255	27.986	0.18177	0.622022	0	0.168903	0.934877	2.32482	1.11407	2.19024	3.28915	4.98476	35.9801	28.1559	22.0233	21.8755	16.9311	17.9675	17.6893	0.76339	0	0	5.51683
g321	IPR017904; IPR029006; IPR002108	ADF/Cofilin; ADF-H/Gelsolin-like domain superfamily; Actin-depolymerising factor homology domain	295.235	192.549	257.263	192.185	189.552	158.19	259.291	181.79	219.585	153.614	211.616	224.282	221.71	279.264	235.082	405.815	84.39	126.573	266.99	191.521	270.593	217.127	161.178	155.675	273.032	240.126	379.991	317.464	467.071	289.584	201.809	225.508	224.485	232.428	236.271	296.178	205.126	197.091	264.629	216.436	217.348	199.951	242.786	185.758	177.348	189.448	185.885
g322	IPR002108; IPR017904; IPR029006	Actin-depolymerising factor homology domain; ADF/Cofilin; ADF-H/Gelsolin-like domain superfamily	166.793	109.787	153.826	123.23	136.615	102.606	159.77	141.476	163.097	113.508	183.435	200.665	186.454	178.729	140.351	244.917	61.2303	95.4702	153.892	127.128	207.151	177.559	119.723	128.834	159.465	133.531	297.195	257.595	498.286	252.425	146.215	166.031	200.44	199.925	174.325	177.928	103.638	106.53	128.644	123.987	135.449	104.508	165.174	121.125	150.746	156.123	84.8294
g323	IPR000182; IPR001965; IPR011011; IPR019787; IPR013083; IPR016181; IPR019786; IPR032308	GNAT domain; Zinc finger, PHD-type; Zinc finger, FYVE/PHD-type; Zinc finger, PHD-finger; Zinc finger, RING/FYVE/PHD-type; Acyl-CoA N-acyltransferase; Zinc finger, PHD-type, conserved site; Tify domain-binding domain	32.1373	48.2552	42.173	49.9294	48.5563	44.8822	49.2029	41.8081	41.5385	48.2788	35.3998	31.1243	28.3498	26.7003	26.361	35.1186	78.0449	45.7392	34.0484	32.3347	28.6132	34.2311	94.0461	111.963	41.3828	33.908	40.8075	43.9303	58.8335	58.6937	40.449	37.4878	46.8837	34.9562	46.1851	36.4164	44.9752	30.0469	33.2097	35.6347	51.384	48.6277	49.8617	49.6204	89.9614	121.118	42.6419
g324	-	-	29.6735	22.5101	20.8126	22.7918	18.5463	20.6251	23.4299	17.42	23.3654	40.4089	22.7011	20.4888	35.8613	44.8639	31.7776	44.3341	75.6654	35.7598	32.3817	40.9021	34.6144	36.137	70.844	38.3435	23.6569	21.5387	28.3562	36.9325	23.4471	25.1665	22.9357	24.2169	16.4325	19.1865	18.9126	33.7856	32.167	17.1246	39.5021	27.2091	38.2919	50.441	39.6904	38.1695	24.0278	9.66143	29.7909
g325	-	-	1.17837	0.876143	1.33013	2.31781	11.6827	10.8963	10.3761	11.4474	13.8601	21.4909	0.782797	2.03324	0.363459	12.5328	2.4074	8.30227	23.7942	17.6304	1.11114	0.552731	0.214331	0.762385	2.78426	1.53374	0.673987	0.955154	0.363541	2.09932	0	0.675611	2.05673	2.51856	1.94962	4.29287	3.83734	0.553862	3.81311	1.47083	1.3983	3.16924	2.06717	8.24199	4.31177	14.5044	17.5918	2.80041	2.33654
g326	IPR036649; IPR008162	Inorganic pyrophosphatase superfamily; Inorganic pyrophosphatase	36.2081	45.2898	41.86	51.9575	42.715	41.7041	63.9303	66.1961	80.6065	72.7966	108.809	91.6523	166.706	104.803	24.4351	11.125	18.8767	59.0452	35.0801	30.1238	17.0393	23.8626	86.0027	49.8466	46.1681	52.6768	173.227	209.077	182.11	134.193	63.0731	54.0521	91.725	74.9938	71.2649	47.2168	142.845	149.499	206.949	145.167	155.53	143.246	94.085	56.4909	50.201	96.0542	79.6371
g327	IPR001806; IPR027417; IPR050305; IPR005225	Small GTPase; P-loop containing nucleoside triphosphate hydrolase; Small GTPase superfamily, Rab; Small GTP-binding domain	195.074	130.478	174.247	115.697	74.6964	71.9283	64.4881	60.0991	55.8174	38.4415	88.1951	92.1215	69.5418	82.8256	135.536	165.132	78.838	49.731	127.384	90.5096	127.955	110.927	340.608	273.773	124.89	114.762	180.862	159.238	232.457	181.57	67.3112	76.5254	97.7595	110.388	93.1926	109.249	68.2449	52.8448	77.6058	66.3995	48.8246	65.6062	60.9176	51.4016	67.0777	67.9101	81.7789
g328	IPR030184; IPR000620	WAT1-related protein; EamA domain	0.214249	0.134791	3.28621	2.12466	6.20645	7.52361	27.0002	32.6003	33.75	54.1813	35.0519	46.2954	102.495	128.234	6.13886	15.5253	3.48981	11.4764	7.14301	6.77095	18.1109	17.916	133.335	78.9877	27.0269	18.8165	70.6178	73.3208	12.3708	2.44909	37.3328	43.5904	16.5254	33.0288	43.9924	74.7714	18.7722	22.1675	25.519	33.8568	54.8292	53.0784	50.9673	69.723	131.295	124.758	32.7765
g330	IPR032308	Tify domain-binding domain	29.6735	28.0366	27.6198	30.3246	14.2383	14.6581	15.0621	14.0605	15.6607	17.8586	18.5262	20.8016	14.5383	14.5308	18.4166	6.5588	27.9185	13.8049	15.6353	19.3456	20.4686	25.2349	172.624	148.773	23.0503	15.8556	21.6307	18.6607	27.3309	25.4199	18.2613	17.6299	26.4591	15.4193	16.1717	17.8621	18.87	26.2648	9.43855	18.0106	13.289	12.6927	10.0608	13.4866	15.1604	15.5423	14.7332
g331	IPR036691; IPR045849; IPR000300	Endonuclease/exonuclease/phosphatase superfamily; Inositol polyphosphate 5-phosphatase, plant; Inositol polyphosphate-related phosphatase	0	0.539165	0	1.5452	0	0	0	0	0	0	0	0	0	0	0	0	0	0	0	0	2.57197	2.28715	28.152	19.1718	0	0.764124	0.18177	0	0.575388	0.337806	0.12465	0	0	0	0.274096	0.276931	0	1.36577	0	0	4.62652	3.46163	19.1266	11.1964	25.7441	14.7022	1.75241
g333	IPR019821; IPR036961; IPR047241; IPR001752; IPR047149; IPR027417	Kinesin motor domain, conserved site; Kinesin motor domain superfamily; Kinesin-like protein KIF11-like, kinesin motor domain; Kinesin motor domain; Kinesin-like protein KIF11-like; P-loop containing nucleoside triphosphate hydrolase	200.858	144.361	154.217	116.083	44.3213	45.6605	1.11571	0.99543	0.669976	0	16.1778	17.2044	4.60381	18.2543	94.37	73.3921	32.0428	2.32854	86.113	91.4769	20.5758	24.4725	1.85617	1.53374	89.9772	61.3209	4.36249	6.60898	1.29462	0.59116	3.42788	5.71519	1.11407	12.1777	55.6414	93.8797	1.56435	3.78213	2.79661	1.54597	0	0.659359	0.663349	0	1.14418	0	9.47597
g334	IPR001653; IPR018510	Diaminopimelate epimerase, DapF; Diaminopimelate epimerase, active site	23.7816	30.0584	24.9595	36.8918	26.4322	28.1487	18.6324	17.9177	18.3406	15.5885	24.0058	20.176	22.2921	18.3451	31.5369	34.2884	12.373	17.4641	23.81	24.3201	16.825	17.6111	4.9498	8.43558	32.4862	35.4362	8.54321	12.3627	5.61004	12.4144	18.4482	18.2111	18.1036	16.821	21.9277	15.2312	26.3007	32.2532	25.1695	30.7649	26.0857	22.2534	25.4284	23.9196	14.1593	12.8819	49.4568
g335	IPR012678; IPR013025; IPR012677	Ribosomal protein uL23/eL15/eS24 core domain superfamily; Large ribosomal subunit protein uL23-like; Nucleotide-binding alpha-beta plait domain superfamily	34.8155	42.257	41.7035	49.7363	132.234	130.236	93.1619	106.013	121.894	95.9523	50.7948	47.2338	38.1632	65.2978	103.759	217.686	10.9453	61.5401	76.3509	77.935	29.5776	16.6962	13.6119	9.96932	40.5066	58.933	5.27134	10.2634	12.9462	8.78294	95.5445	75.9442	76.4994	69.7373	86.2031	59.2633	65.6051	74.9072	91.5889	75.057	38.4887	55.3861	26.0917	30.5356	23.1697	25.3438	9.60578
g336	IPR000719; IPR011009; IPR051175; IPR008271	Protein kinase domain; Protein kinase-like domain superfamily; Dual specificity CLK kinases; Serine/threonine-protein kinase, active site	21.1035	23.3863	23.8641	20.3774	35.0482	31.7159	32.6903	32.9736	25.2916	25.1232	29.6593	37.6932	36.3459	21.887	21.5462	35.5337	33.6291	29.1068	24.445	29.8474	32.3639	35.4509	497.455	500	22.983	18.8165	43.3523	35.844	91.3429	57.5958	28.171	28.1885	38.7139	29.6121	33.8508	29.9086	25.1274	25.6344	17.4788	20.9479	19.5889	17.3082	18.1315	18.3214	30.0348	73.5109	15.7716
g337	IPR006476	Conserved hypothetical protein CHP01589, plant	0	0	0	0	0.438102	0	0.446285	0.124429	1.17246	2.27016	0	0.156403	0	2.17962	0	0	0.634511	3.32649	0.158734	0	0	0.304954	6.49661	1.53374	0.741385	1.71928	1.63593	4.35415	0.575388	92.1365	0.373951	0.387471	0	0	0	0.553862	1.7599	0.420237	2.79661	1.54597	3.44528	2.80228	4.53289	1.27232	1.00116	0.280041	19.3414
g338	IPR019734; IPR011990	Tetratricopeptide repeat; Tetratricopeptide-like helical domain superfamily	20.8893	22.2405	15.8833	29.4555	38.1879	40.3421	23.0952	26.13	27.5946	25.5772	28.7026	21.4273	20.9594	12.9869	26.4814	37.6093	8.72453	15.8008	28.334	24.0438	12.5383	9.68228	2.78426	1.53374	30.3968	39.5912	4.27161	7.231	3.45233	2.11128	27.61	24.3138	17.0824	20.3254	17.131	14.1235	31.6782	40.9731	25.8686	41.5867	24.6092	21.594	24.3228	14.7589	6.43603	2.80041	30.9592
g339	IPR032795; IPR025486; IPR022212	DUF3741-associated sequence motif; Domain of unknown function DUF4378; Domain of unknown function DUF3741	21.4249	24.1276	25.7419	30.1315	14.3844	19.5225	6.47113	6.96801	6.57414	10.4428	21.7444	22.3657	14.5383	11.2614	13.2407	13.3667	12.8488	8.98152	15.0003	21.0038	6.21559	8.9199	4.33107	1.53374	38.8216	45.1788	7.45259	9.56358	9.06237	8.27624	10.0967	8.71809	5.75602	12.0901	9.18221	15.2312	47.2239	52.1094	34.9576	52.7177	18.8998	11.0443	9.83968	0	1.57325	1.12017	61.2044
g340	IPR044526; IPR006121; IPR036163	Protein SODIUM POTASSIUM ROOT DEFECTIVE 1-3; Heavy metal-associated domain, HMA; Heavy metal-associated domain superfamily	13.4977	13.4117	8.99794	11.589	4.16197	2.91864	3.23556	1.61757	1.92618	0.908066	0.521865	1.87684	3.63459	1.99799	4.21295	2.07557	5.55197	2.16222	2.93657	4.56003	0.642992	0.762385	0.618725	0	17.2541	18.339	3.63541	2.72134	0.431541	1.68903	3.86416	2.22796	2.41382	4.73092	0.548192	1.93852	15.3502	20.8017	23.7712	17.3922	7.67806	9.23102	11.3875	5.08927	1.57325	0.280041	25.7668
g341	IPR018254; IPR001854; IPR036049; IPR045059	Large ribosomal subunit protein uL29, conserved site; Large ribosomal subunit protein uL29; Large ribosomal subunit protein uL29 superfamily; Large ribosomal subunit protein uL29, eukaryotes	202.037	151.573	165.719	129.507	143.844	131.144	94.5007	66.8182	53.2631	15.8912	60.4493	53.3335	44.7054	35.6913	130.842	160.981	22.6838	15.3019	65.6364	36.4802	72.6581	69.3008	12.0651	8.43558	123.07	97.8078	31.9007	36.155	12.227	16.2147	57.9624	60.2517	35.743	49.587	49.0631	48.186	30.896	43.1793	31.4618	36.1758	17.5217	24.5611	15.1465	13.4866	12.729	3.22048	50.1707
g343	IPR002022; IPR011050; IPR045032; IPR012334; IPR018082	Pectate lyase; Pectin lyase fold/virulence factor; Pectin lyase family; Pectin lyase fold; AmbAllergen	7.82009	10.2441	5.78998	9.7541	15.7717	16.6687	8.14469	6.4703	6.53226	7.71856	18.7002	21.1144	21.0806	34.7831	9.38885	1.8265	10.1522	21.9548	11.8257	14.371	16.2891	16.62	46.095	13.8037	8.76183	6.92487	20.3583	19.1272	103.714	33.1049	29.6668	25.9605	38.064	25.9324	20.009	21.3237	10.4616	7.77438	17.8284	9.27584	12.5999	12.1981	13.267	13.741	8.72439	13.162	5.25722
g344	IPR026961; IPR002110; IPR036770	PGG domain; Ankyrin repeat; Ankyrin repeat-containing domain superfamily	20.4608	25.4081	18.7783	23.6609	34.318	35.0237	75.8684	84.8604	109.709	96.255	43.3148	59.1204	71.7225	69.2938	23.9536	21.2538	60.5958	177.801	38.8104	41.3166	36.3291	45.0569	18.5617	20.7055	29.3184	33.908	91.9758	87.9383	84.2944	51.3464	78.3427	84.5654	69.5364	66.9338	79.6248	77.2638	74.6979	38.3466	61.8749	60.3702	86.0337	115.717	86.6776	79.1381	67.9358	39.9059	26.0265
g345	IPR039620	BKI1/Probable membrane-associated kinase regulator 1/3/4	3.42798	3.97634	3.20796	1.25548	1.53336	1.75118	0.892569	0	1.92618	0.908066	2.00048	1.25123	0	1.90717	6.01849	2.98882	2.22079	18.6283	11.5876	8.29096	0.857323	0.914862	3.09362	4.60122	1.14578	1.33722	3.63541	2.9546	4.45926	1.52012	1.99441	2.03422	2.69233	2.10263	5.89306	2.21545	0.782177	0.420237	0.699152	0.850285	1.96873	0.989038	1.65837	3.81695	1.28721	1.12017	4.08895
g346	-	-	0.428498	1.07833	0.469458	0.965753	0	0	0	0	0.628102	0.302689	0.521865	0.782017	0.242306	1.27145	0.24074	0	0	1.3306	0.793668	0.276365	0.214331	0	186.545	114.264	1.95456	0.382062	0.545311	0.155505	0.863082	1.68903	1.12185	0.387471	0.742712	0.350438	1.09638	0.553862	0.879949	0.630355	0	0.154597	0.984367	0.989038	1.3267	1.52678	3.71859	4.76071	2.40144
g347	IPR007651; IPR013209; IPR031315; IPR026058; IPR031703; IPR036412	Lipin, N-terminal; Lipin/Ned1/Smp2 (LNS2); LNS2/PITP; LIPIN family; Lipin, middle domain; HAD-like superfamily	19.1753	26.5539	25.116	27.2342	17.086	19.263	24.9919	27.4988	31.0282	35.4146	25.9193	23.7733	29.4402	23.7034	13.9629	18.0159	30.7738	34.9281	19.683	29.7093	27.9702	32.0964	72.7001	85.8895	32.2166	27.0786	45.5335	56.1375	118.242	115.192	38.3923	33.6131	70.372	46.9588	23.4352	19.8006	40.2821	34.3544	19.5762	35.712	39.4731	28.0228	39.6904	28.2454	44.9092	47.047	58.738
g348	IPR036259; IPR009637; IPR054103; IPR053937	MFS transporter superfamily; Transmembrane protein GPR107/GPR108-like; CAND6/7, N-terminal domain; GOST, seven transmembrane domain	21.4249	32.9564	32.8621	33.6082	42.934	43.3905	55.1161	58.8548	47.4845	54.7866	108.635	98.3777	128.543	86.9124	34.7869	24.9898	34.2636	55.885	62.6204	56.9312	44.5808	38.1192	141.379	109.662	57.0867	57.6913	80.3425	88.0938	172.904	104.466	49.7978	44.7528	96.4598	76.9212	55.7785	41.6781	86.3328	90.561	86.3452	87.4248	72.9416	61.9797	44.4444	39.4418	51.4882	51.9477	76.1323
g349	-	-	2.03536	2.29145	1.01716	0.772602	2.92068	1.75118	2.67771	1.49315	1.21433	0.605377	20.1788	20.4888	25.0786	21.1605	4.33332	0.581159	0.793139	0.332649	5.47631	5.66549	1.50032	2.28715	0	0	2.42635	1.52825	0	0.233258	0	0	2.36836	2.22796	0.185678	0.876096	3.01505	6.64635	4.98638	5.88332	15.3813	4.71522	1.96873	0.659359	0.110558	0	0	0	2.46635
g350	IPR050352; IPR027417; IPR043926; IPR003439; IPR003593; IPR013525; IPR017871	ATP-binding cassette subfamily G transporters; P-loop containing nucleoside triphosphate hydrolase; ABC transporter family G domain; ABC transporter-like, ATP-binding domain; AAA+ ATPase domain; ABC-2 type transporter, transmembrane domain; ABC transporter-like, conserved site	0	0	5.6335	5.02191	0.292068	0	0.223142	0.497715	0.879343	0	0	0	2.66536	2.99698	0.481479	0.166045	1.58628	18.7947	0.396834	3.59275	10.395	8.99614	15.4681	10.7362	24.3309	18.4822	173.863	171.445	30.4956	11.9921	0	0	50.3188	39.6872	0.274096	0.276931	18.5767	18.7005	26.2182	13.9911	6.98901	10.5497	5.63847	8.14283	1.8593	1.40021	67.565
g351	IPR001878; IPR000504; IPR035979; IPR036875; IPR012677	Zinc finger, CCHC-type; RNA recognition motif domain; RNA-binding domain superfamily; Zinc finger, CCHC-type superfamily; Nucleotide-binding alpha-beta plait domain superfamily	44.6709	51.4902	41.7818	36.8918	29.937	33.9211	29.4548	30.2362	29.8977	25.2745	35.8347	27.527	27.5017	20.3431	28.1665	28.6428	73.6033	36.7577	27.3022	27.7747	20.3614	27.1409	35.5767	16.8712	40.7088	39.4956	27.6291	31.8786	32.0779	20.1839	29.3552	31.9663	24.3238	23.6546	33.0285	39.8781	43.6064	36.6657	69.216	37.4898	33.8622	37.4186	47.2084	46.0579	51.7743	64.5496	49.976
g353	IPR002885; IPR046848; IPR011990	Pentatricopeptide repeat; E motif; Tetratricopeptide-like helical domain superfamily	5.6776	5.05467	6.41593	4.92534	2.19051	3.30779	1.00414	3.23515	2.59616	2.27016	1.73955	2.50245	0.484612	1.81635	2.28703	0.498136	3.96569	3.99179	1.50797	0.276365	0.857323	0.9911	10.209	15.3374	2.15676	2.57892	1.8177	0.233258	0.575388	0.675611	2.05673	0.678073	2.78517	1.57697	1.37048	0.830794	0.879949	1.68095	2.09746	2.62815	2.26404	1.48356	1.76893	1.27232	0.715114	0	1.42789
g354	IPR043129; IPR029047; IPR018181; IPR013126; IPR029048	ATPase, nucleotide binding domain; Heat shock protein 70kD, peptide-binding domain superfamily; Heat shock protein 70, conserved site; Heat shock protein 70 family; Heat shock protein 70kD, C-terminal domain superfamily	693.417	975.08	723.513	881.829	560.187	564.335	496.603	634.711	385.027	391.074	1086	809.856	751.875	554.35	483.887	144.294	308.531	487.164	330.087	425.05	204.15	393.924	228.619	216.257	614.811	485.696	300.467	317.698	221.093	298.282	274.48	260.574	310.454	316.446	433.62	305.594	510.37	655.78	713.834	599.064	381.738	352.757	382.974	371.262	630.302	376.096	595.234
g355	IPR027417; IPR001752; IPR047149; IPR047241; IPR036961; IPR019821	P-loop containing nucleoside triphosphate hydrolase; Kinesin motor domain; Kinesin-like protein KIF11-like; Kinesin-like protein KIF11-like, kinesin motor domain; Kinesin motor domain superfamily; Kinesin motor domain, conserved site	0.428498	0.404374	0.625944	0.869178	0.438102	0.843163	0.223142	0	0.502482	1.21075	0.173955	0.625613	0.726917	1.63472	1.44444	0.415114	0	0.997947	0.317467	2.21092	6.21559	2.21092	0	0	0.606588	0.382062	3.27187	3.88764	0	0	0.997203	0.581206	1.29975	1.40175	1.37048	0.553862	0.195544	0	0.699152	0.463792	1.37811	0.659359	1.87949	0	0.286046	0.280041	2.85577
g356	IPR047365	PTM/DIR17-like, Tudor domain	9.85545	9.2332	7.58957	8.2089	6.06041	5.77242	2.78928	4.85272	4.18735	6.81049	3.39212	3.12807	2.66536	3.0878	4.81479	13.7818	3.80707	6.98563	4.36517	2.76365	3.75079	5.48917	4.02171	8.43558	10.5142	5.01456	5.27134	4.58741	4.8908	3.20915	5.04834	6.78073	3.24937	4.03004	3.1521	4.15397	3.12871	6.09343	8.38982	3.86493	3.93747	4.45067	6.30182	3.05356	9.43951	6.721	4.28366
g357	-	-	12.7478	10.5811	12.7536	13.0377	6.93662	11.9989	0.446285	0.746573	0.669976	0.302689	2.26141	0.782017	0.484612	0.72654	6.3796	10.959	0.951767	0	4.84138	3.59275	0.428662	0.228715	1.85617	0	6.73987	6.11299	0.545311	0.466516	0	0.168903	4.23811	3.39037	1.02123	2.97873	5.34487	4.0155	0.977721	1.15565	1.3983	0.54109	1.27968	0	0.110558	1.78124	0.715114	0	6.36058
g358	IPR027806	Harbinger transposase-derived nuclease domain	12.2122	20.2861	15.0227	12.1685	18.7654	12.7123	14.839	13.3139	11.264	20.7342	17.2215	14.7019	15.2653	11.8971	12.8796	6.14368	11.5798	15.8008	13.0162	10.6401	7.71591	7.70008	8.35278	9.96932	14.8951	17.6704	12.633	15.5505	16.2547	12.8366	11.5925	9.20243	10.955	10.5132	13.2936	9.96952	10.0705	10.8211	9.08897	11.9813	12.5999	11.5388	9.28689	9.41515	15.8755	10.0815	14.7332
g359	IPR000719; IPR017441; IPR008271; IPR050205; IPR011009; IPR011992	Protein kinase domain; Protein kinase, ATP binding site; Serine/threonine-protein kinase, active site; Calcium-dependent Serine/Threonine Protein Kinases; Protein kinase-like domain superfamily; EF-hand domain pair	13.0692	11.8616	11.7364	13.8103	12.997	14.6581	6.5827	7.3413	4.68983	12.2589	8.34983	9.85341	8.84416	10.0807	8.42589	15.8573	9.83492	2.99384	12.54	13.4037	13.5028	15.6289	4.02171	3.83435	13.6819	12.9901	1.54505	2.87685	0.431541	3.71586	7.35437	8.42748	8.44835	7.09638	10.6897	8.72333	6.15964	10.716	8.04024	10.2034	8.17025	5.93423	9.72912	3.56249	0.286046	0	9.67068
g361	IPR002013	SAC domain	29.6735	25.5429	29.1064	21.4397	22.3432	31.5213	30.1242	26.5033	23.5748	22.853	25.1365	24.8681	18.8999	23.885	23.3518	46.7418	29.9806	20.9569	33.6515	21.8329	59.5839	47.1916	64.6567	33.7423	32.0144	27.3652	56.1671	52.7163	106.591	42.479	32.4714	31.7726	54.0323	33.3793	32.6174	32.5394	54.1657	43.2844	84.5974	55.2685	182.699	156.763	401.326	193.647	178.922	257.078	60.1659
g362	IPR038934	Uncharacterized protein At5g64816-like	18.7468	17.2533	20.6562	11.9753	14.2383	14.3338	10.2645	10.2032	6.65788	1.05941	7.65402	4.8485	4.24035	7.44704	10.7129	20.2575	13.1661	13.306	4.76201	7.1855	4.92961	5.48917	7.73406	2.30061	11.3904	11.5574	2.27213	3.18786	9.35006	2.11128	7.41669	7.26507	7.24145	7.53443	6.03011	8.30794	5.76855	5.98837	9.78812	8.42555	5.80777	5.60455	4.09065	8.65176	10.2976	3.3605	7.46395
g364	IPR008942; IPR002014; IPR038425; IPR004152; IPR044836	ENTH/VHS; VHS domain; GAT domain superfamily; GAT domain; TOM1-like protein, plant	4.28498	7.6157	4.14688	7.33972	12.778	9.98824	24.0994	19.5353	32.7032	37.9874	14.5252	22.6785	22.7767	21.7054	10.7129	5.72857	21.4147	54.7208	14.5241	18.3783	19.1826	28.2845	21.346	32.9754	7.07686	10.1246	16.0867	18.1164	43.7295	19.0016	17.1394	9.20243	21.353	13.6671	16.1717	19.8006	20.4344	11.1363	19.2267	16.1554	35.9294	56.8697	42.786	48.0936	81.0939	155.563	12.2668
g365	IPR001680; IPR016024; IPR004083; IPR036322; IPR015943; IPR029347; IPR011989	WD40 repeat; Armadillo-type fold; Regulatory associated protein of TOR; WD40-repeat-containing domain superfamily; WD40/YVTN repeat-like-containing domain superfamily; Raptor, N-terminal CASPase-like domain; Armadillo-like helical	13.2834	22.9145	16.6658	17.7699	16.3558	19.1982	18.0745	17.2956	17.0006	15.8912	28.0067	25.1809	18.2941	13.8043	8.90737	6.80787	31.7256	12.308	15.6353	26.9456	16.182	20.2032	20.7273	15.3374	22.646	17.5271	25.5387	21.6153	40.5649	24.4065	18.8845	12.9803	20.3318	18.5732	24.3945	21.6006	16.719	24.0586	15.0318	20.1749	17.5217	17.6378	21.78	18.5758	26.3162	28.7043	23.1707
g366	IPR015422; IPR005814; IPR015424; IPR049704; IPR015421	Pyridoxal phosphate-dependent transferase, small domain; Aminotransferase class-III; Pyridoxal phosphate-dependent transferase; Aminotransferases class-III pyridoxal-phosphate attachment site; Pyridoxal phosphate-dependent transferase, major domain	1.49974	0.673956	1.25189	3.28356	0.949221	1.55661	1.11571	0.497715	1.17246	1.21075	3.74003	6.56894	18.5364	37.8709	44.7776	101.952	22.2079	144.037	26.4291	33.7166	83.2675	83.6336	5859.32	5944.01	13.5471	6.68608	51.441	46.7294	177.939	50.0797	9.1618	11.721	43.3558	33.9049	1.78162	2.90778	8.21286	5.1479	12.9343	5.10171	99.7164	123.959	207.849	371.771	487.708	521.717	17.2644
g367	IPR037151; IPR027450; IPR005123; IPR004574	Alpha-ketoglutarate-dependent dioxygenase AlkB-like superfamily; Alpha-ketoglutarate-dependent dioxygenase AlkB-like; Oxoglutarate/iron-dependent dioxygenase domain; Alkylated DNA repair protein AlkB	18.104	11.6594	18.1524	15.8383	7.15567	11.4151	17.6282	18.4155	18.3825	14.2264	10.2633	7.35096	12.8422	20.2523	22.5092	56.7045	22.3665	16.2998	23.2545	16.9965	31.721	22.1854	43.6201	41.411	21.635	20.3448	17.9953	15.706	17.5493	14.6945	20.3803	28.3822	14.7614	20.6759	20.009	16.8928	20.1411	18.1752	19.5762	16.9284	19.7858	16.6488	33.1675	26.9731	40.9045	42.2863	9.9952
g368	IPR001480; IPR036426; IPR051343; IPR035446; IPR003609	Bulb-type lectin domain; Bulb-type lectin domain superfamily; G-type lectin S-receptor-like kinases and EP1-like glycoproteins; S-locus-specific glycoprotein/EP1; PAN/Apple domain	2.89236	3.84155	4.22512	2.60753	2.26353	2.78892	1.78514	0.746573	1.08871	1.21075	6.1754	6.72534	5.57303	5.1766	0.962959	0.91325	0.317256	0	1.26987	1.93456	3.96512	7.47137	3.09362	1.53374	7.34646	5.11008	0.727082	0.0777527	0	0.168903	4.61206	3.0029	1.48542	1.75219	1.09638	3.46164	8.50617	10.4009	6.29237	9.04394	2.9531	2.96711	1.65837	0	0.858137	0.280041	7.20433
g369	IPR051358	Plant basic helix-loop-helix transcription factors	63.4177	47.1095	49.919	39.6924	33.5148	29.4458	5.8017	4.23058	7.07662	4.69167	39.0529	40.3521	32.7113	11.8971	12.8796	11.2911	4.91746	2.32854	7.85731	3.73093	12.7527	5.9466	0.618725	3.83435	13.7493	15.9511	0	0.85528	7.04851	8.61404	13.8985	17.1456	11.512	6.22028	4.52258	4.0155	1.17327	3.46695	1.3983	0.618389	0.984367	0.659359	1.43726	0.76339	1.00116	1.82027	12.4615
g372	IPR025659; IPR038595; IPR007612	Tubby-like, C-terminal; LURP-one-related superfamily; LURP-one-related	0.321373	0	0.312972	0	56.2961	24.9057	106.327	204.685	243.913	170.868	7.82797	18.7684	12.9634	47.0435	0	0.498136	0.634511	38.9199	1.82544	0.829096	0	0.914862	1.23745	1.53374	0.539189	0	0	0.622022	0.287694	0	26.5505	83.9842	39.7351	11.214	5.75601	2.90778	0	0	0	0.463792	4.0359	3.46163	4.86456	16.0312	26.6022	3.22048	0
g374	IPR015424; IPR000796; IPR015422; IPR004838; IPR004839; IPR015421	Pyridoxal phosphate-dependent transferase; Aspartate/other aminotransferase; Pyridoxal phosphate-dependent transferase, small domain; Aminotransferases, class-I, pyridoxal-phosphate-binding site; Aminotransferase, class I/classII, large domain; Pyridoxal phosphate-dependent transferase, major domain	5.6776	5.45904	4.92931	3.28356	2.84766	5.70756	2.56614	3.98172	3.93611	4.99436	9.74147	10.0098	9.57108	5.08578	2.76851	2.32464	76.6172	30.9364	2.77784	3.59275	5.8941	2.74458	1.23745	0	3.43733	3.96389	2.90833	5.28718	1.72616	1.94238	1.55813	3.5841	2.41382	2.10263	1.91867	3.32317	3.61757	5.88332	8.7394	4.94711	7.97337	6.26391	7.4074	5.85266	1.00116	0.840124	6.23077
g375	-	-	0	0.943538	0.156486	0.579452	2.26353	5.12384	7.69841	4.60386	3.81049	3.93495	1.56559	1.87684	0.84807	3.0878	0.481479	0	0.317256	0	0.714301	0.138183	4.82244	6.02284	0.618725	0	0.0673987	0	18.177	11.8184	20.2824	13.9345	8.35157	7.74941	7.89132	5.60702	0.274096	0	0	0	0	0	0.492183	0	0.442233	0	0	0	0.129808
g376	IPR051195	Fungal stress response NST1	19.2824	25.4755	23.7859	26.0753	24.3147	19.6522	22.0911	27.6232	20.6855	26.9393	32.1817	18.612	24.2306	21.5238	25.1573	12.3704	29.0289	27.4435	21.8259	23.0765	25.1839	19.1359	29.3894	24.5399	20.4218	20.2015	24.2664	26.5137	29.7763	21.704	14.8957	13.9489	16.9895	18.2228	17.9533	20.3544	22.1943	18.3854	28.6652	21.2571	23.9201	19.4511	18.6843	18.0669	28.0325	27.4441	27.1298
g377	IPR008545	WEB family	109.695	73.5286	79.3384	61.9048	11.5367	17.5118	3.57028	3.60843	2.63803	3.63226	12.2638	7.82017	8.4807	5.81232	54.7683	23.5785	10.4694	0.665298	19.2068	19.6219	11.681	11.2833	3.71235	0	27.9705	23.8789	8.54321	6.76449	1.15078	3.2936	3.73951	4.26218	0.557034	7.62204	9.04516	19.3852	10.5594	14.9184	17.1292	15.4597	8.56399	7.25295	4.20121	3.05356	0	1.68025	9.86539
g378	IPR008139; IPR051428; IPR011001; IPR008138; IPR007856	Saposin B type domain; Sphingolipid Activators and Surfactant Proteins; Saposin-like; Saposin B type, region 2; Saposin-like type B, region 1	86.9851	64.902	85.5196	64.2226	75.6456	70.9554	84.5709	76.7726	121.098	119.562	52.7083	68.661	63.6053	98.6278	61.9905	155.502	113.419	119.421	65.9538	58.5894	167.178	145.997	481.677	273.773	91.9992	94.2737	143.69	146.797	337.897	156.235	99.284	119.922	159.312	135.97	82.2287	87.7872	76.0667	55.051	87.394	79.9268	137.713	165.499	210.392	261.334	395.458	718.586	67.1755
g379	IPR051195	Fungal stress response NST1	12.6407	22.6449	28.324	23.3712	14.3113	16.993	14.839	16.6735	13.4833	17.2533	17.0476	22.3657	13.5691	11.5338	13.3611	12.9515	24.27	12.308	16.0321	20.5892	14.4673	17.8398	56.6133	76.6871	21.4328	17.7659	31.4463	25.3474	32.6533	20.0994	14.5218	10.3648	19.6819	16.1202	12.0602	13.7081	16.4257	19.3309	19.5762	24.0399	17.2264	21.2643	20.8955	20.1026	22.7406	19.8829	19.2765
g381	IPR017441; IPR011009; IPR004041; IPR000719; IPR018451; IPR008271	Protein kinase, ATP binding site; Protein kinase-like domain superfamily; NAF domain; Protein kinase domain; NAF/FISL domain; Serine/threonine-protein kinase, active site	0.856996	0.673956	0.547701	1.35205	4.52705	4.02124	4.79756	2.613	3.76861	2.11882	5.65353	10.7918	17.2037	17.6186	3.37036	2.24161	8.88315	15.8008	3.65087	5.94185	5.67976	6.40403	62.1818	27.6073	1.07838	0.238789	16.7229	14.5398	130.613	61.6495	14.8957	7.1682	28.0374	16.2954	7.12649	3.60011	0.0977721	0.840474	0	0.927584	0.59062	0.989038	0.221116	2.54463	12.0139	224.033	0.194712
g383	IPR016024; IPR011989; IPR000225; IPR013083; IPR003613; IPR045210	Armadillo-type fold; Armadillo-like helical; Armadillo; Zinc finger, RING/FYVE/PHD-type; U-box domain; PUB protein, U-box domain, plant	0.642747	0.539165	0.78243	0.193151	2.84766	0.908022	2.00828	2.48858	3.26613	6.81049	1.21768	2.97166	9.57108	15.1665	5.05553	12.1213	15.0696	43.7433	19.3655	16.8583	83.1603	67.9285	30.9362	33.7423	5.1223	5.44438	35.7179	25.7361	172.473	31.7537	6.29484	6.00579	45.2126	34.343	3.4262	2.21545	16.719	22.2726	31.1122	24.3491	13.6827	10.3849	5.97014	16.7946	39.1883	89.1932	13.4351
g384	IPR038933; IPR025830; IPR006458	Ovate protein family; DNA-binding domain, ovate family-like; Ovate protein family, C-terminal	6.96309	9.50278	7.8243	5.02191	2.04448	3.04836	2.90085	5.84815	4.35484	1.3621	8.8717	12.1995	20.2325	15.7114	4.45369	1.32836	1.58628	2.32854	5.39694	9.81097	43.8306	30.1142	1.85617	0	3.84172	5.77868	18.9041	28.613	3.74002	0.168903	14.8957	11.3335	7.24145	7.88487	7.40059	7.47714	22.0965	22.3776	33.5593	31.5378	62.5073	65.4414	61.2492	62.598	46.1964	60.3489	67.1106
g386	IPR054708; IPR043519	Poly(A) RNA polymerase, mitochondrial-like, central palm domain; Nucleotidyltransferase superfamily	8.56996	10.7159	10.954	9.3678	8.03187	8.17219	8.92569	3.35958	9.88214	7.11318	8.00192	13.2943	10.9038	8.26439	5.77775	3.07184	16.6559	23.9507	6.42871	10.0873	10.8237	9.52981	52.5916	42.1779	10.8512	10.3157	14.8143	17.6499	41.5718	15.8769	8.28925	8.52435	15.4113	15.0689	8.63402	9.13873	9.77721	11.7666	11.536	11.904	13.978	11.0443	12.0508	12.4687	39.4743	56.0083	12.2668
g387	-	-	36.3152	31.2716	41.9382	37.6644	24.0226	22.052	29.1201	17.9177	26.2128	18.3127	24.2667	23.6169	24.594	23.0676	31.1758	50.6439	27.284	24.2834	24.6831	14.6474	35.0431	31.9439	122.198	91.2576	33.8341	30.947	46.9877	45.7186	39.2702	33.9495	25.304	34.0005	27.7589	27.8599	21.2424	23.2622	22.7809	19.436	20.625	17.5468	25.8889	19.9456	19.5688	20.866	18.1639	32.7649	21.5481
g389	IPR000719; IPR017441; IPR050167; IPR001245; IPR008271; IPR011009	Protein kinase domain; Protein kinase, ATP binding site; Serine/threonine-protein kinase; Serine-threonine/tyrosine-protein kinase, catalytic domain; Serine/threonine-protein kinase, active site; Protein kinase-like domain superfamily	8.78421	8.96361	8.29376	10.6233	6.4255	5.83728	6.80584	7.96344	7.16037	6.50781	2.08746	2.97166	4.96727	6.7205	5.41664	5.56252	7.4555	5.65503	4.52391	3.31638	6.21559	5.87036	33.1018	16.1043	7.21166	6.82935	23.6302	22.2373	43.4418	15.7924	13.8362	9.49303	17.3609	15.1565	8.08583	13.1542	7.724	3.88719	1.74788	5.25631	15.4546	10.8794	16.2521	20.1026	20.4523	39.9059	8.69712
g390	IPR020864; IPR044663	Membrane attack complex component/perforin (MACPF) domain; MACPF domain-containing protein CAD1/NSL1-like	32.4587	36.3936	37.7914	47.3219	25.9941	30.6133	41.3929	36.4576	44.9302	55.0893	33.3993	41.6033	35.8613	34.0566	31.5369	25.488	45.8434	58.3799	30.1594	45.6003	38.258	46.2005	21.346	24.5399	27.8357	34.099	48.1692	41.3644	119.249	80.9889	45.1234	45.2372	47.8121	47.572	30.8358	29.6316	41.1621	36.7707	53.8347	39.8088	50.0058	53.5729	49.8617	47.3302	79.3777	104.736	39.851
g391	IPR016140; IPR036312; IPR000528	Bifunctional inhibitor/plant lipid transfer protein/seed storage helical domain; Bifunctional inhibitor/plant lipid transfer protein/seed storage helical domain superfamily; Plant non-specific lipid-transfer protein/Par allergen	1491.39	1318.66	1560.87	1360.17	701.913	679.07	136.228	177.187	75.8747	19.9775	248.06	239.453	498.786	540.637	5059.87	13222.7	544.728	379.885	2691.65	2557.48	44.9023	59.9997	73.3189	83.5889	439.642	746.501	5111.84	4258.44	583.731	1162.39	608.605	800.417	357.245	695.62	754.86	987.26	101.585	187.951	115.01	146.249	103.949	15.4949	103.261	79.3926	52.6324	48.1671	55.363
g393	IPR045224	Homeobox-leucine zipper protein, class I, plant	0.428498	0.876143	1.33013	0	0.438102	0.843163	0.223142	1.24429	1.2562	0.151344	2.17444	2.97166	0.726917	11.2614	0.12037	0.166045	46.9538	12.4743	0.793668	1.93456	2.03614	1.21982	0.618725	0	1.07838	1.33722	0.363541	0.388764	1.43847	2.28019	3.05393	2.42169	3.24937	0.525658	25.628	13.2927	2.4443	1.26071	4.54449	1.08218	0.0984367	1.97808	0.110558	0.508927	3.1465	0.560083	0.389423
g395	IPR000528; IPR016140; IPR036312	Plant non-specific lipid-transfer protein/Par allergen; Bifunctional inhibitor/plant lipid transfer protein/seed storage helical domain; Bifunctional inhibitor/plant lipid transfer protein/seed storage helical domain superfamily	99.6258	83.301	134.891	136.557	55.931	63.3021	0.111571	0.99543	0.251241	0.908066	9.82845	4.22289	3.75574	10.8073	169.601	146.369	106.439	17.4641	108.891	157.252	0	0.533669	4.9498	0	149.558	188.786	35.5361	55.6709	2.58925	28.7135	12.839	8.81495	3.34221	58.4356	51.393	74.633	91.808	148.133	55.233	62.9984	0.787494	1.15388	0	0.508927	0	0	103.522
g396	IPR019557	Aminotransferase-like, plant mobile domain	17.4613	16.7141	17.6829	8.49863	6.8636	6.29129	0.446285	0.497715	0.753723	0.151344	1.39164	2.18965	0.484612	1.63472	14.2036	14.3629	6.82099	0.332649	8.65098	9.81097	1.50032	3.04954	2.4749	0	5.2571	4.05941	0.727082	0.622022	0	0	1.4958	1.35615	0.742712	1.13893	6.98944	7.20021	0	0.630355	0	0.231896	0.59062	0	0	0	0.286046	0	1.42789
g397	IPR013083; IPR001841; IPR044602	Zinc finger, RING/FYVE/PHD-type; Zinc finger, RING-type; RING-H2 finger protein ATL10/ATL75-79-like	1.39262	0.336978	2.34729	1.06233	0.292068	0.389152	0.669427	0	0.083747	0	0.956752	1.25123	0	0.544905	0.722219	0	0	0	0.158734	0	1.28598	0.533669	0	0	3.36993	4.10716	0	0.0777527	0.287694	0	0.810227	1.25928	0.371356	0.175219	0	0.553862	1.95544	2.94166	1.3983	2.78275	0.59062	0.329679	0	0	0	0	12.2668
g398	-	-	2.99949	2.56103	3.20796	2.02808	2.11749	1.55661	2.00828	2.613	4.39672	5.90243	7.48006	8.91499	10.1768	9.62666	4.93516	3.48696	1.90353	1.66324	6.74618	5.38912	5.2511	4.34559	0	4.60122	7.34646	6.59057	4.54426	7.93078	1.15078	3.80031	7.54134	9.78363	3.43504	3.06634	6.03011	11.3542	14.177	12.397	13.2839	14.3775	20.3764	15.9895	25.6495	18.0669	17.5918	8.26122	7.46395
g399	IPR003340; IPR011124; IPR015300	B3 DNA binding domain; Zinc finger, CW-type; DNA-binding pseudobarrel domain superfamily	7.92721	11.5246	9.4674	10.913	10.5875	12.1286	13.277	12.0696	13.7345	17.5559	19.0481	15.4839	22.2921	17.7094	12.037	14.695	20.7802	36.7577	15.0003	13.5419	22.3976	22.9478	27.8426	13.8037	18.3324	17.6704	33.9002	40.5092	59.6965	27.4467	20.4427	17.0487	23.3954	24.5307	17.8162	20.7698	17.3057	17.8601	21.6737	24.9675	32.2872	30.1657	28.8557	31.299	47.7696	77.8515	25.1178
g401	-	-	7.17734	7.54831	5.39877	10.237	7.00963	7.32903	12.7191	14.5582	13.7345	12.4102	15.9169	14.3891	20.9594	13.6226	9.14811	13.2006	5.39334	17.2977	16.8258	12.9892	18.5396	14.4091	277.498	192.485	8.55963	11.1275	21.9942	23.5591	27.4748	33.1894	12.5897	11.4304	12.9046	12.5282	7.12649	8.16947	12.1237	19.0157	7.34109	15.0732	15.8483	13.1872	16.1415	16.2857	16.7337	32.7649	14.214
g402	IPR032675; IPR011009; IPR001611; IPR003591; IPR000719; IPR013210; IPR017441	Leucine-rich repeat domain superfamily; Protein kinase-like domain superfamily; Leucine-rich repeat; Leucine-rich repeat, typical subtype; Protein kinase domain; Leucine-rich repeat-containing N-terminal, plant-type; Protein kinase, ATP binding site	34.6012	49.6032	34.8181	31.4835	27.6734	31.7159	6.24798	4.23058	1.67494	2.11882	23.8318	17.048	11.7518	10.6256	24.3147	10.2948	8.09002	0.997947	23.7307	18.1019	9.21622	5.71788	4.02171	0	37.7433	37.5853	5.08957	3.34337	0.575388	8.8674	11.0939	8.62122	5.01331	12.6158	13.9789	9.13873	16.9146	23.008	19.2267	21.5663	2.26404	4.12099	1.76893	0	2.14534	0.280041	17.3293
g403	IPR005349	TMEM14 family	28.1737	48.5922	46.8676	51.4746	42.3499	47.6711	26.5539	31.2316	22.0673	15.1344	31.4858	32.3755	28.7132	25.2473	40.8054	33.2091	15.0696	11.9754	29.5245	31.0911	11.1452	23.1765	1.54681	2.30061	25.5441	30.947	11.5424	15.7838	4.8908	12.7522	24.2445	20.5359	17.3609	16.9963	16.7198	21.3237	29.4294	40.868	30.0635	29.9146	22.6404	17.9675	15.257	13.4866	11.0128	4.48066	25.7668
g404	IPR046450; IPR018097; IPR003137; IPR001881	PA domain superfamily; EGF-like calcium-binding, conserved site; PA domain; EGF-like calcium-binding domain	31.9231	36.9328	34.4269	39.4993	25.4099	32.0402	33.2482	37.4531	60.7584	78.699	58.4488	49.5798	54.8823	68.3856	36.5924	38.0244	77.8862	196.097	59.287	65.9131	117.346	102.998	99.924	108.896	45.4941	51.6739	119.241	107.843	251.445	115.698	61.8266	52.3085	113.821	81.3017	50.0225	43.7551	70.2004	53.7903	66.4194	60.6794	132.791	124.619	117.523	163.111	267.739	335.77	87.815
g405	IPR009637; IPR053937	Transmembrane protein GPR107/GPR108-like; GOST, seven transmembrane domain	82.9143	61.2626	93.4221	68.5685	56.2231	45.92	40.3887	36.0843	32.5357	41.9224	44.7064	50.3619	51.0054	49.2231	59.9442	78.2904	58.8509	41.7474	43.0962	48.6403	48.5459	55.6541	106.421	115.797	77.1715	73.3559	142.599	97.1131	80.4105	62.6629	51.2936	60.2517	48.2763	57.7347	55.7785	66.1865	43.313	42.654	46.8432	45.6062	51.7777	58.1884	47.8717	44.7856	48.6278	53.2079	59.0626
g406	IPR006747	Protein of unknown function DUF599	0.428498	0.741352	0.469458	2.02808	0.584136	0.648587	0.892569	0.622144	0.418735	0.908066	0.782797	1.25123	4.72496	5.26742	0.481479	0	0	0.332649	2.53974	2.90184	4.39378	2.36339	8.97151	10.7362	0.336993	0.42982	0.363541	1.24404	0	0	3.36556	2.80916	0.278517	0.525658	2.19277	0	0.977721	0.315178	4.54449	0.618389	2.55935	0.659359	1.54781	0	0	0	7.39904
g407	IPR044810; IPR036576; IPR003657	WRKY transcription factor, plant; WRKY domain superfamily; WRKY domain	0.428498	0.0673956	0.156486	0.386301	1.38732	1.8809	0.557856	2.36415	9.25404	16.6479	9.13263	26.4322	52.8227	71.0193	0	0	0	0	0	0	0.214331	0	0	0	0.134797	0	0	0	0	0.168903	0.249301	1.84049	1.94962	1.13893	4.65963	0	2.05321	2.3113	9.78812	4.56062	9.74523	15.6598	20.5638	22.6472	1.28721	11.2017	0.649039
g408	IPR036575; IPR035441; IPR035100; IPR003618; IPR006289; IPR001222; IPR003617; IPR017923	Transcription elongation factor S-II, central domain superfamily; TFIIS/LEDGF domain superfamily; Transcription elongation factor, IIS-type; Transcription elongation factor S-II, central domain; Transcription elongation factor, TFIIS; Zinc finger, TFIIS-type; Transcription elongation factor, TFIIS/CRSP70, N-terminal, sub-type; Transcription factor IIS, N-terminal	33.2086	27.9018	33.5662	27.6205	22.7083	22.5708	9.14883	10.5764	8.41657	4.0863	8.0889	5.94333	6.66341	6.7205	9.74996	8.46832	7.29688	7.98357	3.73024	8.42914	6.10843	6.55651	3.40298	0	10.312	10.65	3.45364	2.9546	2.58925	3.54696	6.98042	9.78363	4.08492	6.3955	7.53763	9.83106	6.15964	9.45533	3.14618	9.58503	3.44528	3.29679	1.21614	3.05356	5.0058	6.44095	7.46395
g409	-	-	0.96412	1.07833	1.6431	0.772602	0.146034	1.55661	0	0	0	0	2.08746	1.09482	1.21153	3.81434	1.80555	0.415114	0.317256	0	2.93657	1.93456	0.642992	0.609908	0	0	1.48277	2.00582	0.363541	0.311011	0	0	0.872552	0.0968676	0	0.525658	1.91867	3.73857	0.391088	0.210118	2.09746	0	0.29531	0	0	0	0	0	0.259616
g410	IPR045270; IPR017441; IPR011009; IPR000961; IPR000719; IPR017892; IPR008271	Serine/Threonine Kinase AGC, catalytic domain; Protein kinase, ATP binding site; Protein kinase-like domain superfamily; AGC-kinase, C-terminal; Protein kinase domain; Protein kinase, C-terminal; Serine/threonine-protein kinase, active site	8.46283	11.1877	10.954	14.1	13.5081	17.1876	18.9671	19.5353	19.3037	23.7611	16.7866	9.3842	12.4787	13.5318	13.6018	6.47577	10.4694	9.97947	9.68275	10.6401	11.1452	5.26045	270.383	210.889	14.0863	15.4257	20.7218	25.6584	99.686	51.4309	22.4994	19.761	43.6344	26.5457	10.8268	11.908	11.7327	19.436	10.8369	20.6387	14.7655	13.8465	12.4931	11.4509	20.7383	206.251	18.1082
g411	IPR016135; IPR000608	Ubiquitin-conjugating enzyme/RWD-like; Ubiquitin-conjugating enzyme E2	5.78472	3.90894	4.45985	3.38013	5.62231	3.43751	4.01656	3.48401	6.44852	2.11882	3.74003	2.50245	3.75574	4.45006	3.12962	5.23043	9.99355	3.49281	3.41277	4.0073	3.75079	5.64165	145.4	109.662	3.50473	3.19977	4.72603	4.04314	8.91852	4.64483	3.30323	2.51856	5.4775	3.76721	3.83734	4.8463	4.59529	4.41249	4.19491	3.01465	2.26404	5.93423	5.19624	5.59819	4.29069	9.10135	4.54327
g412	IPR016135; IPR000608; IPR050113	Ubiquitin-conjugating enzyme/RWD-like; Ubiquitin-conjugating enzyme E2; Ubiquitin-conjugating enzyme	1.92824	1.34791	2.50378	1.64178	1.75241	0.97288	0.892569	1.742	1.33995	0	1.13071	0.312807	0.969223	1.63472	2.64814	1.74348	1.74491	4.32444	0.873035	0.967278	2.67913	1.37229	74.2469	37.5767	0.336993	1.28946	0.908852	1.39955	2.30155	2.53354	1.30883	1.35615	1.94962	1.75219	1.23343	0.969259	1.85767	1.15565	0.349576	0.772986	0.393747	0.824199	1.21614	0.76339	0.858137	2.94044	1.16827
g413	-	-	20.9964	22.3079	27.2286	25.7856	18.9844	16.4741	15.0621	18.6643	15.3676	13.167	27.4849	23.4605	30.2882	12.9869	15.5277	19.3443	23.4769	15.1355	21.2703	24.8729	16.0748	17.3824	37.1235	31.4417	21.5002	20.7746	22.5395	22.626	9.92545	28.2068	21.5022	21.214	10.7693	12.7034	19.4608	18.2775	21.7054	27.7356	17.8284	21.9528	19.4905	15.3301	16.0309	10.9419	14.8744	17.3626	19.6659
g414	IPR000719; IPR032675; IPR001245; IPR011009; IPR013210; IPR050994; IPR001611	Protein kinase domain; Leucine-rich repeat domain superfamily; Serine-threonine/tyrosine-protein kinase, catalytic domain; Protein kinase-like domain superfamily; Leucine-rich repeat-containing N-terminal, plant-type; Arabidopsis Inactive Receptor-like Kinases; Leucine-rich repeat	0.428498	2.62843	1.33013	1.35205	0.146034	1.49175	0.669427	1.742	0.753723	0	1.73955	3.12807	4.1192	8.99093	0.962959	0.332091	3.80707	0.498973	3.25404	8.98187	17.1465	20.8893	10.5183	6.13496	1.14578	1.48049	3.18098	4.89842	3.16464	4.13812	1.12185	1.35615	3.62072	2.45307	1.09638	1.24619	3.22648	4.83272	3.49576	2.55085	1.77186	2.96711	1.10558	2.03571	3.71859	2.52037	3.56971
g415	-	-	8.78421	15.2988	9.15443	10.0438	16.0637	18.4199	22.9837	21.6506	34.3781	29.0581	32.8775	42.3853	35.6189	47.0435	12.7592	8.80041	27.1253	52.0596	41.1914	33.302	44.4736	37.4331	14.54	12.2699	32.621	25.7414	39.8077	53.8826	16.974	39.1854	29.3552	23.2482	15.3184	19.1865	56.8749	46.5244	28.8428	29.4166	28.3156	29.6827	31.5982	20.4401	24.3228	27.482	27.8895	15.4023	19.5361
g416	IPR003961; IPR041792; IPR008963; IPR029052; IPR015914; IPR025733; IPR039331; IPR004843	Fibronectin type III; Purple acid phosphatase, metallophosphatase domain; Purple acid phosphatase-like, N-terminal; Metallo-dependent phosphatase-like; Purple acid phosphatase, N-terminal; Iron/zinc purple acid phosphatase-like C-terminal domain; Purple acid phosphatase-like; Calcineurin-like phosphoesterase domain, ApaH type	0.214249	0	1.01716	0	0	0.51887	1.11571	0.99543	4.77358	4.38899	1.9135	3.75368	2.3019	8.8093	0	0	0.317256	5.15606	1.6667	0	2.03614	0.9911	0	0	1.07838	0.191031	1.09062	0	0	0.168903	1.55813	5.32772	3.15653	1.57697	0	0.276931	2.24876	1.26071	0.349576	1.23678	0.196873	0.329679	0	0	0	0	0
g417	IPR025733; IPR029052; IPR004843; IPR008963; IPR041792; IPR039331; IPR015914	Iron/zinc purple acid phosphatase-like C-terminal domain; Metallo-dependent phosphatase-like; Calcineurin-like phosphoesterase domain, ApaH type; Purple acid phosphatase-like, N-terminal; Purple acid phosphatase, metallophosphatase domain; Purple acid phosphatase-like; Purple acid phosphatase, N-terminal	5.2491	8.96361	11.267	4.63561	7.52075	6.61559	3.90499	1.49315	3.60112	4.23764	3.74003	5.00491	0.605764	4.35924	3.49073	3.653	10.1522	1.3306	4.84138	4.83639	2.89347	4.9555	4.33107	4.60122	5.79629	4.48923	48.0783	40.1982	36.1056	7.26282	3.92649	4.74651	11.6049	11.6521	5.34487	9.69259	10.8527	6.09343	4.19491	7.49797	14.0764	9.89038	8.84466	9.16068	18.4499	8.82131	5.12741
g419	IPR025733; IPR029052; IPR039331; IPR015914; IPR041792; IPR004843; IPR008963	Iron/zinc purple acid phosphatase-like C-terminal domain; Metallo-dependent phosphatase-like; Purple acid phosphatase-like; Purple acid phosphatase, N-terminal; Purple acid phosphatase, metallophosphatase domain; Calcineurin-like phosphoesterase domain, ApaH type; Purple acid phosphatase-like, N-terminal	0	0.202187	0.156486	0.193151	1.38732	3.24293	4.79756	2.98629	9.12842	5.75108	0.34791	0	1.45383	0.817358	0.962959	0.332091	0.317256	5.98768	0.317467	2.62547	4.71528	2.9733	96.8304	94.3251	8.76183	12.1305	56.1671	51.8611	406.368	177.01	20.8789	23.0545	70.8362	51.3392	0	2.90778	46.6373	28.9963	44.3961	44.1375	75.2056	107.475	83.0292	149.624	397.174	2741.89	1.49279
g420	IPR029052; IPR041792; IPR004843; IPR025733; IPR008963; IPR039331; IPR015914	Metallo-dependent phosphatase-like; Purple acid phosphatase, metallophosphatase domain; Calcineurin-like phosphoesterase domain, ApaH type; Iron/zinc purple acid phosphatase-like C-terminal domain; Purple acid phosphatase-like, N-terminal; Purple acid phosphatase-like; Purple acid phosphatase, N-terminal	0.214249	0.269582	1.01716	2.51096	7.66679	8.56135	10.4877	6.96801	13.6089	0.605377	1.82653	0.312807	1.21153	1.08981	3.85184	26.4843	0.951767	6.98563	0	0	0.642992	0	6.18725	7.66871	3.36993	0.764124	44.8064	41.6755	296.9	111.729	9.9097	14.9176	105.094	72.8912	6.5783	9.69259	4.39974	3.15178	6.29237	2.86005	10.2374	12.1981	13.0459	18.0669	9.43951	22.8234	2.79087
g422	IPR039312	Protein LITTLE ZIPPER	2.35674	1.81968	3.28621	2.02808	0.657153	0.129717	0.223142	0.248858	0	0	2.52235	1.72044	2.42306	0.817358	1.2037	0.332091	6.66237	1.3306	1.26987	0.138183	0.321496	0.762385	0	0	1.48277	1.33722	3.54452	1.55505	4.60311	0.168903	0.498601	0.387471	0.649873	0.876096	2.19277	1.10772	2.34653	5.35802	1.04873	2.55085	0.196873	0.16484	0	1.01785	0	0.280041	0.389423
g423	IPR045231; IPR006977	Protein Yip1/4-like; Yip1 domain	7.49871	9.70497	5.6335	10.5267	7.00963	10.4422	14.9505	12.0696	9.96589	9.83738	24.2667	21.7401	28.4709	25.6105	4.69442	5.14741	7.93139	10.4784	12.3019	12.1601	12.1097	11.1308	52.2822	69.0183	12.671	16.5242	19.813	24.8031	26.0363	22.3796	12.0288	8.62122	13.276	15.5945	10.1415	14.9543	22.4876	24.0586	16.7796	20.716	17.817	19.7808	21.2272	16.7946	22.0255	21.5632	19.2765
g425	IPR029058; IPR000073	Alpha/Beta hydrolase fold; Alpha/beta hydrolase fold-1	71.3449	71.5741	76.9129	85.1794	43.2991	38.2666	29.4548	34.7156	30.9864	17.7073	38.8789	34.7215	41.9189	57.5783	77.5182	61.0217	49.016	25.115	40.5564	54.1676	23.8979	41.7787	6.49661	13.8037	38.7542	46.3727	50.714	48.0512	11.5078	23.9842	37.956	32.0632	33.1435	38.4606	35.0843	42.0935	48.0061	54.7358	38.8029	46.3792	42.7215	45.4958	44.0022	40.7141	37.472	15.9624	47.25
g426	IPR006766	Protein EXORDIUM-like	1.28549	3.90894	1.56486	1.93151	8.68902	5.1887	16.7357	31.1072	13.567	14.2264	14.7862	10.1662	77.7802	127.78	7.82404	5.23043	19.194	39.0863	10.8733	16.1674	18.2181	30.3429	21.346	6.13496	7.75085	11.7484	7.63436	1.86607	14.8162	10.9787	3.24091	4.74651	11.4192	7.35921	14.5271	6.09249	24.443	118.927	10.8369	12.5224	3.83903	2.96711	4.86456	3.56249	8.29532	18.7628	68.5385
g427	IPR004827; IPR046347; IPR043452	Basic-leucine zipper domain; Basic-leucine zipper domain superfamily; Plant bZIP transcription factors	2.35674	2.08926	2.11256	2.02808	0.292068	1.23232	0	0.248858	0.586229	0.605377	0.521865	1.09482	1.33268	0.635723	5.53701	0.498136	4.91746	3.49281	3.80961	2.21092	1.17882	1.60101	0	0	3.50473	2.24461	0.18177	1.01079	2.58925	12.4988	0.810227	1.25928	1.02123	3.85482	3.1521	1.80005	3.12871	7.9845	3.84533	1.70057	1.96873	0.16484	1.3267	0.76339	0	0.140021	2.79087
g428	IPR016092; IPR035903; IPR017870; IPR050322; IPR000361	FeS cluster insertion protein; HesB-like domain superfamily; FeS cluster insertion, C-terminal, conserved site; Iron-sulfur cluster assembly and transfer HesB/IscA; FeS cluster biogenesis	9.42695	8.22226	13.4578	8.11232	8.83506	6.93988	9.59512	13.1894	14.0695	11.0481	5.47958	2.97166	5.20957	9.26339	9.26848	35.9488	3.96569	14.4702	9.60338	4.0073	7.71591	9.37733	425.682	287.576	9.03142	7.59348	10.7245	10.1856	47.1818	20.3528	8.6632	11.4304	24.5095	22.1652	5.61896	5.26169	7.43068	5.88332	13.2839	6.02929	9.35149	5.11003	7.96019	11.1964	8.72439	23.1034	5.77645
g429	IPR000158; IPR003008; IPR008280; IPR036525; IPR024757; IPR020805; IPR037103; IPR045061; IPR018316	Cell division protein FtsZ; Tubulin/FtsZ, GTPase domain; Tubulin/FtsZ, C-terminal; Tubulin/FtsZ, GTPase domain superfamily; Cell division protein FtsZ, C-terminal; Cell division protein FtsZ, conserved site; Tubulin/FtsZ-like, C-terminal domain; Tubulin-like protein FtsZ/CetZ; Tubulin/FtsZ, 2-layer sandwich domain	75.3085	56.4775	62.4379	54.7582	100.983	98.5852	44.0706	52.7578	30.8189	8.02125	38.0091	22.5221	18.7787	21.9778	96.1755	166.461	30.6152	26.9446	63.3347	54.9967	34.4001	27.5983	8.66214	3.06748	40.4392	34.29	18.177	14.151	8.05544	13.9345	64.6935	62.6734	32.1223	32.4156	75.5134	54.5554	28.2561	33.4088	25.519	29.6054	19.6873	17.1433	14.7042	10.9419	10.5837	3.22048	22.1322
g430	IPR040374	Protein BIC	3.64223	2.15666	0.78243	0.386301	2.40956	1.68633	10.5993	5.35044	7.20224	7.26453	5.30562	2.81526	5.93649	4.81333	3.6111	0.996273	0.634511	2.16222	5.07948	6.08004	1.71465	0.9911	1.23745	0.766871	1.75237	1.00291	11.1789	2.7991	28.7694	17.5659	19.1338	17.0487	17.9179	8.58574	22.6129	16.062	2.34653	0.630355	0.699152	0.386493	3.93747	1.6484	3.20619	3.05356	0.858137	0.560083	2.07692
g431	IPR001680; IPR020472; IPR015943; IPR028608; IPR019775; IPR036322	WD40 repeat; G-protein beta WD-40 repeat; WD40/YVTN repeat-like-containing domain superfamily; Probable cytosolic iron-sulfur protein assembly protein, CIAO1/Cia1; WD40 repeat, conserved site; WD40-repeat-containing domain superfamily	30.6376	34.9783	31.7667	26.7514	24.6067	23.868	26.6655	29.1163	26.1291	17.7073	30.877	21.7401	27.3806	24.884	31.4165	30.8845	43.464	21.6222	22.064	32.6111	25.8269	26.6072	15.7775	24.5399	23.3873	21.7775	34.4455	26.9024	22.0086	25.3354	17.638	16.9518	18.9392	21.9024	24.8057	23.8161	25.7141	29.3115	28.6652	28.2913	30.5154	37.7483	37.5898	33.5892	35.3266	39.9059	24.0793
g432	IPR036656; IPR008027	Cytochrome b-c1 complex subunit 9 superfamily; Cytochrome b-c1 complex subunit 9	14.9974	9.36799	13.4578	13.1342	13.1431	13.2312	17.7398	18.6643	16.3725	9.08066	16.3518	16.7352	19.7479	13.5318	14.4444	12.3704	11.4212	13.6386	14.921	10.2255	20.0399	23.4052	163.034	139.57	10.9186	10.4112	26.6294	24.8031	35.8179	16.9747	12.839	13.5615	24.5095	18.8361	8.08583	9.27719	14.3725	8.93003	23.072	11.7494	14.2733	15.0004	15.257	19.0848	25.6011	21.7032	12.3317
g433	IPR013785; IPR006062; IPR044524; IPR011060	Aldolase-type TIM barrel; Histidine biosynthesis protein; Histidine biosynthesis, HisA-like; Ribulose-phosphate binding barrel	2.46386	1.75229	3.28621	1.5452	3.79688	3.63209	3.01242	3.98172	2.63803	2.7242	2.34839	2.03324	0.363459	0.635723	2.52777	11.3741	4.12432	0	2.69847	0.967278	2.14331	1.75348	0.618725	0	2.96554	3.00874	0.817967	0.699774	0.287694	0.422257	3.05393	3.2935	1.29975	1.40175	3.4262	1.38466	2.15099	1.26071	4.54449	1.15948	1.96873	0.824199	2.87451	2.7991	0.286046	0	1.55769
g435	IPR002885; IPR011990	Pentatricopeptide repeat; Tetratricopeptide-like helical domain superfamily	6.42747	4.91988	3.28621	3.95959	4.23499	3.11322	3.12399	1.49315	2.63803	4.99436	3.65305	2.50245	1.21153	1.63472	1.92592	2.57371	11.5798	1.49692	3.65087	4.28366	6.42992	2.36339	9.59023	4.60122	3.84172	3.00874	3.45364	4.35415	9.49391	5.15153	3.24091	3.97157	2.97085	2.80351	3.28915	0.830794	6.55073	1.36577	0.699152	2.08706	1.37811	2.4726	4.754	2.29017	3.57557	6.16091	2.92068
g436	IPR044200	Uncharacterized protein At5g03900-like	15.8544	10.7833	12.9101	11.6856	36.2164	39.8232	42.0623	60.8457	74.6185	59.6297	17.2215	16.2659	14.6595	22.0687	21.1851	66.0861	16.6559	31.9343	19.7623	19.6219	20.6829	14.5615	11.4464	4.60122	15.0973	16.8107	11.906	17.0278	23.0155	17.7348	52.7894	42.7186	41.9632	25.6696	32.3433	24.2315	20.9232	18.7005	31.8114	22.8804	30.4169	28.6821	34.3836	42.7498	42.1917	46.7669	7.72356
g437	IPR010989; IPR015260	SNARE; Syntaxin 6, N-terminal	21.8534	14.4901	15.8051	14.6794	10.2954	7.8479	8.59098	6.09701	6.49039	2.87554	10.0024	7.35096	9.44993	5.44905	11.3148	11.2081	13.3247	5.82136	8.88908	8.29096	14.7888	8.76742	310.909	203.988	13.4123	11.8439	20.2674	19.9047	37.2564	17.1436	11.3432	11.1398	16.8039	12.2653	9.31926	11.7696	6.25742	7.77438	5.24364	6.64768	8.56399	8.57167	7.84963	4.58034	10.8697	21.5632	6.03606
g438	IPR000477; IPR043502; IPR024937	Reverse transcriptase domain; DNA/RNA polymerase superfamily; Domain X	7.82009	9.03101	6.25944	5.98767	10.8795	7.13446	5.69013	7.09244	6.57414	5.59974	6.00144	6.41254	3.51343	4.63169	5.41664	6.89089	6.50374	1.99589	4.04771	5.80367	4.82244	3.9644	0	0	3.50473	2.57892	3.99895	2.33258	3.16464	3.04025	3.30323	3.5841	4.08492	2.27785	2.19277	7.33868	4.00866	0.945533	0	0.463792	2.65779	1.31872	1.21614	2.54463	3.1465	0.420062	2.92068
g439	IPR025322	PADRE domain	4.92773	2.89801	1.87783	1.06233	3.57783	2.27005	5.91327	3.48401	9.21217	23.307	2.34839	4.8485	1.81729	1.18063	2.52777	3.98509	22.6838	6.98563	1.34924	3.59275	4.39378	5.33669	11.7558	9.20245	18.1302	10.0291	40.353	17.1056	11.2201	3.46251	7.666	5.81206	22.9312	28.9988	0.959335	3.18471	1.66213	0.735414	0.699152	0.772986	13.4858	9.89038	24.765	24.4285	42.9069	238.175	0.908655
g440	IPR011767; IPR036249; IPR004045	Glutaredoxin active site; Thioredoxin-like superfamily; Glutathione S-transferase, N-terminal	12.2122	10.0419	18.7001	28.5863	92.0014	107.211	111.013	114.226	108.704	95.1956	16.7866	21.7401	18.2941	30.6055	25.0369	49.7306	9.35904	40.4168	17.3813	15.891	9.64488	12.1982	12.6839	28.3742	23.7243	16.5719	3.36275	8.08628	7.48005	19.8461	173.887	170.971	100.73	56.4206	46.0481	46.5244	48.9838	38.0314	60.127	37.6444	47.2496	48.9574	41.6804	41.4775	21.0244	30.5245	12.2668
g441	IPR001148; IPR023561; IPR041891; IPR036398	Alpha carbonic anhydrase domain; Carbonic anhydrase, alpha-class; Carbonic anhydrase, prokaryotic-like; Alpha carbonic anhydrase domain superfamily	1.07124	4.04374	4.61634	3.76644	61.0422	56.6216	162.559	164.246	141.658	140.75	31.2249	35.66	42.2824	47.2251	45.7405	31.3826	15.8628	11.9754	28.0165	42.9748	1.60748	2.21092	0.618725	7.66871	16.8497	13.9453	177.772	124.871	11.9393	4.98263	140.045	133.484	53.4753	61.1515	72.7724	183.467	25.8118	20.3815	27.6165	24.0399	24.9045	22.4182	12.8248	16.5401	0.715114	0.980145	0.454327
g442	IPR011990; IPR002885; IPR045215; IPR046848	Tetratricopeptide-like helical domain superfamily; Pentatricopeptide repeat; Pentatricopeptide repeat-containing protein At1g15510-like; E motif	8.99846	9.90715	9.78037	13.9068	7.7398	8.10734	3.79342	5.22601	6.23915	8.92932	4.69678	4.6921	4.1192	4.90415	7.46293	3.32091	9.83492	5.65503	4.04771	4.0073	1.92898	2.51587	1.54681	0	7.75085	9.50379	2.54479	2.17708	11.2201	3.04025	9.9097	7.36194	7.70564	8.49813	4.52258	5.12323	5.9641	7.24908	11.1864	7.96176	8.56399	7.58263	7.4074	9.92407	8.43835	5.04075	9.54087
g443	-	-	0	0	0	0	0.657153	0.0648587	1.33885	0.373286	2.47054	1.21075	0	0.312807	1.09038	0.36327	0	0.664182	7.93139	30.6037	0.317467	1.38183	2.7863	3.65945	8.04342	8.43558	0.134797	0	3.81718	4.82067	121.407	18.0726	2.18138	1.45301	27.4804	17.1715	0	0.830794	0.586633	0.105059	1.3983	2.00976	3.93747	0.659359	0.884466	4.32588	14.3023	64.1295	0
g444	IPR036249; IPR002109	Thioredoxin-like superfamily; Glutaredoxin	10.8196	17.4555	8.52849	11.6856	5.03817	4.73468	0.892569	1.49315	1.75869	2.11882	6.52331	3.28447	3.87689	5.35823	17.2129	10.3778	6.02785	2.66119	14.8416	12.851	1.71465	1.60101	5.25916	3.06748	12.4688	8.69191	1.18151	2.64359	7.48005	4.56037	1.68278	1.45301	3.52788	5.08136	8.49697	10.2465	0.977721	3.57201	1.74788	1.39138	0.393747	2.30776	0.884466	3.56249	7.29416	5.04075	3.18029
g445	IPR005174; IPR044619; IPR036047; IPR001810; IPR011043	Domain unknown function DUF295; F-box protein At3g18720-like; F-box-like domain superfamily; F-box domain; Galactose oxidase/kelch, beta-propeller	10.3911	10.1093	14.8662	8.2089	8.32394	9.40451	7.92155	6.96801	6.951	8.17259	5.56656	6.25613	5.81534	4.54088	5.41664	13.5327	10.1522	13.6386	10.7939	7.73823	10.0735	9.60605	49.8073	26.8405	10.5816	7.97554	11.2698	8.5528	13.8093	10.6409	10.4706	12.6897	10.6765	8.06009	11.2379	7.47714	11.146	6.51367	4.54449	6.57038	4.92183	6.59359	7.96019	6.87051	6.72207	11.0616	9.08655
g446	IPR000504; IPR012677; IPR035979; IPR003954	RNA recognition motif domain; Nucleotide-binding alpha-beta plait domain superfamily; RNA-binding domain superfamily; RNA recognition motif domain, eukaryote	20.8893	15.0966	14.9444	14.4863	14.2383	18.6144	13.3885	13.065	14.5301	14.5291	16.1778	12.9815	11.2672	11.443	12.3981	11.7062	20.3044	17.6304	7.53985	12.851	9.96638	10.4447	17.0149	20.7055	10.7838	8.50087	12.8148	13.4512	20.1386	11.3165	11.5925	9.78363	14.4829	11.3016	13.7048	14.4004	8.4084	7.66932	5.24364	9.12124	9.25305	12.0333	13.267	16.5401	23.8848	37.1055	9.80049
g447	IPR016817; IPR006603	Mannose-P-dolichol utilization defect 1 protein; PQ-loop repeat	35.9938	24.3298	28.7152	23.4678	25.4829	19.5873	29.5663	27.7476	33.6663	38.7441	22.7011	27.527	30.5305	31.6045	20.1018	61.1878	18.7181	13.4723	32.7785	24.3201	49.4032	38.7291	19.1805	6.13496	34.6429	26.5055	45.4426	45.4076	30.4956	46.1105	20.6296	33.4193	20.0532	27.7723	27.2725	25.4777	25.4207	22.3776	21.3241	24.2718	18.9983	25.2205	26.0917	22.6472	19.5941	20.023	27.6491
g448	IPR017871; IPR003593; IPR003439; IPR036640; IPR027417; IPR039421; IPR011527	ABC transporter-like, conserved site; AAA+ ATPase domain; ABC transporter-like, ATP-binding domain; ABC transporter type 1, transmembrane domain superfamily; P-loop containing nucleoside triphosphate hydrolase; Type 1 protein exporter; ABC transporter type 1, transmembrane domain	9.53408	9.97455	6.80714	9.07808	11.6827	11.934	20.0828	18.7887	25.0822	16.4965	10.3503	9.5406	8.2384	17.5278	6.98145	7.55507	43.6226	37.922	13.6511	12.851	14.253	19.9745	9.28087	1.53374	13.0753	9.5993	23.5393	19.9824	14.5286	10.472	23.9952	17.3393	23.5811	20.3254	20.9683	23.1238	29.8205	20.3815	22.7224	20.716	31.106	29.6711	39.801	38.1695	27.8895	40.326	17.0697
g449	-	-	0.214249	0.336978	0.547701	1.25548	1.31431	0.843163	0.780998	0.622144	1.88431	3.02689	0.434887	0.312807	0.363459	0.72654	0.36111	1.66045	2.69667	18.7947	0.317467	0.552731	0.214331	0.457431	1020.28	1065.95	3.03294	0.573093	5.544	1.39955	38.551	7.34727	6.48182	4.16531	14.1115	12.8786	0.685239	5.26169	5.9641	0.420237	7.69067	1.15948	16.5374	14.3411	10.7241	26.7187	5.29184	12.6019	0.129808
g450	IPR000897; IPR042101; IPR003593; IPR013822; IPR022941; IPR004780; IPR036891; IPR027417; IPR004125	Signal recognition particle, SRP54 subunit, GTPase domain; Signal recognition particle SRP54, N-terminal domain superfamily; AAA+ ATPase domain; Signal recognition particle SRP54, helical bundle; Signal recognition particle, SRP54 subunit; Signal recognition particle protein; Signal recognition particle, SRP54 subunit, M-domain superfamily; P-loop containing nucleoside triphosphate hydrolase; Sig…	21.9605	27.9692	31.0625	36.4089	98.1349	109.806	90.7073	111.613	103.553	96.4063	41.9231	37.0676	30.2882	49.3139	120.009	223.995	38.0707	66.0308	80.0811	85.5351	36.5434	27.7508	31.5549	19.1718	31.0708	37.6808	7.9979	6.60898	7.91159	5.99605	93.8617	73.8131	62.7592	42.6659	75.7875	52.34	59.9343	56.732	59.7775	55.8869	31.9919	35.4405	39.6904	34.607	29.3197	29.8244	11.6827
g453	IPR008278; IPR037143; IPR055066; IPR050559	4'-phosphopantetheinyl transferase domain; 4'-phosphopantetheinyl transferase domain superfamily; 4'-phosphopantetheinyl transferase, N-terminal; Phosphopantetheinyl Transferase Superfamily	2.78524	3.84155	4.69458	2.31781	3.50482	2.65921	3.12399	2.73743	4.06173	2.7242	2.87026	2.18965	3.39228	4.72251	0.481479	2.82277	1.42765	1.3306	1.98417	1.65819	1.39315	1.60101	19.7992	19.1718	1.75237	3.86838	2.27213	1.94382	4.74695	3.54696	3.17858	2.71229	2.50665	3.6796	2.19277	1.80005	3.42202	4.72766	2.79661	3.94223	2.36248	4.45067	7.07572	7.12497	4.57673	5.32079	4.67308
g456	IPR010920; IPR034098; IPR044641; IPR047575; IPR001163	LSM domain superfamily; Small nuclear ribonucleoprotein G; Sm-like protein Lsm7/SmG; Sm domain; Sm domain, eukaryotic/archaea-type	249.707	182.575	225.027	158.19	133.621	117.589	104.877	89.7131	88.4787	62.2025	82.1937	72.2583	61.4245	71.2917	151.064	262.02	52.3472	37.7557	96.3513	60.2476	80.8027	75.3236	28.7707	31.4417	156.972	152.395	55.8944	66.7118	25.1732	37.3275	82.9548	87.084	52.4541	100.138	73.3206	71.1713	59.2499	55.4713	91.5889	66.7087	51.1871	54.3971	43.0071	51.9105	40.4755	30.6645	81.1299
g458	IPR047241; IPR001752; IPR019821; IPR036961; IPR027417; IPR047149	Kinesin-like protein KIF11-like, kinesin motor domain; Kinesin motor domain; Kinesin motor domain, conserved site; Kinesin motor domain superfamily; P-loop containing nucleoside triphosphate hydrolase; Kinesin-like protein KIF11-like	47.349	55.6688	44.442	48.5774	14.1653	16.4092	1.11571	2.23972	0.753723	1.21075	19.9178	9.697	8.2384	11.5338	42.7313	38.0244	11.5798	0	48.5725	46.153	5.8941	15.0952	3.71235	0.766871	23.3873	19.6762	10.1791	12.5959	1.00693	0	1.43348	3.39037	1.48542	3.59199	26.0391	25.7546	1.66213	2.52142	1.3983	2.16436	0.492183	0	0.884466	0	1.71627	3.3605	4.9327
g459	IPR018053; IPR050551; IPR013189; IPR013320; IPR001362; IPR023296; IPR013148	Glycoside hydrolase, family 32, active site; Plant Fructan Metabolism Enzymes; Glycosyl hydrolase family 32, C-terminal; Concanavalin A-like lectin/glucanase domain superfamily; Glycoside hydrolase, family 32; Glycosyl hydrolase, five-bladed beta-propeller domain superfamily; Glycosyl hydrolase family 32, N-terminal	0.214249	0.134791	0.938916	3.18698	0.292068	0.778304	0	0	0.083747	0	0.173955	0	0.484612	0	0	0.166045	0	0	0.158734	1.10546	0.321496	2.9733	769.075	646.472	10.8512	34.0035	1811.34	3382.17	0.431541	11.3165	0	1.25928	8.63403	17.5219	0	60.9249	0.391088	0.105059	0	0	0	0.329679	0.221116	0	0	0	50.9496
g460	IPR006751; IPR037817	TAFII55 protein, conserved region; Transcription initiation factor TFIID subunit 7	19.9252	17.6576	16.9005	13.9068	16.9399	13.2312	17.7398	15.5536	21.2299	24.9718	13.7424	10.1662	12.2364	8.8093	21.5462	43.0888	26.015	10.1458	20.3973	20.3128	13.7172	10.216	15.7775	23.773	22.7808	15.6168	18.6315	16.1726	4.74695	17.5659	13.4622	18.308	13.833	12.1777	22.2018	22.9853	23.8564	16.9145	22.3729	21.9528	18.3092	20.7698	19.5688	16.5401	11.4418	13.0219	21.3534
g461	IPR019734; IPR029489; IPR011990; IPR051939; IPR006597	Tetratricopeptide repeat; O-GlcNAc transferase, C-terminal; Tetratricopeptide-like helical domain superfamily; Glycosyltransferase 41/O-GlcNAc transferase; Sel1-like repeat	24.3173	26.1495	24.9595	18.4459	21.1749	21.9871	22.7605	20.1575	17.1681	26.3339	30.0942	22.9913	24.8363	20.7064	11.3148	7.38902	41.7191	26.1129	21.1909	25.1492	14.896	14.3328	59.3976	45.2454	27.5661	24.5952	26.7203	28.6907	40.9964	18.0726	18.4482	18.308	18.6606	15.0689	22.75	23.5391	23.3675	24.1636	9.78812	14.3002	25.2982	25.8798	23.2172	21.6294	24.743	37.6656	26.351
g462	IPR029000; IPR002130; IPR024936; IPR020892; IPR044666	Cyclophilin-like domain superfamily; Cyclophilin-type peptidyl-prolyl cis-trans isomerase domain; Cyclophilin-type peptidyl-prolyl cis-trans isomerase; Cyclophilin-type peptidyl-prolyl cis-trans isomerase, conserved site; Cyclophilin-type peptidyl-prolyl cis-trans isomerase, cyclophilin A-like	28.2809	17.9272	24.8813	17.7699	12.3399	9.79366	7.36369	5.97258	7.16037	4.23764	10.2633	7.35096	6.4211	7.35622	12.7592	15.6083	2.22079	0.831622	8.09541	5.66549	9.00189	8.9199	6.49661	4.60122	9.77281	8.3576	2.81744	2.33258	1.58232	2.36464	6.85577	7.07134	2.69233	8.06009	8.08583	10.2465	5.9641	6.93391	3.49576	6.80228	3.05154	3.29679	2.76395	6.87051	0.858137	1.12017	4.73798
g470	IPR011993; IPR010334	PH-like domain superfamily; mRNA-decapping enzyme subunit 1	4.8206	5.72863	6.25944	6.37397	4.38102	5.90214	3.23556	7.3413	5.44355	10.2914	9.6545	8.75858	10.5403	8.99093	6.01849	4.81532	3.96569	10.3121	9.20655	7.32368	6.21559	6.63275	1.23745	0	6.26808	5.58765	7.72524	8.94156	5.32234	7.85398	4.11346	4.26218	5.75602	5.95745	5.20782	4.15397	9.77721	5.98837	6.29237	7.03418	9.44992	15.3301	11.0558	11.7053	8.72439	11.0616	8.04808
g471	IPR045283; IPR036047	Cytokinin-induced F-Box protein AT3G44326-like; F-box-like domain superfamily	0	0.134791	0.156486	0.0965753	0	0.0648587	0	1.24429	0	0.302689	0.173955	0.312807	0.605764	0.36327	0.24074	0.664182	0.634511	4.15811	2.30164	1.24364	19.8256	15.4764	9.89959	8.43558	0	0.191031	1.45416	0.155505	9.7816	1.01342	0.249301	0.193735	2.69233	0.963706	0	0	1.17327	0.630355	1.74788	2.00976	1.96873	1.81324	3.31675	5.34373	11.7279	2.24033	0.454327
g472	IPR044202	LETM1/MDM38-like	29.6735	31.7433	35.8353	39.113	63.1597	62.8481	60.8063	84.2383	63.5221	55.2407	28.2677	26.5886	25.1998	35.0556	36.5924	73.06	46.6366	66.3635	38.4135	42.6984	35.5789	43.8371	39.9077	42.9448	24.6005	21.0612	27.3565	29.0795	28.3379	20.8595	69.7419	55.4083	51.1543	44.6809	47.2815	45.8321	32.9492	29.3115	16.7796	23.6534	38.2919	40.8803	41.791	47.0757	70.7963	85.2726	14.7332
g473	IPR026057; IPR025846; IPR029962	Trichome birefringence-like, C-terminal domain; Trichome birefringence-like, N-terminal domain; Trichome birefringence-like family	4.28498	4.91988	4.30336	7.05	8.32394	6.87502	7.92155	8.58559	6.90912	2.7242	3.30514	5.31771	6.29995	5.81232	5.1759	6.80787	4.6002	4.65709	3.96834	3.45457	3.64362	6.17532	120.342	108.129	4.24612	3.43856	8.08879	5.13168	15.1039	4.47592	7.72832	7.26507	8.077	12.4406	9.31926	5.95402	9.38612	5.88332	8.04024	7.03418	5.61089	7.41779	5.85958	7.88836	11.1558	16.1024	3.50481
g474	-	-	5.99897	4.51551	6.02471	4.92534	3.35878	1.68633	3.34713	2.613	2.59616	5.4484	1.82653	5.00491	2.18075	2.54289	2.64814	5.89461	3.96569	2.16222	1.34924	2.07274	0.750158	3.12578	0.618725	2.30061	2.56115	3.24753	2.27213	2.09932	2.01386	4.47592	1.05953	3.68097	1.76394	1.66458	0.548192	4.0155	3.22648	3.46695	2.09746	3.47844	3.83903	4.28583	4.86456	5.08927	4.14766	4.20062	4.34856
g475	IPR015300; IPR003340; IPR044800	DNA-binding pseudobarrel domain superfamily; B3 DNA binding domain; B3 domain-containing transcription factor LEC2-like	2.14249	1.61749	2.81675	2.80068	22.2702	21.5331	5.69013	6.96801	3.14051	3.32958	0.69582	0.93842	0	1.45308	7.5833	65.0898	32.5187	51.0616	0.714301	0.138183	16.6106	31.2578	6.18725	0	0.269595	0.191031	3.81718	1.08854	56.8196	16.5525	5.23531	10.6554	8.077	8.41052	1.37048	0.553862	0	0.210118	0	0	0.393747	0	0	0	1.43023	2.66039	0.129808
g476	IPR042269; IPR008758; IPR029058	Serine carboxypeptidase S28, SKS domain; Peptidase S28; Alpha/Beta hydrolase fold	0.428498	0.134791	0.078243	0	0.657153	0.778304	0.892569	3.48401	1.38182	3.48092	0.69582	0.625613	1.33268	3.99597	1.32407	2.65673	1.42765	3.49281	5.00011	5.25094	11.681	6.55651	0	0	3.97652	1.71928	0.908852	0.85528	0.575388	0.168903	0.186975	0.871809	0.92839	1.05132	0.274096	0	0.0977721	0.840474	0	0.0772986	1.57499	0	2.21116	1.52678	2.00232	3.3605	2.98558
g478	IPR043424	Protein BRANCHLESS TRICHOME-like	11.5694	16.2423	13.3796	17.287	7.3017	7.65333	3.34713	3.23515	2.55428	1.81613	31.4858	21.4273	10.298	25.4289	18.1758	8.88343	26.015	6.32033	17.302	22.9383	7.50158	10.5971	1.23745	1.53374	13.0753	14.5661	8.54321	8.63055	1.43847	24.4065	4.48741	6.8776	2.87801	7.18399	23.024	19.2467	15.3502	17.9651	14.3326	18.5517	9.94211	5.11003	2.76395	5.08927	7.00812	14.2821	15.2524
g479	IPR023366; IPR001783; IPR017938; IPR026017	ATP synthase subunit alpha, N-terminal domain-like superfamily; Lumazine-binding protein; Riboflavin synthase-like beta-barrel; Lumazine-binding domain	16.2829	20.0839	18.5436	21.2466	40.8165	41.1853	42.8433	72.4175	68.17	67.0455	31.3119	27.6834	25.8056	39.0515	80.2867	171.359	13.8006	51.5606	83.6526	71.7168	58.8338	29.0469	17.6336	32.2086	24.9375	27.604	20.7218	20.8377	46.8941	42.5635	40.3244	41.4593	37.8783	29.7873	36.0436	26.4469	45.2685	56.2067	80.752	67.8682	37.7997	40.5506	42.5649	54.2007	37.329	30.6645	24.988
g480	IPR044149; IPR036526; IPR000132; IPR003010	Nitrilase/Cyanide hydratase; Carbon-nitrogen hydrolase superfamily; Nitrilase/cyanide hydratase, conserved site; Carbon-nitrogen hydrolase	0.856996	2.35885	2.7385	2.99383	2.26353	2.46463	1.11571	0.746573	1.33995	1.21075	0.869774	1.25123	1.57499	1.27145	0.722219	0.498136	3.17256	0.997947	0.634934	0.276365	1.28598	0.838623	14.2307	0	4.51571	4.72801	1.27239	1.55505	0.287694	0.506708	4.11346	1.84049	2.1353	2.45307	1.37048	1.52312	1.46658	1.78601	2.44703	1.23678	2.36248	0.329679	2.43228	1.52678	2.57441	0.560083	3.95914
g481	IPR044757; IPR017439; IPR011650; IPR002933; IPR036264	IAA-amino acid hydrolase ILR1-like; Amidohydrolase; Peptidase M20, dimerisation domain; Peptidase M20; Bacterial exopeptidase dimerisation domain	6.64172	5.39165	13.0666	9.85068	22.0511	29.3161	5.0207	6.22144	4.81545	8.32394	0.69582	0.625613	1.93845	1.18063	5.29627	14.1969	32.9946	31.1027	6.50808	5.66549	12.0025	16.7725	190.258	161.81	9.03142	13.3722	10.1791	6.53123	29.9202	15.1168	15.2697	22.1827	22.0957	16.383	6.3042	9.27719	12.3193	8.08956	6.99152	11.2083	25.1014	27.3634	50.0829	48.6025	55.0638	80.792	34.5289
g485	IPR001683; IPR036871; IPR015404; IPR027267	Phox homology; PX domain superfamily; Sorting nexin/Vps5-like, C-terminal; AH/BAR domain superfamily	19.2824	17.1859	16.8222	16.3212	15.0415	16.2795	15.62	19.162	17.9637	14.5291	22.7881	25.8065	30.6517	21.1605	17.574	16.6045	20.3044	17.1314	18.3337	20.5892	16.3963	15.4002	32.483	20.7055	22.5112	18.2434	29.265	29.0795	65.3066	29.6424	17.451	17.7268	28.2231	23.7422	17.5421	19.2467	24.1497	19.0157	17.4788	22.3393	29.1373	20.1104	34.4942	27.482	39.3313	37.2455	19.7957
g486	IPR036410	Heat shock protein DnaJ, cysteine-rich domain superfamily	6.42747	8.69403	9.38916	14.1966	12.851	13.2312	9.03726	6.34587	11.0546	16.6479	6.78424	6.41254	6.66341	7.62867	17.574	35.9488	12.0557	25.7803	10.4764	9.12005	21.5402	21.8804	2.78426	0	26.0833	27.9383	6.45285	11.4296	43.7295	47.8839	17.5134	11.0429	25.3451	17.8724	8.77107	13.1542	45.1707	33.8291	49.2902	37.5671	17.6202	14.0114	19.5688	10.1785	4.29069	7.70114	42.4472
g487	IPR001971; IPR018102; IPR036967	Small ribosomal subunit protein uS11; Small ribosomal subunit protein uS11, conserved site; Small ribosomal subunit protein uS11 superfamily	559.19	387.053	399.665	262.685	402.47	322.348	263.977	194.358	183.155	68.8617	151.863	124.028	123.212	99.0819	328.61	598.594	154.028	38.2546	141.908	100.873	232.227	192.883	11.7558	3.06748	268.651	213.238	55.7126	62.2022	18.1247	40.1989	157.246	158.863	105.558	152.441	114.024	109.665	54.6546	83.1018	70.6143	74.9797	31.7951	40.3857	44.7761	43.0043	34.1825	6.721	88.6587
g492	IPR000764; IPR006083; IPR029057; IPR027417; IPR000836	Uridine kinase-like; Phosphoribulokinase/uridine kinase; Phosphoribosyltransferase-like; P-loop containing nucleoside triphosphate hydrolase; Phosphoribosyltransferase domain	12.8549	14.6248	18.4653	14.3897	19.4955	20.0413	25.6614	26.8766	24.496	17.2533	43.4887	34.5651	23.746	26.3371	25.0369	33.7072	31.091	22.7865	36.1913	37.7239	30.8636	31.4102	21.346	11.5031	19.613	19.7239	14.4508	16.7168	33.0848	23.0552	15.0204	18.4049	14.3901	21.3767	30.0135	28.5239	22.7809	28.366	14.3326	23.8853	24.9045	21.4292	28.1923	20.866	18.4499	14.4221	20.1202
g493	IPR007608	Senescence regulator S40	4.07073	4.6503	5.71174	6.37397	1.16827	0.51887	0.446285	1.24429	0.167494	0.151344	1.04373	0.625613	1.45383	3.0878	1.68518	0.332091	0	0	1.34924	0.414548	0	0.457431	0	0	9.70541	12.1305	0.363541	1.78831	0.863082	0.168903	1.99441	3.2935	0.92839	5.69463	1.23343	8.30794	20.4344	18.9107	14.3326	15.6916	11.6155	8.24199	6.96517	2.54463	0	0	26.1563
g494	-	-	9.2127	8.22226	10.8758	11.9753	3.65085	6.48587	3.79342	6.96801	4.14547	1.81613	7.82797	6.09973	5.08842	6.35723	12.3981	8.88343	5.23472	12.308	10.2383	11.0546	6.53709	13.7992	25.3677	13.0368	5.99848	4.44147	7.17993	11.5852	20.5701	9.79636	5.85857	4.84338	8.35551	5.69463	6.44125	8.031	8.01731	5.88332	4.89406	7.03418	7.87494	3.62647	5.74903	3.81695	12.0139	15.5423	4.08895
g496	IPR018273; IPR001210; IPR036401	Small ribosomal subunit protein eS17, conserved site; Small ribosomal subunit protein eS17; Small ribosomal subunit protein eS17 superfamily	205.25	176.509	179.646	153.168	143.113	132.895	87.2486	85.8559	76.3772	31.7823	88.3691	74.6044	60.9399	85.0052	204.749	286.927	49.6505	40.7495	73.3349	59.6949	60.2269	64.8789	15.1588	7.66871	122.194	126.176	32.5369	41.5199	11.3639	30.2336	77.2209	74.8787	48.9262	76.746	72.6354	69.2328	51.5259	60.304	60.127	56.2734	26.0857	36.2647	29.8507	40.9686	25.4581	9.24137	82.1034
g497	IPR011992; IPR006571; IPR002048	EF-hand domain pair; TLDc domain; EF-hand domain	6.32034	12.8052	9.31092	10.913	10.6605	9.40451	18.4092	18.1666	13.2739	6.96184	18.6132	19.394	19.1422	15.2573	17.0925	9.1325	20.1457	7.4846	10.7145	11.331	24.648	34.9172	8.66214	11.5031	8.15524	12.5603	14.4508	18.5051	27.6186	22.8019	10.2213	9.10556	18.8463	15.7697	12.0602	12.4619	22.1943	14.8133	27.2669	13.5273	19.1952	10.3849	11.4981	17.8124	19.1651	18.3427	16.4207
g498	-	-	14.2476	8.76143	10.3281	10.3336	5.40326	7.0696	5.8017	5.35044	7.87221	1.96748	6.43633	7.19455	5.69419	7.53785	7.5833	9.04948	6.34511	4.32444	10.159	2.76365	14.5745	10.1397	5.25916	7.66871	8.22264	6.11299	6.72551	6.60898	5.46619	8.61404	9.09947	7.55568	6.87009	7.09638	4.65963	11.0772	11.6349	8.5098	7.69067	7.34337	7.97337	5.27487	10.3925	6.87051	3.43255	3.22048	7.33414
g499	-	-	12.6407	9.09841	16.1181	14.1966	6.64455	7.32903	8.14469	5.35044	5.5273	4.0863	0.260932	0.312807	1.09038	1.27145	5.05553	10.5439	7.13825	11.3101	2.46037	3.59275	1.17882	2.89706	21.0366	10.7362	15.8387	22.1118	9.99737	5.98696	56.8196	43.0702	17.8873	18.4049	29.5228	23.0413	3.83734	1.66159	7.91954	7.87944	7.34109	7.96176	1.57499	2.80228	0.552791	2.29017	0.286046	0	25.637
g500	IPR012337; IPR006941; IPR036397; IPR039637	Ribonuclease H-like superfamily; Ribonuclease CAF1; Ribonuclease H superfamily; CCR4-NOT transcription complex subunit 7/8/Pop2	5.14197	6.73956	4.92931	6.37397	4.74611	6.48587	6.47113	7.21687	6.99287	7.8699	12.3508	9.5406	14.5383	11.2614	4.21295	3.40393	6.02785	29.7721	6.82555	7.46186	9.00189	8.99614	148.185	130.368	10.312	11.9394	11.088	16.4058	34.3794	20.8595	11.1562	11.0429	21.6315	12.7034	5.34487	5.81555	14.2747	19.7511	13.983	22.9577	17.4233	13.5169	15.6993	23.1562	18.1639	32.9049	16.9399
g501	IPR038933; IPR006458	Ovate protein family; Ovate protein family, C-terminal	8.89133	5.25686	6.65065	10.913	13.1431	12.7123	17.963	13.6872	13.0227	10.4428	1.56559	1.25123	1.45383	1.45308	5.77775	15.4422	3.01393	14.8029	4.12707	4.42184	3.42929	2.21092	0	1.53374	10.312	10.3157	3.18098	2.64359	23.1594	4.39147	14.4594	14.8207	16.2468	16.9963	3.01505	1.66159	18.7722	16.8095	11.536	21.0252	4.52809	5.60455	1.54781	0.508927	0	0	14.6034
g502	IPR006458; IPR038933	Ovate protein family, C-terminal; Ovate protein family	31.7088	23.3189	23.2382	23.0815	11.2446	14.5283	7.14055	4.72829	3.93611	0.908066	6.87122	3.12807	1.45383	1.81635	11.9166	5.89461	11.1039	0	3.65087	7.1855	2.35764	3.27825	0	1.53374	10.7838	12.7036	8.54321	13.0625	0.287694	0.844514	8.85017	6.97447	6.31306	5.08136	3.70029	6.78481	2.4443	5.6732	4.89406	5.10171	0.0984367	0.16484	0	2.03571	0	0	3.82933
g503	IPR005124	Vacuolar (H+)-ATPase G subunit	169.042	121.514	159.224	105.074	105.291	87.6241	89.7032	72.7908	91.7867	81.8773	105.243	111.828	95.3473	128.507	151.305	277.379	50.6023	47.2362	160.718	119.252	142.959	125.87	72.3908	49.8466	143.222	125.794	268.111	191.505	227.422	162.822	94.7342	105.683	126.261	132.816	107.994	144.835	89.1682	104.744	148.919	129.243	79.8322	70.7162	79.823	52.4195	56.065	67.77	92.4232
g504	IPR029058; IPR019363	Alpha/Beta hydrolase fold; Lipid droplet-associated hydrolase	20.0323	12.7378	15.4139	14.776	12.705	11.3503	15.5084	11.6963	14.2789	22.0963	8.34983	7.82017	10.7826	8.90012	8.30552	18.7631	13.642	12.4743	10.7145	9.25824	24.648	17.6111	9.28087	9.20245	16.4453	17.5748	19.813	16.2503	26.1802	20.6061	17.8873	23.442	19.4962	21.6396	9.4563	14.1235	7.62622	7.14403	8.04024	8.50285	10.4343	17.9675	16.6943	14.5044	16.1616	17.6426	11.0986
g505	IPR004345	TB2/DP1/HVA22-related protein	0.535622	0.539165	2.50378	2.12466	1.53336	2.91864	0.334713	0.99543	1.50745	2.27016	0.608842	0	0.969223	1.99799	0	0.830227	9.67629	6.48665	0.873035	1.38183	8.46606	5.79412	2654.64	2532.21	5.52669	2.91322	20.8127	12.0517	140.251	24.9976	4.48741	4.94025	29.43	19.0113	0.959335	1.52312	9.77721	5.04284	8.04024	6.10659	3.83903	4.94519	7.62852	15.0133	14.5883	49.2873	9.73559
g506	-	-	1.28549	1.01093	3.83391	2.80068	2.5556	5.1887	2.11985	2.613	2.97302	3.32958	0.521865	2.34605	1.33268	4.08679	0.722219	0.830227	8.72453	10.9774	2.93657	3.45457	10.7165	10.6734	9.28087	17.638	3.23514	3.82062	1.09062	1.08854	11.9393	5.23599	6.73112	9.97737	11.512	7.09638	0.137048	0.969259	15.9369	12.0818	11.536	11.3629	10.7296	9.39586	5.63847	10.9419	4.43371	6.86102	14.2789
g507	IPR036390; IPR003316; IPR015633; IPR032198; IPR037241; IPR036388	Winged helix DNA-binding domain superfamily; E2F/DP family, winged-helix DNA-binding domain; E2F Family; E2F transcription factor, CC-MB domain; E2F-DP heterodimerization region; Winged helix-like DNA-binding domain superfamily	1.60687	5.39165	2.42553	7.72602	3.72387	3.24293	1.11571	2.613	0.795596	3.02689	5.30562	1.56403	2.66536	1.81635	5.65738	1.41139	4.75883	4.65709	4.04771	9.5346	2.03614	3.50697	1.23745	0	2.62855	2.53116	2.09036	2.02157	10.2131	3.46251	2.74231	3.09976	3.24937	2.36546	2.19277	3.18471	1.66213	1.36577	1.74788	1.70057	1.8703	1.6484	1.99005	2.03571	1.8593	5.32079	4.21875
g508	IPR003690; IPR038538	Transcription termination factor, mitochondrial/chloroplastic; MTERF superfamily, mitochondrial/chloroplastic	1.39262	2.56103	1.0954	2.99383	10.6605	10.4422	12.8307	12.6917	19.0524	21.7936	3.30514	4.5357	3.39228	7.62867	3.49073	14.1139	5.23472	13.4723	5.63504	3.31638	2.57197	1.52477	0	0	2.69595	5.49214	0.817967	1.3218	8.77467	0.675611	12.0911	12.5928	11.9762	9.46184	7.67468	4.0155	8.89726	8.93003	9.78812	10.9764	7.57963	10.2201	4.20121	9.16068	5.57789	5.32079	4.9976
g509	IPR018038; IPR035808; IPR039699; IPR016082; IPR036919; IPR005998; IPR012988	Large ribosomal subunit protein uL30, conserved site; Large ribosomal subunit protein uL30, eukaryotic/archaeal; Large ribosomal subunit protein uL30; Large ribosomal subunit protein uL30-like, ferredoxin-like fold domain; Large ribosomal subunit protein uL30, ferredoxin-like fold domain superfamily; Large ribosomal subunit protein uL30, eukaryotic; Large ribosomal subunit protein uL30, N-termina…	739.694	550.757	567.888	462.885	385.092	375.921	219.684	193.362	126.751	128.945	201.266	182.523	161.376	175.369	422.739	305.192	184.96	58.0472	216.195	195.114	204.9	256.39	15.1588	19.1718	302.755	242.514	90.1581	95.2471	13.8093	78.3709	192.335	217.758	98.5022	139.737	179.944	169.482	109.016	146.768	106.621	169.825	64.0823	62.4743	78.3858	89.3166	69.6521	16.3824	141.361
g510	IPR019479; IPR036249; IPR000866; IPR050217; IPR013766	Peroxiredoxin, C-terminal; Thioredoxin-like superfamily; Alkyl hydroperoxide reductase subunit C/ Thiol specific antioxidant; Thiol-specific antioxidant peroxiredoxin; Thioredoxin domain	59.1327	67.3956	55.0831	72.528	394.292	392.2	277.812	402.278	343.028	239.881	102.372	109.952	78.5071	129.96	207.036	453.802	23.001	172.977	226.83	181.572	88.4114	58.5511	6.80597	17.638	95.2343	130.092	38.6262	39.8871	35.0987	27.0244	349.146	256.215	266.355	222.966	265.325	148.851	219.596	240.375	366.705	259.26	121.077	143.575	90.2155	92.3702	33.8964	17.6426	66.3967
g511	IPR050425; IPR001509; IPR036291	NAD(P)-dependent epimerase/dehydratase-related protein; NAD-dependent epimerase/dehydratase; NAD(P)-binding domain superfamily	2.78524	4.17853	2.7385	5.79452	2.11749	2.65921	3.12399	3.48401	3.05676	4.99436	3.4791	2.03324	6.78456	5.53987	2.4074	0.996273	6.18648	1.82957	2.93657	2.62547	6.32276	7.24265	1.85617	1.53374	1.88716	3.24753	3.99895	5.13168	3.02079	5.74269	4.79904	3.0029	3.34221	2.27785	3.56325	3.18471	5.9641	5.46308	0.349576	5.25631	5.51246	7.41779	10.8347	11.7053	4.14766	4.20062	5.12741
g512	IPR032799; IPR051708; IPR033121; IPR021109; IPR001461; IPR032861; IPR034161	Xylanase inhibitor, C-terminal; Plant Aspartic Proteinase A1; Peptidase family A1 domain; Aspartic peptidase domain superfamily; Aspartic peptidase A1; Xylanase inhibitor, N-terminal; Pepsin-like domain, plant	15.8544	21.8362	31.219	44.1349	99.0841	92.7479	55.5624	56.1174	34.5037	17.4046	99.9371	97.2829	73.661	64.3896	31.2962	35.6998	9.67629	30.4374	37.5405	38.9675	2.57197	4.34559	6.49661	7.66871	76.6997	119.203	38.808	65.701	14.6724	136.811	65.6907	53.2772	41.4991	52.1277	129.784	64.248	178.336	255.084	175.487	227.026	20.6717	17.6378	3.4273	1.78124	0.858137	1.96029	74.8991
g513	IPR027417; IPR036628; IPR004176; IPR051650	P-loop containing nucleoside triphosphate hydrolase; Clp, N-terminal domain superfamily; Clp, repeat (R) domain; Strigolactone signaling regulator	8.46283	12.1986	8.21551	10.7199	7.15567	8.10734	1.33885	0	0.96309	1.51344	4.87074	3.44087	5.69419	2.72453	6.74071	1.0793	6.50374	0.665298	5.00011	6.63277	2.14331	4.34559	1.23745	3.06748	3.97652	6.11299	3.90806	3.73213	0.287694	0.506708	2.99161	3.68097	2.97085	2.01502	6.44125	7.33868	4.59529	3.88719	2.09746	5.8747	3.05154	1.6484	1.87949	6.10712	2.57441	2.52037	5.12741
g516	IPR044839; IPR004864	Protein NDR1-like; Late embryogenesis abundant protein, LEA_2 subgroup	0	0	0.312972	0.579452	1.09526	1.49175	4.68599	8.95887	35.4668	119.411	3.30514	7.03815	18.5364	35.6005	0	0.664182	10.1522	54.2218	7.69858	1.38183	33.2213	11.1308	15.4681	1.53374	11.66	0.477577	71.254	21.9263	105.871	16.9747	10.0344	16.1769	38.4354	23.7422	1.09638	5.53862	0.782177	0.420237	1.04873	0.772986	5.61089	1.6484	2.54284	1.01785	3.00348	39.2058	0
g517	IPR044839; IPR004864	Protein NDR1-like; Late embryogenesis abundant protein, LEA_2 subgroup	1.60687	2.49364	2.26905	4.05616	25.921	29.1216	59.3558	66.9427	69.3844	49.1869	31.7468	51.7695	103.465	78.7388	7.82404	14.446	12.5316	76.0103	22.937	13.1274	114.024	85.5396	30.6269	29.908	24.0613	36.1526	125.058	124.871	397.737	78.7087	50.795	42.0406	127.839	105.482	38.3734	47.4937	65.214	61.9849	91.9384	70.3418	116.451	89.3431	81.9236	49.8748	51.4882	56.0083	52.8318
g520	IPR016159; IPR046364; IPR004140	Cullin repeat-like-containing domain superfamily; Exocyst complex subunit Exo70, C-terminal; Exocyst complex component Exo70	0.428498	0.202187	1.87783	1.93151	0.146034	0.194576	0	0	0.167494	0	0.69582	2.81526	2.66536	0.544905	0	0.498136	0	0	0.158734	0	0	0.228715	66.2035	94.3251	1.07838	0.382062	0	0.0777527	0.719235	0.506708	0.623252	0.581206	1.29975	0.876096	2.46686	1.80005	0.586633	0.420237	1.3983	0.154597	0.196873	0.329679	0.773907	0.508927	0.572091	1.12017	2.46635
g522	-	-	0.214249	0.404374	0.860673	0.482876	0.073017	1.55661	0.223142	0.373286	0.628102	0	0.69582	0.93842	0.726917	0.817358	0.481479	0.332091	6.50374	5.32238	0	0.829096	0.428662	0.152477	5.56852	0	2.22416	0.668608	3.72629	1.39955	4.74695	0.337806	2.99161	2.13109	1.57826	1.75219	0.137048	1.66159	0.293316	1.68095	0	0.463792	1.27968	0.989038	1.99005	2.54463	0.858137	0.560083	2.59616
g523	IPR020476; IPR000086; IPR015797; IPR022927	NUDIX hydrolase; NUDIX hydrolase domain; NUDIX hydrolase-like domain superfamily; RNA pyrophosphohydrolase RppH	1.82112	2.89801	1.6431	2.31781	7.44774	4.73468	7.69841	9.45659	12.6039	4.99436	3.56608	2.81526	3.87689	2.81534	4.21295	9.79668	3.96569	7.81725	2.06354	4.42184	3.96512	3.81192	3.71235	0	2.89814	2.91322	0.727082	0.699774	4.74695	5.57379	7.97762	6.78073	7.24145	6.22028	8.22287	5.67709	5.08415	4.51755	10.4873	4.79252	2.26404	5.93423	1.43726	1.01785	0.858137	1.82027	4.86779
g524	IPR020476; IPR020084; IPR000086; IPR022927; IPR015797	NUDIX hydrolase; NUDIX hydrolase, conserved site; NUDIX hydrolase domain; RNA pyrophosphohydrolase RppH; NUDIX hydrolase-like domain superfamily	10.8196	7.48091	9.15443	7.91917	11.3176	12.7772	15.8431	20.033	20.9786	21.3395	9.21961	10.1662	11.9941	10.9889	13.1203	31.5486	12.0557	24.9487	11.905	8.29096	19.7184	13.7229	34.9579	32.2086	11.66	8.30984	6.27108	6.37572	22.1524	13.9345	14.7087	22.8608	21.0745	16.6458	11.9232	7.20021	15.5458	10.5059	13.2839	13.5273	14.2733	13.1872	19.4582	13.2321	21.5964	19.6029	6.29568
g525	IPR028005; IPR016181; IPR028009	N-acetyltransferase ESCO, zinc-finger; Acyl-CoA N-acyltransferase; N-acetyltransferase ESCO, acetyl-transferase domain	6.96309	6.80696	4.85107	6.76027	1.82543	2.39977	0	0	0.418735	0	2.95723	1.25123	0.726917	2.27044	4.81479	0.332091	0.634511	0	0.714301	2.21092	0.857323	2.21092	0	0	0.202196	1.09843	1.18151	1.4773	0.863082	0	0.311626	0.193735	0.371356	0.350438	1.78162	1.10772	0.0977721	1.99612	0	0.309195	0	0	0	0	0.286046	0.840124	0.973559
g526	IPR021627	Mediator complex, subunit Med27	6.96309	8.15487	8.29376	5.50479	4.16197	5.64271	4.68599	3.23515	4.22922	0.605377	4.69678	5.63052	2.66536	4.08679	3.00925	1.66045	7.29688	4.65709	3.96834	4.28366	3.32213	2.21092	4.33107	2.30061	4.17872	5.68317	5.81665	5.90921	8.48698	5.15153	2.61766	4.35904	4.45627	2.54068	5.20782	4.29243	5.18192	4.93778	2.09746	1.77787	6.39839	5.60455	6.19126	4.32588	5.86394	5.04075	7.39904
g527	IPR000719; IPR032675; IPR008271; IPR013210; IPR052422; IPR001611; IPR003591; IPR017441; IPR011009; IPR001245	Protein kinase domain; Leucine-rich repeat domain superfamily; Serine/threonine-protein kinase, active site; Leucine-rich repeat-containing N-terminal, plant-type; Auxin Signal Transduction Ser/Thr Kinase; Leucine-rich repeat; Leucine-rich repeat, typical subtype; Protein kinase, ATP binding site; Protein kinase-like domain superfamily; Serine-threonine/tyrosine-protein kinase, catalytic domain	72.8446	70.4958	47.963	35.0568	31.8354	30.1593	16.2894	22.646	25.2078	22.399	83.9332	80.2349	76.5686	59.9396	32.1388	24.2426	29.6634	24.2834	53.3345	65.2222	65.3709	74.9424	42.692	15.3374	11.66	14.2796	55.7126	58.8588	33.9479	251.665	19.6324	19.2767	23.674	21.7272	50.2966	33.5087	20.5321	13.6577	14.3326	16.6965	5.51246	7.41779	1.3267	2.03571	1.00116	1.40021	4.28366
g528	IPR022309; IPR039411	Ribosomal protein eS8/ribosomal biogenesis NSA2; Ribosomal biogenesis NSA2 family	93.841	86.6707	86.7715	59.2972	108.795	94.4343	88.2528	90.833	68.7981	46.7654	78.8016	61.7793	41.4343	43.4108	87.3885	85.4304	33.3118	31.768	45.001	45.1857	43.1876	50.5461	13.3026	8.43558	62.4112	43.9849	20.1765	25.0364	5.03465	17.1436	36.0239	40.8781	29.1515	33.2917	33.1656	35.0318	26.2029	36.9808	24.8199	39.7315	21.0655	19.9456	21.6694	19.0848	11.7279	1.96029	32.1923
g529	IPR044525; IPR001296	Digalactosyldiacylglycerol synthase 1/2; Glycosyl transferase, family 1	58.2757	39.0894	60.4818	45.9698	49.3595	55.4542	56.1203	59.1037	49.9551	45.1006	17.7434	21.5837	18.8999	16.8012	24.074	36.8621	56.6301	60.0431	24.7624	35.9275	32.2568	42.6173	55.6852	30.6748	44.9549	28.4636	30.8101	20.9932	63.005	33.9495	53.1634	51.5336	36.1144	36.1828	34.399	34.3395	78.7065	48.4323	32.8601	46.07	60.5386	60.9907	42.1227	48.0936	50.9161	153.743	26.7404
g531	IPR020966	Aluminum-activated malate transporter	0.96412	0.404374	2.34729	0.965753	0.657153	0.778304	1.33885	0	0	0	0.869774	0.625613	0	0.998993	0.722219	0.166045	0	0	0	0	0.857323	1.90596	6.49661	1.53374	9.36842	19.0076	0.908852	2.02157	0	0.253354	0.560926	0.581206	0.649873	1.48936	0.959335	0.553862	0.977721	4.20237	2.09746	1.85517	3.44528	0.989038	4.64344	0.508927	0	0	0.129808
g532	IPR009057; IPR001356; IPR006563; IPR008422; IPR050224	Homedomain-like superfamily; Homeodomain; POX domain; KN homeodomain; Three Amino acid Loop Extension (TALE) homeobox	9.2127	8.22226	6.49417	8.5952	76.4488	73.2255	173.158	153.794	230.472	368.523	51.1427	47.703	63.363	50.4037	13.2407	9.46459	37.5948	124.244	33.8896	51.1276	49.5104	52.0709	116.63	74.3864	13.0079	16.6197	158.322	110.02	752.032	197.785	155.377	131.546	218.636	197.91	74.0059	83.4947	55.6323	30.9925	48.2415	48.157	204.748	223.193	255.389	327.749	447.518	581.646	8.95674
g533	IPR011333; IPR038920	SKP1/BTB/POZ domain superfamily; BTB/POZ domain-containing protein	20.3536	15.838	23.9424	11.2027	8.83506	6.03186	6.5827	5.84815	6.19728	9.68604	6.43633	5.16131	5.69419	5.90314	11.5555	16.0234	8.88315	5.32238	8.01605	7.32368	5.78693	5.56541	1.23745	0	11.7948	8.78742	7.17993	4.58741	1.00693	3.20915	12.2781	11.0429	5.29183	6.74594	7.53763	8.031	6.15964	5.1479	4.89406	6.95688	5.41402	6.92327	6.19126	6.10712	2.86046	6.44095	5.77645
g535	IPR031801; IPR026736	Virilizer, N-terminal; Protein virilizer	19.6038	29.2497	20.0302	29.9383	24.0226	28.927	19.0787	20.4063	20.0993	27.696	31.8337	32.0627	17.8095	15.3482	12.3981	6.64182	39.1811	37.0904	38.4135	30.6765	27.22	20.7369	19.4898	19.9386	30.262	32.0932	24.0846	27.4467	25.4609	22.2952	26.7375	23.0545	19.7747	19.7998	26.5873	32.6779	31.9715	29.7318	18.8771	23.4215	27.6607	22.7479	24.2122	21.6294	30.8929	21.8432	31.1539
g536	IPR011990; IPR024420; IPR013935	Tetratricopeptide-like helical domain superfamily; TRAPP III complex, Trs85; TRAPP II complex, Trs120	24.4244	34.4392	32.7838	39.9822	19.4955	22.6357	24.4341	30.9828	24.4122	13.4696	40.7054	31.1243	26.8959	28.6983	19.2592	13.8648	81.0588	33.2649	32.3817	55.5494	19.8256	37.8143	14.54	13.8037	30.4642	30.4217	36.3541	31.7231	20.2824	31.1626	24.1822	20.5359	18.1036	18.0476	24.6686	26.4469	40.5754	37.4011	25.8686	42.2051	35.831	39.5615	33.7203	30.7901	37.1859	22.2633	44.3294
g537	IPR006012; IPR000727; IPR006011; IPR045242; IPR010989	Syntaxin/epimorphin, conserved site; Target SNARE coiled-coil homology domain; Syntaxin, N-terminal domain; Syntaxin; SNARE	0.214249	0.471769	0.156486	0.386301	1.31431	0.648587	2.78928	5.59929	10.8034	16.6479	2.17444	5.00491	5.33073	13.2594	0.601849	0.498136	3.17256	12.308	2.93657	2.07274	9.21622	4.57431	1.85617	0	1.75237	0.859639	4.08984	0.388764	5.75388	0.253354	3.80183	3.5841	5.29183	4.03004	0.548192	1.93852	1.66213	1.36577	2.09746	2.08706	3.83903	1.15388	2.21116	0.508927	3.1465	14.7022	1.03846
g538	IPR050891; IPR001130; IPR018228; IPR032466	TatD-type Metallo-dependent Hydrolase; 3'-5' ssDNA/RNA exonuclease TatD-like; Deoxyribonuclease, TatD-related, conserved site; Metal-dependent hydrolase	19.6038	16.3771	17.9959	13.1342	11.2446	12.1934	16.2894	11.8207	14.1114	19.5234	20.4397	20.958	12.5999	9.98993	13.7222	25.8201	12.0557	9.64682	15.0797	13.5419	22.2904	17.5348	19.4898	6.90183	15.9735	15.4735	10.5427	12.5959	1.15078	16.2147	17.0148	18.0174	10.2123	10.6884	15.4864	16.3389	14.9591	12.2919	8.7394	9.66233	9.74523	7.25295	14.1514	12.4687	13.4441	11.7617	15.0577
g541	IPR001289; IPR018362	Nuclear transcription factor Y subunit A; CCAAT-binding factor, conserved site	28.8165	23.0493	18.4653	16.9007	6.4255	8.9505	9.48355	6.09701	4.18735	9.08066	5.30562	3.75368	6.66341	8.53685	2.04629	2.49068	8.5659	1.82957	5.95251	4.28366	8.3589	9.52981	1.23745	1.53374	1.55017	5.20559	30.4466	13.9177	9.49391	1.26677	10.9069	9.10556	12.3476	18.8361	8.49697	8.16947	0.782177	1.05059	1.74788	0.850285	2.36248	2.4726	4.20121	1.01785	2.00232	0.980145	1.94712
g542	IPR002347; IPR020904; IPR036291	Short-chain dehydrogenase/reductase SDR; Short-chain dehydrogenase/reductase, conserved site; NAD(P)-binding domain superfamily	2.99949	4.98727	3.05148	3.28356	7.3017	4.79954	28.5622	20.7796	20.7274	2.87554	8.34983	27.6834	11.873	56.8518	23.8332	6.30973	30.9324	115.762	36.9849	24.0438	60.4413	68.5384	1.23745	4.60122	5.3245	8.0233	0.18177	0.155505	0	1.01342	55.4071	93.0898	29.6157	38.4606	3.83734	1.38466	8.50617	9.98062	15.0318	16.1554	5.51246	0.659359	1.3267	1.01785	14.8744	36.9655	0.129808
g547	IPR019448	NT-type C2 domain	11.1409	10.9181	9.07619	16.0315	13.4351	12.5177	11.3803	10.3276	10.594	10.4428	11.394	13.4507	13.5691	45.4088	8.90737	9.54762	21.2561	22.4538	11.7463	21.5565	24.4337	35.8321	64.3473	37.5767	14.8277	14.2318	35.8088	17.4166	26.6117	17.9037	15.8306	9.29929	11.0478	13.2291	15.0753	15.5081	4.88861	10.1907	2.09746	9.50773	6.00464	6.26391	5.41735	3.05356	7.72323	29.1243	11.2933
g548	IPR028889; IPR018200; IPR038765; IPR050185; IPR001394	Ubiquitin specific protease domain; Ubiquitin specific protease, conserved site; Papain-like cysteine peptidase superfamily; Ubiquitin carboxyl-terminal hydrolase; Peptidase C19, ubiquitin carboxyl-terminal hydrolase	17.8898	15.7706	13.4578	13.1342	8.83506	9.92338	10.7108	12.8162	10.1334	13.621	11.1331	12.0431	9.08647	12.7145	9.50922	5.72857	60.9131	19.6263	11.1907	14.371	12.1097	16.1626	59.0882	55.2147	9.84021	8.30984	7.17993	6.76449	11.6516	9.2052	9.72273	11.2366	7.42712	6.3955	11.512	15.5081	9.09281	9.77051	4.19491	6.02929	9.25305	9.39586	9.17633	9.41515	17.3058	34.025	8.56731
g549	IPR006156; IPR006157; IPR043133	Dihydroneopterin aldolase; Dihydroneopterin aldolase/epimerase domain; GTP cyclohydrolase I, C-terminal/NADPH-dependent 7-cyano-7-deazaguanine reductase	11.1409	8.62664	11.5017	8.2089	10.1494	9.59909	10.2645	7.3413	11.9339	10.2914	9.30659	9.3842	5.81534	11.3522	14.0833	41.4284	9.83492	6.8193	9.12718	7.32368	10.8237	5.79412	9.28087	6.90183	9.57061	11.7962	7.72524	9.56358	11.3639	8.44514	9.97203	9.8805	7.42712	10.9512	10.2786	12.8773	6.6485	5.04284	13.983	6.95688	9.05618	9.72554	11.3875	5.34373	14.8744	11.2017	4.9976
g550	IPR023393	START-like domain superfamily	37.6007	28.0366	20.8126	17.963	35.4133	35.6074	47.6409	54.8731	76.0841	119.713	34.878	34.4087	20.9594	27.6993	27.6851	39.4358	47.5883	44.4086	39.3659	40.7639	29.0418	19.6695	5.56852	1.53374	13.9515	11.5574	19.9947	13.7622	57.2511	34.1184	26.4882	42.9124	47.8121	24.5307	37.8252	34.4779	9.38612	8.82497	14.6822	9.66233	24.2154	30.4953	36.7053	30.5356	46.1964	18.0627	16.875
g551	IPR002885; IPR011990; IPR050872	Pentatricopeptide repeat; Tetratricopeptide-like helical domain superfamily; Pentatricopeptide Repeat-containing Protein P Subfamily	4.17785	2.29145	3.91215	4.73219	2.33654	1.49175	0.446285	0.746573	0.921217	2.11882	2.08746	0.782017	1.69614	0.72654	2.4074	1.24534	0.634511	2.66119	1.26987	0.967278	0.428662	0.914862	0	0	1.48277	1.76704	0.636197	1.08854	0	0.506708	1.62045	2.90603	0.371356	0.700877	0.959335	1.38466	1.56435	0.840474	1.3983	1.62327	2.26404	1.31872	1.76893	2.29017	0.572091	0.700104	1.29808
g552	IPR053346	Fra a 1-associated	21.2106	17.0511	26.0549	30.1315	8.90808	9.33965	6.13641	6.71915	12.4364	27.0906	9.91543	9.697	8.84416	16.8012	27.9258	52.0553	33.3118	30.2711	20.2385	13.9564	20.7901	15.1715	52.2822	60.5828	22.1068	18.4345	14.7234	14.3843	7.48005	7.09392	18.7599	22.9576	13.9259	15.5069	13.8418	12.185	16.1324	14.2881	13.2839	16.6965	28.7435	19.7808	42.2332	64.3792	70.5103	92.9738	11.6178
g553	IPR000719; IPR050205; IPR002048; IPR018247; IPR008271; IPR017441; IPR011009; IPR011992	Protein kinase domain; Calcium-dependent Serine/Threonine Protein Kinases; EF-hand domain; EF-Hand 1, calcium-binding site; Serine/threonine-protein kinase, active site; Protein kinase, ATP binding site; Protein kinase-like domain superfamily; EF-hand domain pair	8.14146	4.44811	4.85107	2.70411	1.02224	1.42689	0.557856	1.742	4.7317	12.7129	3.30514	3.44087	7.51148	7.53785	4.57405	7.63809	4.75883	4.49076	5.07948	7.32368	11.1452	14.1804	1.23745	1.53374	3.90912	4.48923	1.99947	1.39955	0.287694	0.760062	2.11906	6.68387	3.52788	2.80351	1.09638	0.830794	8.31063	9.03509	1.3983	6.10659	5.9062	6.42875	3.31675	6.36158	5.14882	1.40021	5.38702
g554	-	-	0.214249	0	2.34729	0.193151	0	0.259435	0	0.248858	0.251241	0.151344	0.69582	0.312807	3.63459	1.81635	0	0.498136	0.158628	0	1.1905	0.276365	7.28725	3.9644	1.85617	0	0.673987	0.382062	0	0	0.431541	3.04025	2.80463	2.03422	0.371356	0.350438	0.822287	0	4.69306	4.20237	7.34109	7.26607	2.46092	2.96711	1.10558	0	0	0	0.649039
g555	IPR036378; IPR000782; IPR044654	FAS1 domain superfamily; FAS1 domain; Fasciclin-like arabinogalactan protein 15/16/17/18	6.10609	15.0966	10.4063	11.2027	21.394	22.8951	17.963	24.388	18.8431	32.539	49.2292	53.3335	131.814	95.0859	10.8333	3.653	10.7867	7.31828	48.0169	42.0075	171.465	107.572	7.73406	3.06748	30.599	34.4333	34.809	36.3105	192.755	114.178	43.8146	43.3967	77.5206	47.0464	35.6325	18.6929	105.496	109.892	205.551	138.519	112.513	74.3427	7.96019	1.52678	0.429069	0.840124	62.6323
g556	IPR000582; IPR035984; IPR022408; IPR014352	Acyl-CoA-binding protein, ACBP; Acyl-CoA binding protein superfamily; Acyl-CoA-binding protein, ACBP, conserved site; FERM/acyl-CoA-binding protein superfamily	196.252	151.168	153.747	133.757	255.706	207.613	237.089	145.208	211.377	146.955	138.207	116.52	128.18	176.368	243.749	566.796	19.6698	106.614	127.542	117.041	307.886	249.528	38.3609	39.1104	107.366	128.468	461.788	266.148	910.983	295.58	201.435	208.362	397.722	356.133	154.179	120.188	108.723	117.246	169.544	129.243	136.925	158.411	105.804	70.4864	64.9324	24.3636	101.899
g557	IPR001841; IPR013083	Zinc finger, RING-type; Zinc finger, RING/FYVE/PHD-type	6.10609	4.91988	5.78998	7.53287	14.5304	15.8255	12.9423	16.6735	18.0056	15.1344	7.48006	10.3226	23.746	19.889	16.7314	24.5747	12.8488	43.078	23.4926	26.6692	33.4356	24.2438	3958.6	3664.87	11.66	6.06523	8.81587	6.06471	148.45	44.2525	12.9636	17.7268	55.3321	37.5845	8.63402	13.0158	12.2215	8.08956	22.3729	8.34825	22.3451	25.0556	10.3925	16.7946	15.1604	14.1421	4.9976
g558	IPR020818; IPR011032; IPR018369; IPR037124; IPR017416	GroES chaperonin family; GroES-like superfamily; Chaperonin GroES, conserved site; GroES chaperonin superfamily; Chaperonin Cpn20	229.996	187.36	218.141	225.696	429.705	429.624	280.825	288.301	252.79	217.633	116.463	101.193	73.7821	92.089	785.413	2808	180.201	375.561	357.071	310.911	233.728	195.094	27.2239	18.4049	200.376	208.367	69.8907	49.6062	32.0779	34.0339	327.893	379.818	183.357	202.028	237.641	196.76	174.23	205.601	204.502	202.291	113.498	125.113	141.072	139.955	101.117	75.6112	101.769
g559	-	-	8.89133	9.03101	3.20796	5.40822	3.06671	2.33491	1.562	2.73743	4.60608	4.0863	6.69726	5.47412	6.66341	8.71848	4.57405	1.24534	4.75883	4.32444	6.34934	6.3564	1.71465	2.21092	4637.03	5088.95	12.1318	14.0885	11.7242	7.15325	119.105	16.6369	5.79624	5.42459	22.7456	26.3705	3.1521	6.09249	19.2611	18.2803	18.5275	18.3971	11.3202	9.72554	5.74903	9.92407	8.00928	49.8474	10.5144
g560	IPR004294	Carotenoid oxygenase	0	0	0	0	0	0.129717	0	0.124429	0	0	0	0.312807	0.121153	0	0.24074	0	0	0	0.793668	0.138183	8.6804	5.64165	3.71235	0.766871	17.4563	11.2231	8.54321	5.83145	12.5147	1.94238	0.249301	0.387471	4.82763	2.36546	0	0	8.11509	23.3231	12.9343	15.6143	28.7435	7.41779	11.0558	2.03571	0.572091	0.840124	40.6298
g561	IPR000167; IPR030513	Dehydrin; Dehydrin, conserved site	3.21373	4.17853	12.2842	7.62945	35.5593	37.2937	29.3432	44.6699	78.9734	39.0468	499.511	562.739	947.779	385.702	3.97221	1.66045	210.975	1069.3	25.7148	56.1022	274.451	641.775	42.0733	151.84	6.87467	2.57892	204.31	94.7806	65.1627	8.78294	12.7143	6.19953	45.584	59.2241	22.3388	16.4774	112.34	110.522	11.1864	44.2148	216.561	186.928	194.804	241.74	1296.22	611.891	18.9519
g562	IPR011706; IPR008972; IPR045087; IPR001117; IPR011707	Multicopper oxidase, C-terminal; Cupredoxin; Multicopper oxidase; Multicopper oxidase, second cupredoxin domain; Multicopper oxidase-like, N-terminal	7.92721	10.7159	13.4578	8.40205	31.6894	23.868	17.8514	23.3926	16.54	24.0637	164.996	133.412	148.776	143.219	24.3147	9.1325	11.1039	16.9651	125.4	118.699	42.6518	36.6707	133.644	95.0919	12.334	14.184	58.0757	77.8305	99.8299	317.537	5.11066	4.16531	23.4883	24.4431	36.8659	19.1083	26.3985	34.8797	22.3729	25.7404	8.8593	2.96711	7.29684	8.65176	14.1593	56.9884	10.0601
g563	IPR029069; IPR002539; IPR054357	HotDog domain superfamily; MaoC-like dehydratase domain; Peroxisomal multifunctional enzyme type 2-like, N-terminal domain	14.7832	12.1312	14.475	14.0034	8.68902	8.88564	9.92983	11.0742	10.1753	9.83738	6.87122	10.1662	7.99609	11.1706	35.2684	78.7886	31.4083	38.9199	14.7622	12.4364	12.8598	15.019	8.97151	9.20245	11.1208	13.4199	5.36223	9.09707	6.90466	6.0805	14.0855	12.1085	9.2839	10.2503	10.1415	12.8773	17.7945	15.969	22.0233	17.0057	29.6294	23.5721	35.3786	27.2276	64.5033	54.6081	21.8077
g564	IPR006566; IPR032675; IPR053772	FBD domain; Leucine-rich repeat domain superfamily; FBD-associated F-box protein At1g61320/At1g61330-like	4.28498	3.16759	4.92931	2.51096	3.28577	2.46463	3.4587	1.49315	3.09864	2.11882	2.78328	4.6921	2.3019	3.45107	4.33332	5.89461	1.90353	2.66119	3.80961	4.42184	3.85795	1.90596	1.85617	0	3.50473	3.53407	1.8177	5.13168	3.16464	3.80031	2.80463	4.35904	1.6711	2.19024	2.05572	4.0155	2.05321	2.20624	4.89406	2.93735	2.75623	0.494519	0.442233	0.76339	0.572091	0.840124	2.72596
g565	IPR048741; IPR048742; IPR039894; IPR020103	Pus10-like, C-terminal; Pus10, N-terminal, eukaryotes; tRNA pseudouridine synthase Pus10-like; Pseudouridine synthase, catalytic domain superfamily	24.3173	26.8908	25.7419	26.6548	19.0574	18.355	19.5249	14.9315	13.5251	18.918	16.6127	13.9199	11.7518	11.3522	21.7869	19.3443	13.4834	8.98152	17.6194	16.3056	15.4318	24.1676	13.9213	23.0061	19.8826	22.4461	25.9023	20.9932	22.1524	21.0284	13.1506	15.3051	15.1328	15.0689	19.7349	13.2927	12.5148	13.4476	6.99152	13.45	17.2264	10.3849	17.3576	15.5223	12.443	31.0846	17.589
g566	IPR051167; IPR002470; IPR029058; IPR002471; IPR001375; IPR023302	Prolyl oligopeptidase and macrocyclase; Peptidase S9A, prolyl oligopeptidase; Alpha/Beta hydrolase fold; Peptidase S9, serine active site; Peptidase S9, prolyl oligopeptidase, catalytic domain; Peptidase S9A, N-terminal domain	33.3157	47.2443	35.2093	44.5212	50.7468	54.4164	54.893	46.0386	100.538	119.562	50.099	60.2153	68.6937	79.9194	60.0646	92.0722	35.2154	97.7988	65.0808	66.3277	64.4064	62.5918	373.4	293.711	47.1117	46.6593	33.9002	43.6193	90.1921	55.4001	76.9093	68.2917	53.9395	44.5057	51.6671	36.278	55.1435	53.7903	63.9724	65.7038	84.3602	87.6947	138.64	102.549	147.027	467.529	77.6251
g567	IPR005512; IPR038937	PRONE domain; Rop guanine nucleotide exchange factor	5.2491	3.43718	2.42553	2.12466	2.33654	3.11322	0.557856	0	0.83747	2.27016	3.65305	6.09973	5.69419	2.45207	1.32407	0.415114	3.48981	1.16427	0.317467	0.829096	0.214331	1.21982	2.78426	5.36809	2.89814	3.00874	7.63436	3.65438	19.9947	7.00947	0.810227	3.0029	5.10615	3.15395	3.1521	5.67709	0.879949	2.94166	2.79661	1.39138	2.85466	1.97808	5.52791	3.05356	4.00464	9.24137	4.9976
g568	IPR045215; IPR002885; IPR046848; IPR011990	Pentatricopeptide repeat-containing protein At1g15510-like; Pentatricopeptide repeat; E motif; Tetratricopeptide-like helical domain superfamily	2.35674	1.88708	1.40837	2.70411	2.04448	1.62147	1.33885	0.746573	0.879343	4.54033	2.43537	2.97166	0.726917	0.36327	3.49073	2.9058	3.17256	0.332649	2.53974	2.21092	0.750158	0.609908	0	0	1.48277	1.81479	1.09062	0	0	0.168903	3.98881	1.74362	0.557034	0.876096	1.64457	1.93852	0.782177	1.68095	0	0.309195	1.27968	0.989038	0.663349	0	0	0	0.778847
g569	IPR041708; IPR020095; IPR020097; IPR020103; IPR020094; IPR001406	Pseudouridine synthase PUS1/ PUS2-like; Pseudouridine synthase I, TruA, C-terminal; Pseudouridine synthase I, TruA, alpha/beta domain; Pseudouridine synthase, catalytic domain superfamily; Pseudouridine synthase TruA/RsuA/RluB/E/F, N-terminal; Pseudouridine synthase I, TruA	55.4905	56.0057	55.7873	49.6397	53.4485	49.8763	37.8226	43.1768	29.6464	26.0312	32.3556	28.6218	23.746	13.7134	44.4165	30.2203	23.4769	16.2998	23.81	17.411	16.5035	18.3735	4.64043	6.13496	29.588	32.3797	9.54295	12.2072	2.4454	4.13812	26.6128	28.6728	20.5174	19.7122	23.5722	23.8161	18.1856	20.9068	4.54449	14.6867	12.5015	19.1214	10.9453	10.433	12.1569	4.48066	27.1298
g570	IPR001251; IPR036865	CRAL-TRIO lipid binding domain; CRAL-TRIO lipid binding domain superfamily	36.3152	31.8781	29.1846	26.7514	17.305	16.8633	64.5997	58.606	227.373	354.146	90.3696	132.004	154.106	329.94	41.7683	17.3518	94.5421	77.8399	72.3825	109.579	128.277	121.219	19.4898	24.5399	24.1961	38.3017	66.8006	81.7958	37.2564	50.1641	27.984	38.5533	39.6423	41.1765	151.986	172.113	72.5469	23.8484	56.9809	54.4182	248.159	444.738	287.451	255.736	479.556	338.99	38.3582
g571	IPR046848; IPR002885; IPR045215; IPR032867; IPR011990	E motif; Pentatricopeptide repeat; Pentatricopeptide repeat-containing protein At1g15510-like; DYW domain; Tetratricopeptide-like helical domain superfamily	3.10661	0.808747	2.1908	2.02808	2.84766	1.42689	5.8017	2.36415	4.60608	3.02689	1.21768	0.312807	0.363459	1.08981	1.92592	6.80787	4.91746	0.997947	2.85721	1.10546	2.14331	2.43963	0	0	2.35895	2.72219	1.54505	1.71056	0	0.337806	3.86416	5.13398	2.04246	3.15395	3.28915	4.8463	2.54207	3.25684	0.699152	1.00488	4.8234	1.6484	5.63847	5.08927	4.14766	0.840124	1.36298
g572	IPR036431; IPR009071; IPR001606; IPR036910; IPR045303	ARID DNA-binding domain superfamily; High mobility group box domain; ARID DNA-binding domain; High mobility group box domain superfamily; HMGB9-like, ARID/BRIGHT DNA binding domain	1.39262	0.673956	0.860673	0.579452	0.292068	0.324293	0.446285	1.49315	3.22426	0.756722	0	0	0.484612	0	0.481479	0	0	0.498973	0.158734	0	0	0	213.151	91.2576	1.55017	0.716366	0.18177	0.466516	7.76774	2.53354	5.29764	5.13398	6.77725	5.69463	11.1009	2.49238	0	0	0	0	0.196873	0.659359	0.221116	0	0.286046	0	0.129808
g573	IPR001763; IPR052367; IPR036873	Rhodanese-like domain; Thiosulfate Sulfurtransferase/Rhodanese-like Domain-Containing Protein; Rhodanese-like domain superfamily	0.642747	0.336978	2.50378	0.772602	3.28577	1.68633	3.12399	3.11072	2.13555	1.05941	0.173955	0	0	0.454088	4.57405	35.3677	0.951767	0.498973	1.4286	0.690913	3.96512	4.19312	4.02171	11.5031	2.62855	2.00582	0.636197	0.155505	2.58925	0.506708	3.98881	4.26218	3.89924	2.62829	0.274096	0.553862	1.27104	1.89107	3.14618	1.15948	0.0984367	0.329679	0.221116	0.76339	0	0	1.94712
g575	IPR036282; IPR004046; IPR004045; IPR010987; IPR034347; IPR036249	Glutathione S-transferase, C-terminal domain superfamily; Glutathione S-transferase, C-terminal; Glutathione S-transferase, N-terminal; Glutathione S-transferase, C-terminal-like; Glutathione S-transferases Phi, C-terminal; Thioredoxin-like superfamily	10.3911	9.50278	11.9712	10.6233	43.2991	41.9636	57.4591	72.542	80.8577	39.1982	19.6569	22.3657	20.3537	32.8759	30.2128	48.0702	12.2143	56.883	26.191	25.2874	11.8954	7.31889	0	6.13496	20.0848	24.5475	7.9979	16.5613	5.75388	2.02683	43.3783	40.3938	31.3796	31.2766	35.6325	23.9545	31.5804	18.8056	68.1673	31.4605	42.4262	52.419	43.0071	62.598	40.6185	42.9864	5.45193
g576	IPR024964; IPR050618; IPR006594; IPR006595; IPR013144	CTLH/CRA C-terminal to LisH motif domain; Ubiquitination and Signaling Pathway Regulator; LIS1 homology motif; CTLH, C-terminal LisH motif; CRA domain	22.9246	13.4791	21.7516	11.1062	12.0478	10.8314	16.7357	13.5627	14.3626	7.8699	10.6982	7.82017	11.7518	10.444	13.4814	13.6157	11.1039	3.32649	9.04782	9.5346	6.53709	9.68228	12.3745	4.60122	14.3559	9.74258	6.99816	6.76449	6.90466	7.26282	9.59808	12.9803	7.14861	11.4769	11.1009	15.3697	9.19058	10.611	15.3813	9.27584	14.0764	14.8356	10.2819	11.9598	8.1523	8.26122	20.1202
g577	IPR006685; IPR016688; IPR010920; IPR023408	Mechanosensitive ion channel MscS; Mechanosensitive ion channel MscS-like, plants/fungi; LSM domain superfamily; Mechanosensitive ion channel MscS, beta-domain superfamily	7.49871	6.87435	9.62389	6.76027	12.0478	9.20993	4.79756	2.36415	2.59616	6.05377	1.82653	3.44087	12.8422	6.17559	3.00925	4.31718	5.39334	11.809	1.58734	4.28366	7.39441	10.9783	25.9864	14.5705	8.62703	8.78742	12.4513	10.8854	2.4454	7.43172	9.59808	11.2366	3.34221	6.04506	18.3644	25.7546	4.79083	6.09343	9.78812	5.6428	12.403	5.76939	9.06577	8.39729	3.71859	10.6416	4.02404
g578	IPR000719; IPR001245; IPR008271; IPR002912; IPR050167; IPR011009; IPR045865	Protein kinase domain; Serine-threonine/tyrosine-protein kinase, catalytic domain; Serine/threonine-protein kinase, active site; ACT domain; Serine/threonine-protein kinase; Protein kinase-like domain superfamily; ACT-like domain	13.7119	8.42445	13.1448	11.2993	7.81282	10.9611	2.56614	1.24429	4.31297	6.96184	0.608842	0.625613	2.66536	2.36126	2.16666	1.57743	4.91746	0.332649	1.82544	2.90184	0.642992	2.28715	26.2958	11.5031	6.26808	6.73384	5.45311	3.49887	4.02772	3.80031	6.85577	7.84628	2.22814	4.20526	0.959335	2.76931	6.94182	5.04284	5.59321	5.33361	3.34685	6.42875	2.43228	1.78124	3.86162	12.6019	1.6875
g579	IPR022653; IPR002433; IPR022644; IPR009006; IPR029066; IPR000183; IPR022657; IPR022643	Orn/DAP/Arg decarboxylase 2, pyridoxal-phosphate binding site; Ornithine decarboxylase; Orn/DAP/Arg decarboxylase 2, N-terminal; Alanine racemase/group IV decarboxylase, C-terminal; PLP-binding barrel; Ornithine/DAP/Arg decarboxylase; Orn/DAP/Arg decarboxylase 2, conserved site; Orn/DAP/Arg decarboxylase 2, C-terminal	1.82112	1.61749	2.34729	2.80068	9.41919	10.7665	7.25212	7.71458	6.07165	2.42151	4.6098	9.697	7.63263	10.8073	6.3796	4.98136	2.53804	9.14785	6.66681	7.73823	0	1.44853	51.0448	23.0061	2.89814	4.87129	4.63515	2.56584	4.17157	1.94238	5.35996	6.587	4.08492	3.59199	5.48192	4.4309	2.54207	5.77826	3.14618	2.24166	2.75623	1.6484	5.52791	3.05356	32.0371	180.907	3.3101
g580	IPR000923; IPR002387; IPR028871; IPR001235; IPR008972	Blue (type 1) copper domain; Plastocyanin; Blue (type 1) copper protein, binding site; Blue (type 1) copper protein, plastocyanin-type; Cupredoxin	71.9876	95.0952	97.9602	140.227	921.475	948.623	1633.4	2083.19	2447.38	2619.47	252.061	272.611	316.694	574.148	474.979	1211.05	144.51	2062.92	409.215	441.355	155.283	105.285	30.3175	29.908	161.892	222.981	25.357	23.5591	13.8093	4.56037	1171.09	1022.34	896.732	622.554	900.131	446.828	865.185	528.763	1481.85	1091.3	779.619	1224.26	613.266	490.351	96.3974	144.781	4.15385
g581	IPR015679; IPR001736; IPR000008; IPR011402; IPR035892; IPR024632	Phospholipase D family; Phospholipase D/Transphosphatidylase; C2 domain; Phospholipase D, plant; C2 domain superfamily; Phospholipase D, C-terminal	3.42798	4.38071	2.97323	3.18698	4.67309	4.66983	9.2604	9.33216	14.6138	18.3127	2.34839	3.12807	2.90767	2.81534	1.32407	1.74348	4.75883	5.15606	1.11114	0.829096	1.07165	1.90596	1880.61	1717.79	6.33548	4.34595	2.54479	4.89842	118.098	32.5138	9.84738	12.7865	41.9632	24.2679	2.19277	1.52312	4.30197	4.41249	5.59321	3.09195	4.8234	13.8465	7.29684	6.61605	14.0162	72.9508	3.2452
g582	IPR011701; IPR036259; IPR020846	Major facilitator superfamily; MFS transporter superfamily; Major facilitator superfamily domain	1.28549	0.269582	0.938916	0.579452	3.57783	2.27005	0.780998	1.36872	1.59119	1.51344	4.69678	1.87684	15.6287	7.81031	3.49073	0.830227	2.53804	2.49487	0.714301	1.93456	4.17945	5.64165	47.0231	49.0797	2.69595	3.67734	59.0754	56.0597	9.92545	2.87135	4.11346	6.00579	9.37674	11.3893	2.60391	4.70783	14.0792	5.1479	8.38982	10.8991	138.796	111.926	149.364	124.178	100.402	119.858	5.25722
g584	IPR029962; IPR025846; IPR026057	Trichome birefringence-like family; Trichome birefringence-like, N-terminal domain; Trichome birefringence-like, C-terminal domain	7.82009	11.3225	13.3013	12.3616	16.6479	14.7229	28.3391	23.7659	25.9616	18.6154	57.1442	49.1106	57.9111	40.5954	11.7962	6.89089	22.2079	38.2546	27.1434	23.6292	52.511	35.6034	4.33107	3.06748	16.0409	23.7833	28.7197	26.6692	108.461	18.157	48.9253	33.9037	41.7776	41.0889	32.8915	25.3392	48.7883	52.3195	47.8919	38.6493	54.2386	50.441	37.5898	21.1205	18.736	20.443	17.9135
g585	-	-	19.818	12.4682	17.8394	12.2651	11.3907	9.33965	18.2977	13.4383	17.4612	20.7342	10.6112	15.7967	10.298	13.6226	8.06478	28.5598	13.642	9.64682	4.52391	5.25094	11.681	8.61495	45.4763	34.5092	22.9156	16.954	33.3549	29.6238	23.7348	17.0592	15.2697	13.0771	18.6606	19.3617	11.512	12.7388	9.19058	12.9223	16.4301	11.9813	19.0967	17.1433	28.7451	21.1205	31.179	43.1264	20.3798
g586	IPR050762; IPR001356; IPR003106; IPR017970; IPR009057	HD-ZIP Homeobox Leucine Zipper Class II; Homeodomain; Leucine zipper, homeobox-associated; Homeobox, conserved site; Homedomain-like superfamily	10.3911	9.63757	5.39877	5.89109	6.4255	8.49649	19.3018	29.614	30.1908	26.0312	15.6559	7.82017	1.09038	5.35823	15.4073	17.6008	9.99355	31.768	5.15884	4.97457	9.00189	6.09908	0	6.13496	2.29156	3.58183	3.36275	5.13168	1.43847	0.337806	13.2129	18.2111	6.59157	6.22028	2.60391	6.64635	12.1237	8.82497	17.1292	8.96664	21.8529	24.3963	21.0061	54.7096	88.9602	35.0052	3.2452
g587	IPR013083; IPR001841; IPR017907; IPR045103	Zinc finger, RING/FYVE/PHD-type; Zinc finger, RING-type; Zinc finger, RING-type, conserved site; E3 ubiquitin-protein ligase RNF5/RNF185-like	33.4228	26.3517	37.6349	27.524	18.9844	17.1876	17.0704	19.6597	17.7544	10.2914	18.5262	21.7401	21.3229	18.436	26.361	20.6727	28.0771	26.9446	15.3178	16.0292	21.4331	27.9795	43.0014	51.3803	22.1068	21.5865	26.2658	17.3389	43.5857	22.8863	13.7739	18.7923	21.353	22.6033	16.3087	15.3697	18.0878	23.8484	18.8771	18.8609	16.6358	18.2972	18.5738	20.6115	28.1755	24.6437	20.6394
g588	IPR019793; IPR019794; IPR000823; IPR033905; IPR002016; IPR010255	Peroxidases heam-ligand binding site; Peroxidase, active site; Plant peroxidase; Secretory peroxidase; Haem peroxidase; Haem peroxidase superfamily	0	0	0.156486	0.386301	0.146034	0	0.892569	0.622144	2.97302	12.7129	0.434887	5.78692	51.6111	36.8719	0	0.166045	0.317256	9.14785	12.0638	6.77095	278.308	171.613	0.618725	0	3.23514	0.764124	0.18177	0	0.287694	0	0.249301	0.774941	0	0.788487	0	0	5.57301	2.94166	4.89406	10.0488	3.14997	1.31872	0.331675	0	0	1.12017	0
g589	IPR014977	WRC domain	2.99949	5.79602	1.87783	2.60753	5.69533	6.16158	12.0497	7.96344	6.44852	6.81049	8.78472	5.78692	10.1768	9.53584	2.88888	3.07184	9.99355	18.2957	5.55568	3.73093	12.1097	7.77632	0.309362	6.13496	6.73987	5.34886	3.81718	4.66516	1.29462	1.85793	8.47622	5.32772	6.68441	5.69463	11.2379	4.0155	10.4616	10.4009	15.3813	6.87958	4.92183	4.12099	4.64344	2.54463	3.57557	9.66143	8.3726
g592	IPR019775; IPR001680; IPR020472; IPR014906; IPR015943; IPR036285; IPR036322	WD40 repeat, conserved site; WD40 repeat; G-protein beta WD-40 repeat; Pre-mRNA processing factor 4 (PRP4)-like; WD40/YVTN repeat-like-containing domain superfamily; PRP4-like superfamily; WD40-repeat-containing domain superfamily	17.6755	20.5557	18.9348	16.5144	20.5908	16.7335	15.7315	12.0696	18.6756	14.8317	19.9178	16.8916	22.5344	19.6166	16.8518	13.1176	35.6912	21.1232	11.9844	19.3456	8.78756	16.2388	10.5183	11.5031	13.6145	18.8165	12.3604	16.0171	18.5563	9.71191	17.0148	15.1114	14.5757	12.1777	15.0753	14.5389	21.8032	14.183	12.2352	17.3149	24.7076	19.1214	29.6296	27.482	36.7569	51.8077	18.3029
g593	IPR027469; IPR045316; IPR002524	Cation efflux transmembrane domain superfamily; Zinc transporter Msc2-like; Cation efflux protein	9.74833	6.67216	9.93686	7.72602	8.32394	10.0531	12.2728	11.8207	10.929	9.53469	15.7429	10.1662	10.298	10.0807	8.06478	8.96646	18.5594	10.4784	5.23821	6.3564	9.32339	10.7496	35.886	37.5767	8.42484	13.8975	10.27	15.4728	7.19235	15.6235	6.17019	8.91182	10.398	10.5132	12.0602	8.58487	8.70172	7.66932	3.84533	7.80716	6.29995	6.92327	6.63349	9.16068	7.15114	7.4211	8.63222
g594	IPR004000; IPR043129; IPR004001; IPR020902	Actin family; ATPase, nucleotide binding domain; Actin, conserved site; Actin/actin-like conserved site	32.7801	42.7288	26.8373	45.487	75.7186	74.1335	71.7402	90.7086	78.3872	41.771	228.229	151.086	128.18	87.6389	40.3239	41.1793	9.99355	30.2711	64.2078	53.4767	22.2904	38.9579	266.98	218.558	63.7592	88.0175	69.3454	115.618	159.239	262.053	59.5829	47.4651	107.136	98.4732	107.309	64.6634	87.1149	87.8295	75.5084	57.4329	13.0921	14.3411	8.62354	10.6875	4.71975	7.00104	47.6395
g595	IPR015655; IPR036457; IPR000222; IPR001932	Protein phosphatase 2C; PPM-type phosphatase-like domain superfamily; PPM-type phosphatase, divalent cation binding; PPM-type phosphatase-like domain	2.57099	2.42624	2.34729	2.31781	2.04448	3.04836	1.00414	0.373286	1.21433	0	2.43537	3.75368	2.66536	0.635723	3.12962	2.65673	0	1.3306	2.06354	1.38183	0.428662	0.533669	0.618725	1.53374	1.88716	2.10134	0.545311	2.17708	0	7.34727	1.37115	0.774941	1.48542	0.525658	2.46686	1.10772	2.54207	1.26071	0.699152	1.23678	0.196873	0	0	0	0	0	2.33654
g597	IPR039633	Plastid-lipid-associated protein	1.17837	1.21312	0.938916	1.73836	3.79688	1.68633	5.91327	4.72829	6.23915	1.96748	1.04373	0.93842	0.84807	2.36126	1.44444	6.5588	1.26902	0.831622	0.873035	0.552731	1.17882	0	0.309362	0	1.34797	1.43273	1.09062	1.01079	0.143847	1.68903	1.99441	3.39037	2.22814	1.40175	2.60391	0.415397	3.42202	2.3113	1.74788	1.15948	1.57499	0.659359	0.331675	1.27232	0	0	2.33654
g599	IPR002885; IPR011990	Pentatricopeptide repeat; Tetratricopeptide-like helical domain superfamily	6.96309	6.26779	6.25944	6.18082	5.91438	7.19931	9.48355	9.82987	7.36973	6.05377	9.04565	6.09973	4.1192	1.27145	3.49073	1.8265	1.58628	5.15606	4.92074	3.31638	2.89347	0.914862	1.23745	0	8.76183	5.44438	1.27239	0.85528	0.575388	0	4.23811	2.03422	3.99208	3.76721	4.65963	2.21545	3.61757	5.35802	6.29237	5.17901	3.93747	2.30776	2.32172	2.54463	1.14418	0.280041	7.59376
g600	IPR029000; IPR002130	Cyclophilin-like domain superfamily; Cyclophilin-type peptidyl-prolyl cis-trans isomerase domain	31.3875	21.5666	30.6713	24.337	17.5971	17.0578	15.8431	19.4109	18.2568	24.8205	22.2662	20.3324	29.4402	22.886	21.3055	26.8163	17.9249	12.1417	18.2544	17.6874	26.4698	27.9795	32.483	23.773	25.8137	18.4345	37.3538	32.2674	15.5355	32.4293	17.3264	26.348	17.6394	13.8423	17.5421	24.5084	26.3985	19.7511	37.055	26.9772	21.5576	22.7479	22.4433	11.7053	24.886	21.0031	17.2644
g601	IPR012171; IPR005804; IPR021863	Fatty acid desaturase; Fatty acid desaturase domain; Fatty acid desaturase, N-terminal	149.01	242.557	104.533	154.907	204.448	243.609	277.254	265.407	256.601	157.095	319.12	359.571	394.595	401.504	133.731	49.4816	55.5197	54.3881	174.845	201.747	135.671	142.032	989.65	1502.3	112.825	127.465	909.034	601.728	2841.84	775.01	253.539	181.724	954.2	699.3	457.466	284.962	166.701	151.075	114.661	147.872	85.5415	76.3208	65.3399	40.9686	54.7777	129.659	66.7212
g606	IPR005513	Late embryogenesis abundant protein, LEA_1 subgroup	3.64223	3.50457	2.89499	2.99383	5.91438	6.03186	0.892569	1.61757	2.09367	0	2.43537	1.56403	3.39228	6.81131	1.68518	2.65673	111.674	181.793	0.476201	1.52001	0.642992	7.77632	29.0801	6.13496	0.808784	1.2417	0	0.622022	9.49391	2.53354	1.68278	3.09976	2.41382	1.66458	1.09638	2.35391	12.1237	5.56814	5.24364	2.00976	4.33121	1.31872	2.87451	18.3214	16.4476	67.63	4.47837
g607	IPR045877; IPR004087; IPR004088; IPR000571; IPR036855; IPR036612	RNA-binding protein ZFP36-like; K Homology domain; K Homology domain, type 1; Zinc finger, CCCH-type; Zinc finger, CCCH-type superfamily; K Homology domain, type 1 superfamily	3.21373	6.80696	3.28621	2.22123	6.20645	6.29129	10.5993	9.33216	8.24908	7.41587	6.9582	4.06649	4.60381	5.81232	6.49997	6.72484	4.6002	5.48871	6.74618	3.73093	2.14331	0.9911	2.78426	0.766871	7.07686	8.78742	2.18125	6.22022	4.60311	5.9116	5.79624	5.32772	7.24145	6.30789	4.11144	4.70783	5.9641	5.35802	8.38982	5.4882	3.64216	5.60455	5.19624	2.7991	4.86278	1.68025	6.36058
g608	-	-	13.8191	16.5793	16.9787	14.9692	15.6256	14.1392	22.8721	23.0193	26.5897	20.4315	15.308	11.7302	11.3884	19.9799	18.8981	34.9526	27.7599	46.2382	16.9051	13.6801	8.14457	8.84366	28.7707	23.0061	14.9625	18.5778	7.17993	8.78606	12.9462	4.89818	10.7823	15.2082	14.4829	17.6095	12.6084	15.6466	15.7413	12.397	17.8284	14.6094	16.6358	25.0556	23.77	22.9017	15.4465	16.2424	9.86539
g609	IPR002347; IPR014358; IPR036291	Short-chain dehydrogenase/reductase SDR; Enoyl-[acyl-carrier-protein] reductase (NADH); NAD(P)-binding domain superfamily	181.362	126.097	195.216	149.112	64.6201	62.7832	15.62	27.2499	13.8601	11.8049	56.2744	47.0774	54.8823	55.0354	110.74	93.7327	24.1114	6.48665	111.193	96.3133	96.3417	126.556	11.7558	2.30061	128.327	107.55	44.4429	46.5739	2.30155	19.2549	43.3783	52.1148	12.8118	46.6083	75.5134	75.6022	67.5605	96.9696	73.7605	77.2213	24.7076	19.2862	11.2769	11.7053	4.14766	1.12017	78.5337
g611	IPR014002; IPR005491; IPR033485; IPR036142	Agenet domain, plant type; ENT domain; Protein EMSY-LIKE, plant; ENT domain-like superfamily	64.8103	45.8964	62.1249	46.6459	30.01	33.986	29.2316	18.9132	19.6805	24.3664	21.1355	17.048	12.4787	12.5328	34.7869	34.7865	19.5112	5.82136	19.2861	21.4183	20.0399	21.5755	23.8209	23.0061	30.1272	29.2277	25.4479	19.1272	15.1039	19.0016	16.5785	23.1514	20.0532	15.5945	18.6385	24.2315	11.9282	18.4904	11.8856	14.1456	13.3874	15.4949	13.1564	17.8124	25.4581	32.9049	19.1467
g612	IPR008480	Protein of unknown function DUF761, plant	6.64172	7.34612	11.4235	15.2589	4.16197	5.51299	0	0	0.586229	5.75108	1.13071	1.87684	2.66536	5.1766	3.6111	0.166045	2.69667	3.49281	5.00011	1.79637	4.60811	1.75348	0	0	1.41537	0.955154	0.727082	0.311011	1.00693	0.168903	1.93208	1.16241	1.29975	1.57697	3.97439	4.29243	1.36881	1.36577	4.19491	4.40602	0.29531	0.16484	0.110558	1.01785	1.28721	0	1.03846
g615	IPR044817; IPR004333; IPR036893	Squamosa promoter-binding-like protein; SBP domain; SBP domain superfamily	110.445	129.13	88.5711	71.5623	30.8862	38.9152	18.4092	23.0193	14.0695	2.57285	40.4445	22.0529	23.1402	8.8093	4.81479	2.73975	12.8488	1.16427	3.41277	2.21092	2.35764	7.24265	2.4749	0	5.39189	10.4112	0.636197	0.933033	0.719235	0.506708	11.6548	9.20243	6.68441	9.54945	3.70029	4.8463	8.4084	9.98062	2.79661	6.49309	0.393747	0.16484	0	1.01785	1.14418	0	4.67308
g616	IPR000467; IPR025239; IPR039249	G-patch domain; Domain of unknown function DUF4187; G patch domain-containing protein 11	7.71296	7.21133	6.80714	6.47054	5.47628	2.33491	8.14469	6.4703	9.25404	4.84302	8.17588	8.60218	8.96531	21.3421	5.53701	4.89834	16.9732	12.4743	6.26998	7.32368	2.89347	1.9822	18.8711	21.4724	2.35895	2.57892	3.36275	2.02157	3.59618	1.94238	6.23252	5.32772	4.82763	3.59199	10.0045	14.1235	6.06187	4.83272	2.79661	5.4109	3.54372	6.59359	3.09563	4.32588	5.0058	1.40021	4.67308
g617	IPR036873; IPR001763; IPR044615	Rhodanese-like domain superfamily; Rhodanese-like domain; Rhodanese-like domain-containing protein 9, chloroplastic	59.8826	42.5266	60.6383	58.8143	307.183	294.977	408.685	382.245	325.106	155.582	57.4921	68.0354	34.5286	103.26	142.157	501.956	109.929	165.992	108.494	84.015	41.1515	31.2578	5.56852	3.06748	95.2343	90.2143	2.4539	4.2764	3.59618	2.70244	266.066	264.546	143.715	126.946	226.814	157.712	136.392	100.437	174.438	109.068	73.2369	106.486	62.4654	72.7765	60.7847	22.1233	3.69952
g618	IPR012945; IPR017901; IPR039589; IPR006599; IPR016098	Tubulin binding cofactor C-like domain; C-CAP/cofactor C-like domain; TBCC domain-containing protein 1; CARP motif; Cyclase-associated protein CAP/septum formation inhibitor MinC, C-terminal	16.1758	19.8143	17.5264	19.4116	22.2702	24.6463	20.9754	24.2636	25.5847	28.3014	33.4863	28.6218	25.321	19.7074	19.9814	18.8462	15.7041	24.616	22.7783	20.3128	19.9328	18.6022	39.289	13.8037	28.7118	28.8457	25.6296	35.6107	39.8456	34.7095	13.5869	14.5301	23.8596	20.413	23.8463	12.8773	23.5631	24.0586	17.8284	24.9675	26.7748	26.8689	22.4433	31.0445	26.6022	29.1243	33.6202
g620	IPR047257; IPR047259; IPR035892; IPR000008; IPR047255; IPR013583; IPR047258	QUIRKY-like, second C2 domain; QUIRKY-like; C2 domain superfamily; C2 domain; QUIRKY-like, fourth C2 domain; Multiple C2 domain and Transmembrane region Proteins, C-terminal; QUIRKY-like, third C2 domain	1.82112	3.23499	1.25189	2.70411	0.876204	1.03774	0.446285	1.49315	0.083747	0.908066	1.65257	0.625613	3.39228	2.36126	2.04629	0.830227	0.793139	0.332649	1.26987	0.552731	0.857323	1.06734	0	0	0.943582	0.859639	2.36302	2.72134	1.72616	0.337806	1.80743	1.16241	0.92839	0	1.64457	3.73857	0.782177	4.93778	5.59321	2.39626	4.92183	6.26391	4.20121	3.56249	0.286046	0	1.10337
g621	IPR032675; IPR001611; IPR051848; IPR013210	Leucine-rich repeat domain superfamily; Leucine-rich repeat; Polygalacturonase-Inhibiting Protein; Leucine-rich repeat-containing N-terminal, plant-type	3.10661	4.38071	3.12972	3.09041	2.26353	1.55661	5.91327	3.73286	1.4237	0.605377	3.04421	5.16131	6.1788	2.99698	0.722219	0.664182	4.44158	21.1232	3.01594	1.79637	5.14394	3.04954	6.80597	13.8037	2.22416	3.7251	4.81692	3.11011	25.4609	10.8942	4.54974	4.35904	9.93378	7.09638	2.74096	0.969259	4.10643	2.8366	1.3983	3.86493	3.34685	5.60455	2.10061	0.508927	0.429069	2.24033	6.55529
g622	IPR013210; IPR001611; IPR051848; IPR032675	Leucine-rich repeat-containing N-terminal, plant-type; Leucine-rich repeat; Polygalacturonase-Inhibiting Protein; Leucine-rich repeat domain superfamily	38.6719	83.2336	97.9602	147.953	39.6482	43.7796	25.6614	37.9508	22.1092	7.26453	15.9169	27.3706	16.9614	38.2342	17.0925	9.46459	44.4158	125.908	49.9217	24.8729	196.113	138.602	195.826	197.853	221.27	318.974	445.428	503.682	1016.28	1178.01	129.449	106.458	408.585	350.614	4.79668	15.3697	598.268	706.628	1114.45	764.252	397.881	306.107	105.362	64.1248	70.2242	310.566	859.977
g623	IPR000530; IPR029064; IPR047860; IPR004038	Small ribosomal subunit protein eS12; Ribosomal protein eL30-like superfamily; Small ribosomal subunit protein eS12, conserved site; Ribosomal protein eL8/eL30/eS12/Gadd45	144.832	106.485	141.307	107.295	157.352	127.318	101.53	102.529	61.5959	33.9011	81.9328	84.3014	66.9975	63.5723	135.175	233.543	23.6355	14.6366	80.0811	58.3131	69.2288	66.175	9.59023	6.13496	124.485	85.152	34.2637	37.1658	4.17157	37.0742	82.0822	87.8589	51.9899	78.8487	68.5239	57.3248	64.2363	94.8685	100.328	98.3239	30.5154	29.0118	26.7551	28.4999	12.586	3.22048	76.8462
g624	IPR050231; IPR005123; IPR044861; IPR027443; IPR026992	Iron/ascorbate-dependent oxidoreductase; Oxoglutarate/iron-dependent dioxygenase domain; Isopenicillin N synthase-like, Fe(2+) 2OG dioxygenase domain; Isopenicillin N synthase-like superfamily; Non-haem dioxygenase N-terminal domain	1.49974	2.29145	3.83391	3.38013	5.11119	4.60497	22.7605	17.1712	14.572	21.0369	2.00048	2.03324	5.08842	2.45207	2.64814	4.81532	1.26902	5.48871	14.286	21.971	50.6892	45.2094	0	3.06748	2.76335	1.86255	0	0	0	0	3.05393	2.61543	0.557034	1.40175	1.78162	2.90778	5.67078	6.61873	7.69067	7.42067	50.5965	12.0333	24.765	6.61605	0.572091	0.840124	7.91828
g625	IPR039542; IPR045888; IPR012936	Endoplasmic reticulum vesicle transporter, N-terminal; Endoplasmic reticulum vesicle transporter; Endoplasmic reticulum vesicle transporter, C-terminal	41.2429	29.1823	42.8772	32.063	25.0448	22.1168	28.1159	26.2545	28.7671	38.4415	28.0067	30.655	40.2228	36.4178	41.2869	62.018	29.822	37.423	39.5247	38.4148	46.7241	45.2094	221.503	144.939	28.6444	24.834	50.6231	37.7101	59.6965	43.3236	27.1114	24.6044	29.5228	30.1377	26.9984	28.1085	17.9901	18.3854	20.625	22.7258	23.5264	21.9237	23.4383	21.8839	34.3255	61.7491	21.4183
g627	IPR036638; IPR045843; IPR011598	Helix-loop-helix DNA-binding domain superfamily; Transcription factor IND-like; Myc-type, basic helix-loop-helix (bHLH) domain	1.39262	0.876143	0.156486	0.386301	6.06041	4.92926	3.4587	1.742	2.17742	3.78361	1.65257	3.59728	1.09038	5.63069	16.7314	13.2836	7.4555	14.4702	7.85731	8.29096	22.0761	23.1003	3.71235	0	0	1.95807	1.18151	3.34337	16.3986	10.3875	1.43348	3.77784	4.92047	3.06634	2.46686	0.830794	0	0.210118	0	0	0.196873	0	0.884466	0.254463	0.286046	0.840124	0
g628	IPR000719; IPR011009; IPR032675; IPR001611; IPR001245; IPR046959; IPR013210	Protein kinase domain; Protein kinase-like domain superfamily; Leucine-rich repeat domain superfamily; Leucine-rich repeat; Serine-threonine/tyrosine-protein kinase, catalytic domain; Pollen receptor-like kinase 1-6/SFR4-like; Leucine-rich repeat-containing N-terminal, plant-type	19.2824	21.8362	10.954	9.7541	2.04448	3.24293	0.334713	0.248858	0.418735	0	13.1336	10.1662	4.84612	6.26641	22.8703	4.31718	9.04178	0	21.3497	17.1346	1.92898	1.44853	36.1954	43.7116	3.30254	4.15492	1.63593	1.55505	1.15078	3.37806	0.498601	0.387471	2.04246	1.13893	5.75601	7.47714	0.586633	0.420237	2.79661	0.309195	0.196873	0	0	0	0	0	2.07692
g629	IPR042099; IPR000873; IPR020845; IPR045311	ANL, N-terminal domain; AMP-dependent synthetase/ligase domain; AMP-binding, conserved site; Long-chain fatty acid CoA synthetase, eukaryotic	92.0199	75.3483	77.4606	78.226	149.393	155.466	92.9387	101.161	52.1325	24.2151	50.4469	41.9161	68.4514	73.2897	91.8422	143.878	84.2313	175.306	79.5255	106.953	42.116	32.6301	17.943	5.36809	98.1999	92.0291	54.9856	33.9779	11.5078	60.3827	245.312	246.819	68.7009	77.1841	118.409	90.1411	75.8712	97.8101	80.752	78.9992	24.7076	13.8465	12.8248	10.9419	2.57441	3.64054	98.589
g630	IPR008892	Cold-regulated 413 protein	7.17734	4.5829	5.39877	3.47671	5.84136	3.89152	4.90913	2.48858	9.71465	13.621	6.78424	6.41254	4.3615	7.17458	13.6018	29.307	20.7802	36.2587	11.905	14.0946	14.3602	19.5933	219.957	252.3	4.24612	6.7816	14.4508	10.2634	37.2564	26.8555	5.92089	9.00869	15.1328	12.6158	7.94878	7.61561	7.52845	3.67707	6.99152	6.41579	24.9045	22.9127	61.6915	52.165	128.435	170.125	3.76443
g632	IPR016562; IPR038389; IPR019151	Proteasome assembly chaperone 2, eukaryotic; Proteasome assembly chaperone 2 superfamily; Proteasome assembly chaperone 2	51.8482	41.6505	47.1805	30.0349	19.1305	17.3173	17.0704	12.0696	12.4364	20.1288	19.8309	20.0196	23.2614	15.9839	27.324	32.5449	16.0214	10.8111	24.2069	21.6947	23.4692	22.0329	20.7273	14.5705	28.5096	23.7833	29.6286	24.4921	13.6655	17.1436	11.8418	21.5046	11.4192	15.3317	14.9382	20.0775	14.2747	13.4476	17.8284	11.904	13.0921	16.484	10.3925	19.5937	12.443	10.0815	19.5361
g633	IPR027417; IPR006073; IPR050755; IPR030378; IPR023179; IPR024929; IPR012971	P-loop containing nucleoside triphosphate hydrolase; GTP binding domain; TRAFAC YlqF/YawG GTPases, Ribosome Maturation; Circularly permuted (CP)-type guanine nucleotide-binding (G) domain; GTP-binding protein, orthogonal bundle domain superfamily; Nucleolar GTP-binding protein 2, circularly permuted GTPase motif; Nucleolar GTP-binding protein 2, N-terminal domain	156.616	132.567	125.736	94.2575	170.714	159.747	118.6	132.019	88.1437	62.0512	97.3278	78.0452	58.5168	43.4108	100.268	88.3362	80.5829	33.5975	60.3188	62.044	68.1572	69.7582	17.0149	1.53374	89.3707	72.4485	42.4434	31.7231	7.19235	19.5927	55.3447	57.055	40.1993	43.3668	48.1038	54.417	40.3799	53.7903	30.7627	41.1229	28.9404	27.0337	27.529	27.7365	16.0186	7.14106	50.8847
g635	IPR001680; IPR015943; IPR020472; IPR045182; IPR036322	WD40 repeat; WD40/YVTN repeat-like-containing domain superfamily; G-protein beta WD-40 repeat; Protein JINGUBANG-like; WD40-repeat-containing domain superfamily	0	0	0.312972	0	0.292068	0	0	0	0	0	0	0	0	0	0	0	1.74491	8.31622	0.2381	2.76365	14.5745	18.1448	10.209	0.766871	0.269595	0.143273	2.54479	2.56584	124.284	40.5367	0	0	4.54911	6.22028	0	0	0.879949	0.630355	0	1.54597	12.5015	0.824199	4.42233	0.508927	1.43023	2.94044	0.389423
g636	IPR027417; IPR001019; IPR053057; IPR011025; IPR011011	P-loop containing nucleoside triphosphate hydrolase; Guanine nucleotide binding protein (G-protein), alpha subunit; Extra-large GTP-binding protein; G protein alpha subunit, helical insertion; Zinc finger, FYVE/PHD-type	1.82112	4.44811	3.05148	4.92534	4.308	2.85378	1.78514	2.98629	7.07662	11.0481	1.56559	7.66376	2.54421	9.53584	2.4074	2.07557	10.6281	16.1335	3.65087	3.04002	11.038	7.70008	4.9498	1.53374	3.16774	1.81479	11.8151	3.80988	1.72616	6.50276	2.30603	4.06844	2.97085	3.15395	1.37048	6.50788	6.84405	2.62648	1.3983	8.42555	19.2936	10.7146	10.1714	7.12497	9.58253	11.7617	4.54327
g638	-	-	0	0.336978	0.078243	0	16.1368	17.7713	8.25626	6.59472	30.442	96.5577	0.34791	2.18965	1.09038	2.63371	0	0.91325	2.53804	25.2813	0.0793668	0.276365	1.50032	0.304954	6.80597	7.66871	0.404392	0.716366	2.27213	1.71056	6.47312	2.02683	20.0687	23.8294	7.79848	1.75219	0.685239	0.276931	2.4443	0	2.09746	1.70057	8.95774	28.847	11.2769	4.32588	6.293	28.1442	0.0649039
g639	IPR000206; IPR013823; IPR014719	Large ribosomal subunit protein bL12; Large ribosomal subunit protein bL12, C-terminal; Ribosomal protein bL12, C-terminal/adaptor protein ClpS-like	2.57099	3.23499	3.52093	3.76644	5.91438	5.70756	7.14055	5.47487	9.0028	8.02125	11.2201	9.5406	5.69419	7.62867	6.13886	5.97764	5.07609	6.48665	6.50808	7.1855	3.32213	2.05844	2.16554	4.60122	5.72889	4.91905	2.18125	2.64359	0.287694	1.77348	3.98881	3.39037	3.71356	4.38048	2.32981	3.73857	5.9641	8.71991	3.49576	10.5126	7.87494	10.2201	7.29684	4.58034	1.57325	0	6.16587
g640	IPR036671; IPR007872	DPH-type metal-binding domain superfamily; DPH-type metal-binding domain	26.2455	18.8708	20.7344	15.6452	22.3432	19.3927	21.6448	14.6826	15.7444	16.9506	18.1783	16.5787	13.448	9.62666	15.4073	27.1484	7.77276	11.3101	7.93668	7.87641	13.3957	7.47137	7.73406	7.66871	16.3105	13.4677	6.99816	5.67595	6.76081	3.2936	7.666	10.5586	6.59157	11.0388	6.3042	6.09249	7.52845	7.56426	9.43855	8.27095	6.29995	3.95615	6.63349	8.90622	5.14882	5.88087	12.0072
g642	IPR015300; IPR003340; IPR050655	DNA-binding pseudobarrel domain superfamily; B3 DNA binding domain; Plant B3 domain-containing	6.53459	8.55924	9.62389	12.8445	6.93662	4.34553	6.35955	6.71915	3.64299	3.02689	9.56752	10.9482	10.298	11.2614	3.85184	3.73602	3.80707	7.31828	9.20655	7.46186	5.2511	5.26045	2.4749	1.53374	17.5911	19.1986	10.6336	15.5505	2.30155	12.3299	6.10787	6.68387	3.89924	10.2503	6.16716	6.50788	18.87	20.8017	17.8284	16.2327	15.4546	12.5278	12.0508	10.433	3.00348	0.560083	38.3582
g644	IPR003114; IPR036871; IPR013937; IPR001683; IPR051837	Phox-associated domain; PX domain superfamily; Sorting nexin, C-terminal; Phox homology; Sorting Nexin/PX Domain-Containing Protein Kinase-Like	10.3911	9.09841	8.372	11.7822	5.03817	9.27479	9.2604	8.58559	10.594	10.4428	12.9596	14.8583	10.0557	12.5328	8.30552	1.99255	25.3804	27.2772	7.85731	13.9564	13.0742	11.4358	22.5834	12.2699	7.54865	9.55154	14.8143	15.2395	51.9288	20.775	9.72273	9.39616	19.589	17.6971	9.31926	8.16947	11.6349	12.502	21.6737	14.6867	19.5889	18.6269	20.5638	23.4106	32.6092	44.5266	16.3558
g645	IPR000719; IPR008271; IPR011009; IPR001611; IPR032675; IPR013210; IPR017441	Protein kinase domain; Serine/threonine-protein kinase, active site; Protein kinase-like domain superfamily; Leucine-rich repeat; Leucine-rich repeat domain superfamily; Leucine-rich repeat-containing N-terminal, plant-type; Protein kinase, ATP binding site	3.96361	3.70676	3.52093	2.89726	5.76834	7.45875	5.0207	6.22144	2.8474	1.21075	41.0534	56.3052	89.8954	27.0636	3.97221	1.66045	9.51767	0.498973	7.69858	9.67278	6.96575	2.82082	0.618725	0	14.1537	10.5545	0.727082	1.86607	0.863082	1.77348	13.8362	11.6241	3.71356	6.83355	7.12649	29.2162	54.7524	64.9266	84.5974	89.4345	42.3278	26.8689	9.28689	4.58034	0.143023	0.980145	6.49039
g646	IPR026992; IPR027443; IPR044861; IPR005123	Non-haem dioxygenase N-terminal domain; Isopenicillin N synthase-like superfamily; Isopenicillin N synthase-like, Fe(2+) 2OG dioxygenase domain; Oxoglutarate/iron-dependent dioxygenase domain	2.57099	1.28052	0.860673	0.869178	0.219051	5.57785	5.91327	0.248858	2.17742	1.81613	0.782797	0	0.605764	0	0.36111	0.830227	0	0	2.46037	0.276365	21.7546	10.2922	0	0	0.673987	1.2417	1.09062	0.311011	2.58925	0.168903	168.652	234.613	93.1176	2.89112	0.822287	0.553862	0.586633	0.525296	3.14618	1.08218	29.3341	59.8368	4.31177	4.32588	1.14418	0.840124	2.53125
g647	IPR051582; IPR013210; IPR001611; IPR032675	Leucine-rich repeat extensin-like regulator; Leucine-rich repeat-containing N-terminal, plant-type; Leucine-rich repeat; Leucine-rich repeat domain superfamily	0	0.134791	0.469458	0.193151	0.438102	0	0	0.248858	0.251241	0.302689	0.173955	0	0	0.36327	0	2.32464	0	0	0.158734	0	2.14331	0.304954	10280.1	8848.92	22.9156	7.25917	6.63462	8.7083	489.368	141.118	3.49021	6.39326	121.248	67.547	1.37048	1.66159	0.195544	0.630355	0.699152	0	0	0	0	0.508927	0.858137	2.66039	0.778847
g648	-	-	76.2726	56.6797	72.2965	59.8767	29.4259	28.2784	27.8928	25.8812	17.9637	32.8417	35.3998	31.5935	42.6458	26.2463	48.7498	33.2921	32.9946	33.2649	48.0169	46.0148	47.9029	40.4826	43.6201	32.9754	39.3608	36.1526	54.4403	39.8871	64.2996	62.2407	29.9784	37.5846	35.2788	32.4156	36.8659	34.3395	30.6027	31.5178	39.8516	41.664	32.9763	34.7812	25.8706	25.7008	45.9103	73.6509	27.0649
g649	IPR027443; IPR044861; IPR026992; IPR005123	Isopenicillin N synthase-like superfamily; Isopenicillin N synthase-like, Fe(2+) 2OG dioxygenase domain; Non-haem dioxygenase N-terminal domain; Oxoglutarate/iron-dependent dioxygenase domain	14.2476	8.62664	15.8833	14.0034	9.71126	8.9505	12.6075	14.4337	18.215	28.9068	6.52331	9.697	11.2672	13.7134	25.2777	55.2101	20.9389	19.6263	24.5243	21.4183	61.7273	39.7965	12.3745	8.43558	18.3324	22.2073	13.7237	14.773	3.59618	12.8366	15.9552	27.4135	7.70564	13.0538	13.0196	11.908	10.0705	10.2958	19.2267	15.0732	13.5843	12.5278	16.9154	11.9598	20.4523	18.0627	15.3822
g650	IPR004088; IPR036612; IPR004087	K Homology domain, type 1; K Homology domain, type 1 superfamily; K Homology domain	44.2424	64.902	43.0336	59.2972	77.9092	73.6795	49.7607	57.4861	54.0587	43.4358	84.5421	67.879	68.4514	56.7609	44.1757	30.1373	55.3611	54.3881	51.271	37.7239	35.2574	32.6301	24.749	23.773	59.1086	64.3297	29.9921	35.1442	18.9878	42.2257	39.0156	33.1287	35.0932	31.4519	41.6626	36.8318	60.6187	57.4674	48.591	57.0464	62.0151	67.5843	50.8568	60.5623	52.9184	38.3657	58.4135
g651	IPR011009; IPR017441; IPR008271; IPR000719	Protein kinase-like domain superfamily; Protein kinase, ATP binding site; Serine/threonine-protein kinase, active site; Protein kinase domain	56.5617	47.2443	40.6081	21.6329	20.5178	19.9765	25.3266	13.6872	13.7345	25.2745	8.78472	7.66376	7.39033	6.90213	196.203	303.78	22.6838	19.46	130.003	117.317	150.353	114.281	4.9498	1.53374	19.4782	14.3751	3.18098	3.11011	0.287694	1.26677	30.7886	26.4449	11.2335	13.9299	19.3238	23.5391	3.5198	9.66545	0.699152	8.34825	7.57963	5.93423	24.5439	22.6472	5.72091	11.2017	33.9447
g652	IPR011990; IPR027434; IPR002885; IPR052500; IPR004860	Tetratricopeptide-like helical domain superfamily; Homing endonuclease; Pentatricopeptide repeat; Chloroplastic/Mitochondrial RNA Processing; Homing endonuclease, LAGLIDADG domain	12.7478	10.7159	8.21551	10.0438	8.39696	11.9989	11.1571	8.71001	11.6827	7.41587	8.78472	9.07139	9.08647	5.90314	5.1759	6.97391	4.91746	9.81314	5.87314	6.08004	3.85795	4.42183	3.40298	6.13496	13.3449	10.65	7.27082	7.231	3.30848	7.76953	7.10507	6.68387	6.96293	7.79726	6.3042	4.98476	11.8304	8.61485	6.99152	12.3678	7.97337	6.42875	9.508	9.16068	6.8651	6.721	12.4615
g653	IPR017930; IPR001005; IPR006447; IPR044787; IPR009057	Myb domain; SANT/Myb domain; Myb domain, plants; Myb family transcription factor HRS1-like; Homedomain-like superfamily	39.9574	34.5065	42.173	37.3746	43.4451	52.0815	29.5663	23.7659	24.3285	24.5178	21.2225	17.83	16.8403	13.7134	17.8147	22.5822	31.8842	22.4538	13.0162	15.0619	22.7191	23.2527	12.0651	12.2699	24.8701	25.1683	34.5364	20.0602	39.7018	14.4412	19.8817	22.3764	26.3663	25.6696	12.7455	26.3085	10.8527	15.1285	10.4873	13.2954	18.3092	13.0223	20.2322	20.3571	13.0151	32.2048	48.3534
g656	IPR019734; IPR002130; IPR029000; IPR011990; IPR020892; IPR013105	Tetratricopeptide repeat; Cyclophilin-type peptidyl-prolyl cis-trans isomerase domain; Cyclophilin-like domain superfamily; Tetratricopeptide-like helical domain superfamily; Cyclophilin-type peptidyl-prolyl cis-trans isomerase, conserved site; Tetratricopeptide repeat 2	35.0297	27.3626	31.8449	27.0411	16.5749	18.809	11.8265	14.4337	5.86229	6.50781	13.8294	10.3226	10.4191	4.81333	20.5832	14.3629	9.51767	7.65093	12.2225	9.67278	19.6113	15.3239	44.2388	21.4724	18.3998	13.802	13.7237	10.9631	8.05544	7.09392	8.97482	8.52435	8.72687	8.76096	14.1159	8.72333	9.09281	13.1324	2.79661	8.96664	6.00464	2.80228	2.76395	3.05356	8.86742	5.88087	9.67068
g657	IPR015943; IPR001680; IPR019775; IPR037379; IPR036322	WD40/YVTN repeat-like-containing domain superfamily; WD40 repeat; WD40 repeat, conserved site; WDR74/Nsa1; WD40-repeat-containing domain superfamily	28.2809	22.3079	24.4901	18.8322	19.7876	20.7548	19.0787	24.2636	16.6656	6.81049	18.0913	11.7302	15.5076	10.1716	20.824	18.5141	20.463	10.3121	9.92085	9.81097	13.0742	11.7407	4.33107	3.83435	12.334	13.1334	9.45206	9.48583	0.575388	5.40489	6.29484	11.721	10.3051	9.63706	11.375	8.72333	12.5148	11.6616	7.69067	10.1261	11.6155	15.8246	15.5887	10.6875	16.3046	10.6416	18.3029
g658	IPR001841; IPR018957; IPR013083; IPR038896; IPR017907	Zinc finger, RING-type; Zinc finger, C3HC4 RING-type; Zinc finger, RING/FYVE/PHD-type; E3 ubiquitin-protein ligase RNF170; Zinc finger, RING-type, conserved site	4.3921	5.05467	5.00755	5.11849	2.40956	2.91864	1.89671	4.85272	3.89423	1.21075	3.82701	2.18965	1.81729	8.08276	5.29627	2.15859	9.35904	6.65298	1.4286	3.86911	2.7863	1.75348	4.33107	0.766871	5.79629	5.58765	3.27187	3.03236	3.02079	3.63141	3.67718	3.97157	1.76394	3.94243	5.61896	4.29243	7.03959	3.46695	4.19491	3.47844	7.7765	8.57167	8.29186	8.14283	7.86626	5.46081	3.95914
g659	IPR013083; IPR017907; IPR001841; IPR038896; IPR018957	Zinc finger, RING/FYVE/PHD-type; Zinc finger, RING-type, conserved site; Zinc finger, RING-type; E3 ubiquitin-protein ligase RNF170; Zinc finger, C3HC4 RING-type	5.99897	6.33519	7.2766	3.66986	2.5556	1.94576	0.669427	1.49315	2.34491	0.908066	0.173955	0.625613	0.84807	1.72553	1.32407	0.498136	3.17256	0	0.158734	1.24364	0.428662	0.152477	0	1.53374	3.70693	3.96389	1.54505	1.55505	1.43847	3.1247	1.12185	0.968676	0.835551	2.10263	1.37048	3.32317	2.05321	1.15565	4.54449	2.39626	1.47655	6.26391	2.21116	2.54463	3.43255	1.40021	3.56971
g660	IPR002885; IPR011990	Pentatricopeptide repeat; Tetratricopeptide-like helical domain superfamily	42.8498	36.1914	38.652	30.1315	27.7465	28.7324	19.5249	19.5353	17.4612	26.1826	16.9606	10.7918	9.69223	10.0807	20.824	15.3592	11.5798	6.32033	12.1431	8.42914	9.75205	10.0635	6.18725	0	19.3434	16.4287	9.63383	3.80988	2.87694	6.41831	16.5785	14.9176	7.89132	10.6884	17.9533	12.4619	8.11509	7.4592	4.54449	10.2807	15.3561	13.352	12.1614	16.0312	5.57789	3.08046	14.863
g661	IPR003651; IPR028925; IPR003265; IPR028924; IPR044811; IPR011257; IPR023170	Endonuclease III-like, iron-sulphur cluster loop motif; Demeter, RRM-fold domain; HhH-GPD domain; Permuted single zf-CXXC unit; DNA glycosylase, plant; DNA glycosylase; Helix-hairpin-helix, base-excision DNA repair, C-terminal	43.4925	60.4539	48.9801	66.2506	75.0615	99.4932	63.484	57.2372	68.1282	66.4402	70.4517	48.0158	43.3727	37.2352	31.5369	42.0095	71.5411	59.0452	56.3504	50.0221	45.5453	42.1599	82.9091	49.8466	72.4536	70.2516	67.5277	79.7743	31.934	84.7892	101.839	68.776	49.6689	47.6596	56.8749	61.3403	78.9021	73.4364	55.5826	74.4386	70.0869	60.3313	55.6108	46.0579	49.0568	39.9059	63.1515
g662	IPR011009; IPR001245; IPR000719; IPR050167; IPR017441; IPR008271	Protein kinase-like domain superfamily; Serine-threonine/tyrosine-protein kinase, catalytic domain; Protein kinase domain; Serine/threonine-protein kinase; Protein kinase, ATP binding site; Serine/threonine-protein kinase, active site	8.78421	14.2879	9.54565	19.2185	13.8002	12.3232	13.7232	11.4474	16.4563	16.9506	22.2662	20.3324	22.4133	18.5268	8.90737	8.96646	21.4147	22.4538	19.9211	18.6547	22.0761	24.0151	11.137	4.60122	16.9845	16.8585	21.7216	21.3042	33.9479	25.251	18.3859	19.6641	19.9604	19.1865	10.6897	21.7391	19.6522	21.0118	15.0318	17.083	21.5576	18.2972	24.5439	26.2097	32.4662	26.744	17.9135
g663	IPR036388; IPR000232; IPR027725; IPR036390	Winged helix-like DNA-binding domain superfamily; Heat shock factor (HSF)-type, DNA-binding; Heat shock transcription factor family; Winged helix DNA-binding domain superfamily	1.60687	4.5829	2.66026	2.41438	4.96516	7.39389	10.4877	18.1666	18.3406	28.6041	8.52379	11.261	7.75378	19.0717	5.41664	1.24534	13.0075	2.16222	9.44465	15.6146	7.18008	10.7496	0	4.60122	1.34797	1.05067	8.72498	7.61977	4.74695	4.05367	4.79904	4.64965	2.59949	1.31414	2.46686	3.32317	18.2834	18.8056	9.08897	23.1123	26.5779	42.6935	23.2172	2.54463	2.57441	8.1212	9.21635
g664	IPR008942; IPR047415; IPR006569; IPR045154; IPR013087	ENTH/VHS; Pcf11, CID domain; CID domain; Protein PCF11-like; Zinc finger C2H2-type	13.7119	17.6576	12.5971	14.3897	17.9622	20.1062	22.0911	21.2773	18.8012	21.4909	26.0932	20.0196	17.6883	16.6196	13.3611	9.79668	31.2497	29.7721	16.9845	18.1019	16.9321	18.0685	37.4328	19.9386	16.8497	19.1031	22.994	19.5159	25.6048	21.1973	16.7655	14.0458	23.0241	15.0689	20.146	16.8928	22.7809	23.8484	30.0635	15.7689	22.4436	23.0776	20.8955	16.5401	30.1778	48.8672	21.7428
g665	IPR001480; IPR003609; IPR036426; IPR051343; IPR035446; IPR000858	Bulb-type lectin domain; PAN/Apple domain; Bulb-type lectin domain superfamily; G-type lectin S-receptor-like kinases and EP1-like glycoproteins; S-locus-specific glycoprotein/EP1; S-locus glycoprotein domain	16.6043	16.1075	9.31092	9.46438	5.47628	8.82078	3.01242	1.49315	6.1554	7.11318	3.13119	5.16131	6.54226	10.1716	3.00925	2.82277	60.1199	67.8604	3.01594	5.38912	8.46606	6.25155	0.928087	0.766871	1.61757	1.86255	2.27213	2.48809	4.31541	6.58721	0.436276	0.581206	2.78517	1.31414	0	1.38466	2.93316	0.735414	0	2.39626	0.88593	0	0.773907	0.508927	0.858137	4.0606	0
g666	IPR008586	Protein of unknown function DUF868, plant	1.60687	2.22405	2.58202	2.89726	5.76834	3.37265	2.56614	4.23058	2.8474	12.4102	0.521865	0	1.57499	2.99698	1.2037	1.57743	12.6902	51.8932	0.952402	0.829096	4.92961	4.34559	26.6052	30.6748	1.61757	3.05649	6.45285	6.14246	54.8057	36.3985	3.42788	3.39037	16.5254	12.7034	0.548192	0.276931	2.34653	1.99612	0.349576	4.32872	2.85466	7.08811	7.4074	10.1785	6.8651	16.9425	2.46635
g667	IPR000741; IPR029768; IPR013785	Fructose-bisphosphate aldolase, class-I; Fructose-bisphosphate aldolase class-I active site; Aldolase-type TIM barrel	156.616	237.974	161.65	231.008	215.108	226.162	179.295	170.343	154.639	92.9254	468.113	440.275	546.157	399.87	384.582	285.764	149.269	300.548	575.33	468.439	335.32	313.188	197.373	189.417	299.655	382.539	487.054	593.175	295.462	537.026	165.473	151.792	230.891	243.818	281.908	202.852	374.467	525.296	658.251	534.288	299.346	247.589	222.333	156.749	150.46	98.8546	391.63
g668	IPR036914; IPR002695; IPR011607; IPR024051; IPR016193	Methylglyoxal synthase-like domain superfamily; Bifunctional purine biosynthesis protein PurH-like; Methylglyoxal synthase-like domain; AICAR transformylase, duplicated domain superfamily; Cytidine deaminase-like	26.1384	25.4081	24.0206	13.8103	14.3113	15.8904	17.5167	13.1894	11.8921	9.68604	8.95868	11.1046	7.51148	5.1766	26.7221	17.3518	13.4834	9.64682	16.1115	20.8656	6.85858	16.0863	3.71235	7.66871	8.42484	8.88294	4.9078	3.18786	15.6793	5.32044	6.17019	7.1682	11.9762	12.7034	9.59335	11.3542	3.32425	4.20237	6.99152	5.7201	11.0249	9.72554	13.8198	13.741	9.72555	10.5016	5.84135
g669	IPR044822; IPR001005	Myb/SANT-like DNA-binding domain 4; SANT/Myb domain	8.24858	6.94175	7.12011	6.85685	0.657153	0.648587	0.446285	0.124429	0.167494	0.908066	2.78328	1.56403	4.3615	4.54088	11.5555	0.332091	16.4973	0.997947	4.36517	3.86911	0.428662	1.29605	0	0	6.13328	6.97263	9.8156	9.87459	3.16464	2.53354	2.86696	2.32482	2.22814	2.97873	0	0.830794	13.1992	20.5916	20.625	23.9626	10.7296	14.3411	27.3079	5.34373	5.14882	1.96029	1.55769
g670	-	-	12.1051	15.2314	10.5628	8.78835	1.97146	2.33491	5.69013	2.86186	2.76365	5.14571	9.91543	6.09973	7.39033	8.62766	6.3796	0.996273	17.7663	0.332649	4.60328	8.15278	23.7907	14.9427	2.78426	3.06748	8.22264	8.0233	2.09036	2.33258	10.0693	2.28019	3.49021	3.97157	5.01331	4.64331	3.56325	3.73857	16.3279	23.9535	13.983	13.0635	10.6312	8.73651	3.20619	3.56249	5.86394	8.96133	42.3822
g672	IPR007033	RAB6-interacting golgin	328.122	222.742	229.721	191.895	98.4999	110.519	97.4016	75.9016	101.794	112.146	113.68	75.0736	54.5188	95.8125	147.333	106.103	90.2592	15.9671	90.1607	65.4986	49.7247	37.2806	163.034	173.313	156.5	111.801	85.8865	82.3401	189.015	168.396	130.758	126.993	105.651	98.1228	121.836	165.051	32.6559	37.7163	18.8771	37.2579	45.3793	41.3748	64.8977	79.647	91.2486	47.6071	76.0025
g673	IPR014977; IPR031137; IPR014978	WRC domain; Growth-regulating factor; Glutamine-Leucine-Glutamine, QLQ	23.3531	22.5775	11.7364	9.07808	0.584136	1.23232	0	0	0.251241	0	1.04373	0.625613	0.484612	0.181635	20.9444	2.65673	20.7802	0	1.98417	1.24364	2.67913	1.21982	1.23745	0	0.404392	0.525335	0.727082	0.544269	3.02079	0	0.498601	0.581206	0.278517	0.788487	0.274096	0.276931	0.0977721	0	0.699152	0	0	0	0	0	0	0.140021	1.23317
g674	IPR004193; IPR014756; IPR013783; IPR013780; IPR006047; IPR006048; IPR017853	Glycoside hydrolase, family 13, N-terminal; Immunoglobulin E-set; Immunoglobulin-like fold; Glycosyl hydrolase, all-beta; Glycosyl hydrolase, family 13, catalytic domain; Alpha-amylase/branching enzyme, C-terminal all beta; Glycoside hydrolase superfamily	6.64172	12.6704	10.7193	17.5767	67.6868	80.6842	91.4883	89.091	118.167	109.573	39.7487	37.5368	37.0728	29.9698	33.4628	49.8967	29.5048	75.345	127.066	129.892	34.4001	30.8766	44.2388	44.4785	43.7417	45.6086	32.9005	34.6	22.4401	23.8997	62.6991	42.0406	43.0773	38.2854	63.1791	38.4934	124.171	121.553	67.1186	111.387	89.9711	76.4856	62.6865	47.0757	18.879	18.3427	66.851
g675	IPR006186; IPR004843; IPR029052	Serine/threonine-specific protein phosphatase/bis(5-nucleosyl)-tetraphosphatase; Calcineurin-like phosphoesterase domain, ApaH type; Metallo-dependent phosphatase-like	41.8857	40.1678	42.173	41.3342	23.2194	23.3491	21.1985	19.7842	14.4045	25.5772	20.6137	15.6403	22.5344	20.3431	26.6017	35.0356	19.194	11.809	25.8736	31.0911	15.6461	21.0418	146.328	136.503	33.3623	36.4391	21.1763	19.5937	13.6655	20.1839	24.9301	31.0945	12.4404	20.8511	19.8719	24.5084	44.4863	38.977	39.5021	41.2775	45.7731	53.2432	43.6705	35.3704	24.1709	28.9843	45.952
g676	IPR003439; IPR013581; IPR013525; IPR027417; IPR043926; IPR029481; IPR034003; IPR034001; IPR003593	ABC transporter-like, ATP-binding domain; Plant PDR ABC transporter associated; ABC-2 type transporter, transmembrane domain; P-loop containing nucleoside triphosphate hydrolase; ABC transporter family G domain; Pleiotropic ABC efflux transporter, N-terminal domain; ATP-binding cassette transporter, PDR-like subfamily G, domain 2; ATP-binding cassette transporter, PDR-like subfamily G, domain 1; …	0.535622	0.202187	0.469458	0.965753	0.584136	0.908022	0	0	0	0	0	0	0	0.181635	0.842589	0.332091	2.53804	0.332649	0.952402	1.65819	22.2904	41.4737	1.85617	3.06748	46.5725	38.445	0.18177	0	5.17849	1.01342	0.810227	0.774941	11.6977	7.53443	0.548192	0.276931	0	0	0	0	0.393747	1.31872	0	0	0.572091	0.280041	56.1419
g677	IPR001748; IPR018230	Pre-mRNA-splicing factor BUD31; BUD31/G10-related, conserved site	56.2403	46.0986	50.9362	41.4308	29.4259	23.4788	17.4051	15.8025	14.237	11.5022	15.9169	15.7967	16.9614	13.0777	29.4906	29.9712	11.7385	8.64887	11.8257	17.9637	16.7178	17.1537	5.56852	12.2699	26.8247	23.7833	14.0872	13.529	9.20621	9.96526	13.7739	16.4675	12.5333	16.821	12.0602	17.0313	12.2215	17.0196	24.8199	18.1652	10.6312	11.0443	9.72912	10.6875	10.4407	8.82131	17.6539
g678	IPR003165; IPR032474; IPR014811; IPR003100; IPR032472; IPR032473; IPR045246; IPR012337; IPR036085; IPR036397	Piwi domain; Protein argonaute, N-terminal; Argonaute, linker 1 domain; PAZ domain; Argonaute linker 2 domain; Protein argonaute, Mid domain; Argonaute-like, PIWI domain; Ribonuclease H-like superfamily; PAZ domain superfamily; Ribonuclease H superfamily	64.7032	80.8747	42.0165	41.7205	1.67939	4.0861	1.22728	0.248858	0.544355	2.42151	2.6963	2.65886	2.42306	1.08981	30.9351	1.57743	42.5122	6.15401	1.26987	0.414548	0.535827	1.44853	1.85617	0	174.226	157.839	5.08957	5.7537	0	1.94238	4.23811	4.74651	3.06369	33.204	5.20782	3.73857	20.7277	47.3817	23.7712	17.7787	14.1749	17.8027	4.64344	2.54463	0.858137	0	200.618
g680	-	-	4.07073	2.15666	3.91215	2.51096	2.26353	2.33491	5.46699	1.99086	2.13555	3.48092	2.87026	0.312807	3.87689	5.99396	3.37036	3.15486	2.06216	1.3306	2.85721	1.79637	5.8941	3.50697	4.02171	0	3.23514	3.62959	4.99869	5.90921	1.29462	2.87135	2.55533	2.90603	3.52788	2.10263	1.23343	2.90778	3.22648	1.99612	2.44703	4.79252	4.8234	3.46163	5.30679	3.05356	1.14418	3.22048	7.91828
g681	IPR001721; IPR036052; IPR000634; IPR050147; IPR045865; IPR038110; IPR001926; IPR005787	Threonine dehydratase, ACT-like domain; Tryptophan synthase beta chain-like, PALP domain superfamily; Serine/threonine dehydratase, pyridoxal-phosphate-binding site; Serine/Threonine Dehydratase; ACT-like domain; Threonine dehydratase, ACT-like domain superfamily; Tryptophan synthase beta chain-like, PALP domain; Threonine dehydratase, biosynthetic	8.35571	14.1531	11.5017	13.2308	19.3495	25.6192	11.1571	14.807	14.4882	4.0863	5.3926	3.28447	1.81729	5.53987	11.3148	22.5822	8.40727	7.31828	12.6193	14.371	2.03614	3.12578	56.6133	61.3496	21.0284	29.18	0.908852	2.25483	0.863082	2.7869	14.3971	48.5307	7.14861	13.3167	15.0753	5.53862	34.5136	29.9419	22.7224	23.6534	5.70933	2.30776	4.09065	0	0	0.840124	46.7957
g682	IPR021109; IPR001461; IPR032799; IPR033121; IPR034161; IPR032861	Aspartic peptidase domain superfamily; Aspartic peptidase A1; Xylanase inhibitor, C-terminal; Peptidase family A1 domain; Pepsin-like domain, plant; Xylanase inhibitor, N-terminal	13.7119	14.6922	12.2842	10.5267	11.5367	7.32903	5.46699	7.46573	10.1334	8.02125	12.5248	12.0431	9.69223	15.5298	6.49997	8.96646	14.7524	14.3039	6.11124	8.42914	5.5726	4.72678	0.618725	1.53374	16.1083	16.954	9.08852	15.9393	4.60311	12.7522	14.8334	15.5957	9.46958	12.0901	11.375	17.1697	9.87498	7.4592	11.536	6.02929	20.8686	20.9346	18.2421	4.8348	2.00232	1.68025	18.7572
g683	IPR036053; IPR000504; IPR003954; IPR035979; IPR012677; IPR002004; IPR006515; IPR045305	PABC (PABP) domain; RNA recognition motif domain; RNA recognition motif domain, eukaryote; RNA-binding domain superfamily; Nucleotide-binding alpha-beta plait domain superfamily; Polyadenylate-binding protein/Hyperplastic disc protein; Polyadenylate binding protein, human types 1, 2, 3, 4; PABP, RNA recognition motif 2	2.14249	2.62843	20.4214	11.9753	0.438102	0.713446	0	0	0	0	0.869774	1.25123	0	1.18063	2.64814	1.16232	0.634511	0	3.33341	2.62547	0	0.457431	141.688	118.098	7.75085	6.16075	2.81744	2.72134	0.575388	0.928965	0.498601	0.193735	1.11407	0.876096	0.411144	1.10772	3.32425	3.36189	3.84533	2.78275	0.689057	0.16484	0	0.508927	0.429069	0.280041	10.7091
g684	IPR027417; IPR014014; IPR014001; IPR001650; IPR011545	P-loop containing nucleoside triphosphate hydrolase; RNA helicase, DEAD-box type, Q motif; Helicase superfamily 1/2, ATP-binding domain; Helicase, C-terminal domain-like; DEAD/DEAH box helicase domain	36.1009	44.1441	36.2265	37.8575	26.6512	30.1593	26.4424	33.8446	23.3654	21.4909	40.7924	41.7597	44.7054	30.5147	38.7591	24.9898	27.9185	26.7782	40.4771	54.444	26.2555	45.9718	21.0366	29.1411	33.6993	33.0006	24.1755	30.7123	34.5233	34.1184	19.0715	16.1769	17.3609	20.6759	21.6536	20.7698	35.3935	41.9186	31.4618	41.9732	19.0967	23.7369	25.8706	21.3749	33.4673	42.9864	59.5818
g685	IPR009851; IPR029012; IPR037202	Modifier of rudimentary, Modr; Helix hairpin bin domain superfamily; ESCRT assembly domain	18.6397	15.164	17.8394	13.424	12.4859	11.8691	17.2935	17.6689	17.6287	19.6748	15.0471	14.3891	22.4133	21.1605	15.5277	15.0271	17.1318	28.1088	14.1273	14.5092	19.1826	19.1359	33.7205	37.5767	12.4688	12.608	28.6288	22.2373	55.525	27.869	14.7087	18.4049	28.7801	19.6246	12.6084	16.7543	20.8255	14.183	25.1695	21.0252	20.0811	27.1986	25.9812	30.0267	28.6046	40.466	16.226
g687	IPR012681; IPR001248; IPR045225	Nucleobase cation symporter-1, NCS1; Purine-cytosine permease; Uracil/uridine/allantoin permease	11.9979	14.5574	14.5532	15.452	30.6671	35.6074	53.7773	39.9416	49.2432	60.6891	12.6987	19.2376	14.9018	13.441	9.62959	9.46459	1.90353	17.7967	13.8892	16.1674	8.46606	5.9466	1.23745	0	16.2431	15.2825	6.45285	4.4319	27.6186	19.3394	51.1066	41.6531	23.7668	17.4343	29.4653	26.4469	41.5531	19.7511	39.8516	43.5964	11.714	12.363	5.08568	13.2321	2.28837	6.86102	3.76443
g689	IPR036396; IPR002401; IPR001128; IPR017972; IPR050196	Cytochrome P450 superfamily; Cytochrome P450, E-class, group I; Cytochrome P450; Cytochrome P450, conserved site; Cytochrome P450 Monooxygenases	9.31983	11.592	10.4063	13.5205	26.5782	37.2289	37.8226	48.1539	60.2141	35.8686	7.13215	9.22779	6.29995	17.8002	12.9999	25.9031	3.80707	16.6324	22.2227	14.2328	13.2885	10.8259	0.618725	0	20.0174	23.1147	2.63567	4.35415	1.72616	6.50276	49.2992	34.0005	42.4274	26.0201	26.3132	16.2005	27.8651	25.5294	32.5106	25.4313	21.7545	25.2205	18.3527	20.6115	4.14766	7.84116	25.637
g690	IPR001077; IPR016461; IPR036388; IPR029063; IPR012967; IPR036390	O-methyltransferase domain; O-methyltransferase COMT-type; Winged helix-like DNA-binding domain superfamily; S-adenosyl-L-methionine-dependent methyltransferase superfamily; Plant methyltransferase dimerisation domain; Winged helix DNA-binding domain superfamily	23.0318	24.2624	33.8792	22.2123	18.5463	21.4682	8.25626	3.98172	9.21217	8.17259	5.91447	7.03815	3.63459	9.89911	25.6388	22.001	14.2765	8.98152	15.0797	15.3383	1.60748	3.58321	1.23745	0	11.5926	16.6197	2.90833	2.9546	1.15078	2.87135	10.0344	13.8521	5.9417	8.67335	10.6897	19.2467	11.6349	8.29968	7.69067	8.27095	13.0921	15.3301	14.0409	26.9731	17.8779	2.80041	9.34616
g692	IPR002213; IPR035595	UDP-glucuronosyl/UDP-glucosyltransferase; UDP-glycosyltransferase family, conserved site	5.35622	8.35705	9.85862	15.3555	29.937	39.0449	42.2855	30.7339	60.4653	96.4063	13.0466	12.0431	8.60185	7.90112	3.73147	13.3667	4.12432	18.961	3.01594	1.65819	7.93024	3.27825	0.618725	0	1.55017	2.53116	4.72603	2.25483	0.575388	3.37806	26.7375	24.2169	11.512	8.32291	15.0753	28.8008	7.91954	3.36189	7.69067	13.8365	14.6671	19.1214	13.7092	40.4597	51.3452	103.475	5.32212
g695	IPR011989; IPR045206; IPR032682; IPR016024	Armadillo-like helical; Maestro heat-like repeat-containing protein; Condensin complex subunit 1, C-terminal; Armadillo-type fold	29.5664	32.2825	26.6026	23.2746	19.0574	19.5873	18.6324	23.1438	23.9935	20.1288	77.149	69.7559	61.1822	57.3059	35.9906	13.4497	111.198	35.7598	146.511	179.223	98.8065	100.559	41.4545	23.0061	19.6804	18.9598	33.1731	36.9325	44.4487	41.2967	21.3152	21.214	29.2443	23.4794	118.821	93.8797	34.2202	29.6267	19.2267	21.489	32.2872	33.6273	34.6047	24.9374	48.1987	44.8066	32.8414
g696	IPR008146; IPR014746; IPR036651	Glutamine synthetase, catalytic domain; Glutamine synthetase/guanido kinase, catalytic domain; Glutamine synthetase, N-terminal domain superfamily	0	0	0.312972	0.193151	0.292068	0	1.89671	4.72829	1.46557	1.51344	3.30514	3.91008	4.60381	3.45107	0.722219	0.332091	23.6355	13.306	0.476201	0	0	0.838623	3.09362	0	2.76335	1.14619	1.18151	4.04314	0	43.9992	0.311626	1.84049	0	1.92741	4.11144	5.81555	14.2747	10.716	11.536	9.73963	17.7186	7.58263	25.2073	29.0088	25.029	26.4639	2.72596
g697	IPR023610; IPR027484; IPR027483; IPR002498; IPR003409; IPR017163	Phosphatidylinositol-4/5-phosphate 5/4-kinase; Phosphatidylinositol-4-phosphate 5-kinase, N-terminal; Phosphatidylinositol-4-phosphate 4/5-kinase, C-terminal domain superfamily; Phosphatidylinositol-4-phosphate 4/5-kinase, core; MORN repeat; Phosphatidylinositol-4-phosphate 5-kinase, plant	13.3906	20.0165	11.8147	16.7075	19.7876	26.2678	22.5374	16.9223	19.0943	26.7879	44.3585	46.6082	72.934	64.6621	16.0092	25.9031	38.0707	56.7166	10.7939	10.9164	65.9067	76.1622	14.8494	8.43558	16.5127	19.2464	23.9028	16.0948	44.5926	6.16495	18.5106	24.4106	29.2443	29.174	56.3267	92.7719	13.8836	14.4982	29.0148	18.0879	26.6763	26.704	47.6506	48.857	113.274	267.86	7.33414
g698	IPR001806; IPR005225; IPR027417; IPR050227	Small GTPase; Small GTP-binding domain; P-loop containing nucleoside triphosphate hydrolase; Ras-related protein Rab	25.2814	15.9728	20.4214	13.0377	5.69533	6.09672	4.46285	2.73743	4.18735	5.29705	40.3575	31.9063	29.6825	45.6812	20.2221	11.2081	21.0975	3.49281	20.6354	15.6146	27.7558	30.5716	10.5183	7.66871	20.2196	21.7298	25.357	33.9002	15.967	45.9416	11.7171	12.3991	7.33428	15.5069	33.3026	27.4162	20.4344	15.2336	22.3729	17.0057	18.0139	18.6269	12.272	8.39729	7.15114	6.86102	10.1899
g699	IPR002110; IPR036770; IPR051573	Ankyrin repeat; Ankyrin repeat-containing domain superfamily; Ankyrin repeat and SOCS box domain-containing protein	54.4192	35.3827	51.9533	32.739	34.0259	34.7643	41.3929	36.9553	38.3561	28.3014	17.3955	16.2659	14.4172	14.7124	24.5555	48.9834	24.27	12.1417	19.8417	14.5092	29.792	20.7369	18.8711	5.36809	48.0553	40.4508	21.5398	20.6045	8.48698	9.28965	29.2928	28.3822	22.8384	30.751	16.4457	19.1083	17.1101	18.1752	16.0805	17.9333	21.4592	18.9566	26.9762	21.1205	19.7372	5.32079	25.2476
g701	IPR000425; IPR022357; IPR023271; IPR034294	Major intrinsic protein; Major intrinsic protein, conserved site; Aquaporin-like; Aquaporin transporter	3.64223	3.84155	4.30336	7.53287	33.3688	34.6345	41.3929	29.2408	22.9885	7.56722	4.26189	6.25613	11.873	10.8981	0.842589	1.57743	0.475883	10.1458	0.396834	0.967278	0	0.152477	8.66214	1.53374	0.0673987	0.286546	0	0	0.719235	0.59116	4.23811	7.1682	2.87801	0.876096	0.959335	0.830794	0	0.420237	0	4.09683	1.57499	0.494519	0.552791	1.01785	4.86278	65.1096	9.9303
g702	IPR039512; IPR037275; IPR027370; IPR008913; IPR037274; IPR013083; IPR001841; IPR017921	RCHY1, zinc-ribbon; Zinc finger, CTCHY-type superfamily; Zinc finger, RING-type, eukaryotic; Zinc finger, CHY-type; Zinc finger, CHY-type superfamily; Zinc finger, RING/FYVE/PHD-type; Zinc finger, RING-type; Zinc finger, CTCHY-type	33.3157	20.2861	30.9842	25.9788	36.3625	33.8562	45.8557	40.4394	47.7776	40.2576	15.395	21.5837	23.2614	54.4905	27.8054	77.1281	240.321	190.442	36.7468	24.0438	47.9029	34.841	1164.13	930.981	26.8247	17.3838	102.791	81.8736	247.705	107.676	32.2844	34.0974	70.7434	52.0401	31.9322	28.6624	41.1621	18.0702	22.3729	27.2091	75.9931	109.618	80.1547	124.687	234.128	505.195	5.25722
g703	IPR018338; IPR001148; IPR041891; IPR036398; IPR023561	Carbonic anhydrase, alpha-class, conserved site; Alpha carbonic anhydrase domain; Carbonic anhydrase, prokaryotic-like; Alpha carbonic anhydrase domain superfamily; Carbonic anhydrase, alpha-class	7.39159	5.52644	3.44269	2.70411	7.22868	6.61559	4.46285	4.72829	3.64299	4.99436	5.91447	9.07139	11.7518	11.6246	2.16666	5.89461	14.2765	8.8152	8.88908	10.3637	47.0456	22.3379	8.35278	1.53374	4.51571	1.00291	4.08984	2.48809	5.75388	2.02683	1.05953	0.581206	2.59949	3.41678	3.83734	2.21545	0	0	0	0.309195	0.196873	0	0	0	0	0.140021	0.129808
g704	IPR001932; IPR036457; IPR039123	PPM-type phosphatase-like domain; PPM-type phosphatase-like domain superfamily; Protein phosphatase PTC7 homolog	24.5315	24.869	19.326	17.8664	46.0737	50.5249	97.8479	122.189	100.706	78.5477	14.2643	11.8867	16.1133	15.1665	46.1017	82.4416	14.2765	13.6386	19.048	23.2147	11.2524	20.2032	18.8711	4.60122	13.5471	14.8527	3.54452	3.96539	7.76774	6.41831	28.7942	29.8352	27.666	25.7572	27.1355	18.4159	20.7277	19.436	17.4788	17.3922	21.4592	22.7479	24.4334	13.2321	11.4418	8.1212	10.5144
g705	IPR011050; IPR012334; IPR045032; IPR018082; IPR002022	Pectin lyase fold/virulence factor; Pectin lyase fold; Pectin lyase family; AmbAllergen; Pectate lyase	31.7088	43.0658	31.4537	24.6267	4.74611	5.12384	1.78514	2.36415	2.17742	3.17823	12.4378	10.1662	9.44993	32.9668	31.5369	1.32836	15.7041	0.665298	8.73035	11.0546	4.17945	7.31889	1.85617	0	20.0174	22.6372	3.72629	2.9546	0.287694	2.53354	2.30603	3.97157	0.742712	5.86984	7.40059	15.2312	3.5198	7.9845	4.54449	4.86981	3.93747	2.63744	1.99005	3.81695	0.858137	1.96029	21.0289
g706	-	-	0.749871	2.42624	2.03432	3.18698	14.6034	12.388	21.8679	28.4942	45.8933	74.3101	7.04517	9.5406	12.2364	10.2624	8.90737	13.7818	5.07609	14.4702	9.68275	5.11276	7.50158	4.34559	16.3962	12.2699	6.67247	4.58474	4.9078	9.17482	8.34313	5.32044	19.6324	14.627	20.2389	13.6671	13.1566	8.8618	15.8391	7.24908	20.2754	14.9959	16.0452	21.594	16.6943	15.7767	5.57789	5.88087	4.60818
g707	IPR002554; IPR016024; IPR011989	Protein phosphatase 2A, regulatory B subunit, B56; Armadillo-type fold; Armadillo-like helical	5.46335	11.929	8.99794	8.5952	13.1431	13.1015	19.6365	16.9223	13.7764	22.853	17.3085	15.0147	13.9326	13.441	10.8333	5.06439	12.5316	12.1417	11.6669	10.6401	19.5041	14.5615	231.094	216.257	9.50321	12.0349	20.6309	23.0926	41.8595	27.3622	15.2697	17.9205	25.0665	19.5369	13.9789	11.6311	17.3057	16.5994	20.2754	19.7885	14.6671	14.1762	12.3825	11.1964	20.5953	33.465	23.5601
g708	IPR040217; IPR045865; IPR002912	ACT domain-containing protein ACR1-12; ACT-like domain; ACT domain	4.92773	5.39165	7.35484	5.11849	9.20014	7.71818	5.8017	4.35501	4.56421	14.9831	2.17444	4.5357	7.75378	5.99396	2.04629	0.91325	8.88315	11.9754	1.50797	1.10546	15.8605	18.4497	6.80597	6.13496	0.943582	1.76704	2.90833	2.33258	4.45926	14.4412	10.7199	17.533	12.1619	6.3955	1.64457	4.29243	0.977721	0.840474	0	1.85517	1.18124	0.824199	0.663349	0.76339	0.286046	0	0.778847
g709	-	-	30.2091	19.7469	28.5587	21.5363	8.10489	9.40451	17.182	15.4292	24.6216	35.2632	17.2215	20.8016	24.2306	25.5197	18.1758	31.9638	14.4351	22.1212	25.318	22.2474	40.9372	32.1726	102.399	79.7545	21.2306	18.9598	50.2595	42.2975	92.206	43.9147	27.797	30.9976	50.2259	42.6659	18.0903	25.3392	18.5767	15.8639	16.0805	21.0252	19.6873	20.7698	24.3228	27.2276	21.3104	29.8244	19.1467
g710	-	-	2.99949	0.943538	0.391215	0.676027	0.073017	0.389152	0.557856	0.373286	0.544355	3.32958	4.52283	2.18965	0.969223	1.36226	1.68518	1.57743	2.8553	2.66119	2.30164	3.86911	2.35764	4.11688	1.23745	1.53374	2.02196	1.576	2.72656	0.777527	2.73309	0.506708	1.30883	1.74362	1.76394	1.66458	2.87801	1.93852	3.5198	2.3113	1.3983	2.78275	3.44528	2.30776	4.97512	4.8348	2.86046	6.02089	4.15385
g711	IPR036873; IPR001763	Rhodanese-like domain superfamily; Rhodanese-like domain	13.9262	13.1421	17.9959	12.0719	4.38102	4.66983	8.25626	13.1894	13.232	31.4796	11.394	20.0196	21.0806	16.8012	27.5647	69.407	10.6281	21.7885	27.1434	22.9383	47.6886	49.555	132.716	97.3926	16.7149	17.4316	39.2624	28.302	19.9947	8.36069	8.47622	11.2366	13.3688	14.9812	11.375	26.8623	15.448	10.4009	16.0805	15.537	37.8981	30.825	43.4494	50.8927	26.7453	35.2852	21.1587
g712	IPR006121; IPR036163; IPR044594	Heavy metal-associated domain, HMA; Heavy metal-associated domain superfamily; Heavy metal-associated isoprenylated plant protein 1/3/5/6	12.1051	13.2095	14.8662	21.0534	187.508	207.742	169.477	176.813	221.092	191.451	69.234	82.1117	128.301	106.892	72.4627	368.704	74.2378	392.359	53.8901	66.604	114.345	102.541	259.246	227.761	34.4407	40.7373	41.7163	48.9842	34.5233	10.7253	281.211	294.284	182.8	128.699	123.206	114.926	110.874	163.787	239.11	171.912	310.962	240.171	351.575	411.722	638.597	1043.43	10.839
g713	IPR004516; IPR045864; IPR036621; IPR041715; IPR004154; IPR015807; IPR006195	Histidine-tRNA ligase/ATP phosphoribosyltransferase regulatory subunit; Class II Aminoacyl-tRNA synthetase/Biotinyl protein ligase (BPL) and lipoyl protein ligase (LPL); Anticodon-binding domain superfamily; Class II Histidinyl-tRNA synthetase (HisRS)-like catalytic core domain; Anticodon-binding; Histidine-tRNA ligase; Aminoacyl-tRNA synthetase, class II	13.3906	18.399	13.849	19.6048	42.0578	47.1523	24.2109	29.9873	27.3434	18.6154	15.7429	12.8251	13.448	11.8063	21.0647	71.0675	11.4212	15.4682	14.3654	13.9564	7.39441	10.1397	4.02171	17.638	10.986	13.5632	6.90728	9.25257	3.16464	7.85398	37.5821	33.0319	19.8676	21.0263	22.2018	17.8621	16.719	20.3815	23.072	16.3873	14.5686	8.24199	17.7999	16.7946	13.4441	19.7429	9.15145
g714	IPR014889; IPR003316; IPR036388; IPR038168; IPR015648; IPR036390; IPR037241	Transcription factor DP, C-terminal; E2F/DP family, winged-helix DNA-binding domain; Winged helix-like DNA-binding domain superfamily; Transcription factor DP, C-terminal domain superfamily; Transcription factor DP; Winged helix DNA-binding domain superfamily; E2F-DP heterodimerization region	2.89236	4.6503	4.38161	4.34589	4.08895	4.66983	1.67357	3.35958	3.18238	0.605377	3.82701	2.81526	4.3615	1.81635	2.76851	1.74348	4.75883	3.82546	2.93657	4.0073	3.21496	1.9822	41.1452	13.8037	3.84172	3.29528	5.36223	5.67595	24.5978	3.63141	1.55813	1.45301	4.82763	3.24156	4.52258	2.76931	4.10643	2.52142	1.74788	2.78275	3.64216	2.14292	4.86456	12.7232	16.5906	35.0052	6.16587
g715	IPR004263; IPR040911	Exostosin-like; Exostosin, GT47 domain	1.60687	1.88708	0.469458	1.1589	2.26353	1.81604	0.446285	0.99543	1.2562	0.454033	1.65257	0.782017	0.363459	0	1.2037	0.830227	1.42765	0.665298	1.9048	0.967278	1.17882	1.37229	0	0	0.741385	1.33722	0.272656	0.155505	0	0.59116	2.05673	1.74362	0.278517	1.05132	1.78162	1.66159	1.7599	1.26071	1.04873	1.39138	0.393747	0	0.221116	0	0	0	0.389423
g716	IPR022755; IPR013087; IPR003604; IPR036236	Zinc finger, double-stranded RNA binding; Zinc finger C2H2-type; Matrin/U1-C-like, C2H2-type zinc finger; Zinc finger C2H2 superfamily	62.9892	48.1205	64.4722	39.6924	57.0263	44.3633	45.8557	33.2225	30.3583	20.5828	47.9246	36.7548	28.7132	16.2563	30.4536	49.9797	43.7813	20.1253	19.6036	15.6146	32.7926	24.0151	9.59023	4.60122	32.958	34.5288	12.7239	15.706	2.30155	5.65824	21.2529	39.0377	15.2256	25.6696	15.8976	24.2315	15.5458	15.3386	13.983	15.6916	13.5843	23.0776	23.3278	21.3749	28.4615	5.74085	22.6515
g717	IPR027417; IPR003439; IPR011527; IPR017871; IPR036640; IPR039421; IPR003593	P-loop containing nucleoside triphosphate hydrolase; ABC transporter-like, ATP-binding domain; ABC transporter type 1, transmembrane domain; ABC transporter-like, conserved site; ABC transporter type 1, transmembrane domain superfamily; Type 1 protein exporter; AAA+ ATPase domain	21.7463	27.2278	33.7227	41.7205	44.4674	47.9306	66.7195	76.6481	79.2665	57.2082	129.857	136.853	181.124	93.8145	29.0091	24.1596	58.2164	71.1869	59.6045	81.9423	29.2561	29.0469	34.0298	35.276	55.8061	61.3687	95.5204	92.2925	143.128	107.169	75.1641	56.2801	100.08	76.746	113.476	86.541	139.912	131.954	111.515	108.063	159.074	156.927	136.65	92.8791	19.7372	7.98118	17.1346
g718	IPR003035; IPR000270; IPR045012; IPR034891; IPR053793; IPR055081	RWP-RK domain; PB1 domain; Protein NLP; Protein NLP, PB1 domain; PB1-like domain; NLP1-9, GAF domain	13.6048	20.0165	13.3796	18.0596	7.37472	12.1286	21.6448	15.4292	19.1362	30.2689	7.82797	10.0098	14.1749	13.2594	8.90737	4.06811	15.5455	14.6366	12.1431	11.7455	22.9334	23.024	0.618725	0	18.5346	17.0017	6.72551	11.9739	9.06237	3.46251	17.2641	13.3677	13.0903	10.9512	13.1566	17.7236	22.292	15.3386	19.5762	19.6339	21.7545	26.8689	19.7899	17.8124	16.8767	14.0021	27.6491
g719	IPR053793; IPR003035; IPR000270; IPR045012	PB1-like domain; RWP-RK domain; PB1 domain; Protein NLP	0.642747	0.269582	0.625944	1.5452	0.438102	0.129717	1.78514	0.871001	0.293114	7.56722	0.260932	0.312807	1.93845	1.5439	0.12037	1.32836	4.12432	6.98563	2.46037	1.93456	19.9328	18.6784	9.89959	3.83435	1.21318	1.48049	3.54452	1.55505	8.34313	1.01342	1.4958	1.35615	1.02123	1.05132	0.548192	1.52312	2.15099	3.15178	2.09746	3.71033	6.59526	5.60455	9.61856	13.2321	17.1627	20.8631	0.584135
g720	IPR002136; IPR023574; IPR013000; IPR025755; IPR045240	Large ribosomal subunit protein uL4; Large ribosomal subunit protein uL4 domain superfamily; Large ribosomal subunit protein uL4, eukaryotic/archaeal, conserved site; Large ribosomal subunit protein uL4, C-terminal domain; Large ribosomal subunit protein uL4, eukaryotic and archaeal type	155.223	201.58	144.202	180.692	242.197	262.613	177.956	179.551	163.097	122.74	283.72	225.377	232.129	217.78	164.425	137.569	86.7694	76.6756	178.337	132.379	65.7995	55.1966	19.7992	24.5399	268.112	290.749	68.7092	120.361	25.0294	95.7679	185.23	132.418	119.577	144.118	152.123	119.08	186.94	255.504	226.176	220.378	129.051	120.168	113.986	130.54	98.8288	34.1651	250.075
g722	-	-	15.9615	9.90715	14.8662	8.88493	5.62231	6.29129	7.58684	7.46573	6.44852	9.83738	4.78376	7.03815	3.99805	6.81131	12.037	9.87971	12.8488	8.64887	9.04782	12.2983	9.75205	9.45357	33.1018	32.9754	7.68345	8.78742	6.63462	7.15325	10.7885	10.8098	8.10227	6.39326	8.63403	8.41052	6.44125	10.8003	6.84405	6.09343	5.59321	6.49309	5.41402	2.4726	7.51796	5.59819	15.5895	36.5454	8.11299
g723	IPR015496; IPR000626; IPR015940; IPR006636; IPR009060; IPR029071	Ubiquilin; Ubiquitin-like domain; Ubiquitin-associated domain; Heat shock chaperonin-binding; UBA-like superfamily; Ubiquitin-like domain superfamily	88.9133	97.5888	103.75	108.164	50.0897	52.6653	55.7856	65.574	58.7066	43.1331	72.3652	83.5194	94.0146	60.0304	78.3608	51.8062	65.6719	87.9856	58.0171	70.1968	64.6207	110.774	183.761	217.791	56.6823	60.9866	113.425	112.508	215.195	115.529	60.0191	61.0266	99.7091	76.6584	52.2152	55.1093	67.8538	63.5608	44.7457	61.4524	74.4181	65.2765	86.2354	90.08	115.705	287.603	81.9087
g724	IPR013078; IPR029033	Histidine phosphatase superfamily, clade-1; Histidine phosphatase superfamily	28.388	16.3771	15.0227	10.8164	6.27946	6.29129	2.90085	3.98172	2.17742	0.454033	4.95771	2.34605	3.39228	3.0878	16.3703	22.8313	2.53804	0	15.6353	10.5019	15.6461	8.61495	24.749	10.7362	12.4014	9.40827	2.18125	1.39955	2.87694	2.44909	3.24091	4.16531	3.24937	7.79726	9.04516	6.92328	3.12871	3.15178	3.49576	2.47356	0	0.659359	0.663349	0	0	0	3.69952
g725	IPR001619; IPR043154; IPR027482; IPR043127; IPR036045	Sec1-like protein; Sec1-like, domain 1; Sec1-like, domain 2; Sec1-like, domain 3a; Sec1-like superfamily	27.6381	33.9	35.3658	34.2842	19.0574	18.6144	20.6407	22.2727	16.4982	15.4371	33.1384	25.6501	28.1075	20.5248	27.6851	16.1064	17.2904	16.7988	30.4769	35.3748	21.7546	29.428	5.87788	3.83435	17.5911	17.9091	27.8109	33.2004	12.8024	27.3622	13.3999	15.9832	15.9683	13.8423	21.2424	19.6621	24.443	34.6695	23.4216	23.035	17.3249	9.06618	16.1415	12.2142	16.3046	6.58098	23.625
g727	IPR002213; IPR035595	UDP-glucuronosyl/UDP-glucosyltransferase; UDP-glycosyltransferase family, conserved site	111.945	107.631	78.7907	99.0862	86.1601	99.2338	42.0623	37.0798	44.7628	58.1162	6.52331	11.5738	2.90767	7.2654	24.7962	21.0048	273.792	265.787	35.1595	26.9456	10.8237	7.01394	123.436	89.7239	2.42635	2.72219	0	0	89.1852	15.0323	153.258	119.341	86.6188	61.4143	46.5963	47.9091	6.15964	3.15178	2.79661	0.927584	5.51246	10.0552	20.4533	75.5756	91.9637	1229.94	0.908655
g728	IPR044644; IPR002528	Multi antimicrobial extrusion protein DinF-like; Multi antimicrobial extrusion protein	14.2476	13.5465	11.267	11.2027	14.0193	11.1557	6.5827	5.22601	4.14547	2.27016	4.00096	3.59728	5.57303	4.99496	9.02774	16.2725	11.4212	4.32444	4.92074	6.77095	8.25173	5.64165	3.71235	4.60122	11.3904	11.6051	12.1786	5.90921	2.87694	4.39147	6.60647	8.52435	4.92047	7.18399	3.01505	2.76931	9.77721	5.25296	6.64194	7.34337	11.0249	7.08811	8.95521	8.39729	4.71975	1.40021	17.1995
g729	IPR044644; IPR002528	Multi antimicrobial extrusion protein DinF-like; Multi antimicrobial extrusion protein	6.64172	2.08926	2.1908	1.83493	1.31431	1.81604	2.78928	2.98629	3.01489	3.93495	4.26189	3.44087	0.969223	1.08981	2.64814	1.8265	5.55197	1.3306	0.952402	1.79637	1.82181	0.9911	4.33107	0	5.1223	4.48923	1.90859	1.86607	2.30155	1.94238	4.61206	3.19663	3.52788	4.64331	1.91867	0.969259	6.74628	4.30743	3.49576	4.56062	6.00464	5.43971	5.97014	5.34373	3.86162	0.560083	6.75001
g730	IPR036779; IPR018392	LysM domain superfamily; LysM domain	2.89236	5.39165	1.33013	3.28356	4.52705	3.63209	2.67771	2.73743	4.68983	6.50781	7.13215	9.85341	10.4191	5.99396	3.97221	1.49441	3.17256	5.48871	5.15884	6.77095	2.14331	0.686146	5.56852	3.06748	3.57213	1.86255	2.63567	3.26561	6.90466	4.30702	4.30044	5.32772	6.40589	6.04506	4.79668	4.98476	0.879949	1.89107	0.349576	1.93247	2.85466	0.989038	0.552791	2.54463	1.71627	2.80041	2.07692
g731	IPR018392; IPR036779	LysM domain; LysM domain superfamily	0.214249	0.673956	1.79959	1.83493	2.26353	2.14034	3.12399	4.85272	7.36973	9.38335	10.0024	14.7019	16.2345	10.1716	0.481479	0.498136	6.18648	6.48665	0.555568	2.07274	1.28598	0.914862	4.64043	1.53374	4.58311	1.19394	1.54505	2.41033	16.3986	5.9116	2.55533	2.61543	6.49873	6.74594	1.09638	0.692328	2.4443	1.47083	1.3983	1.46867	3.93747	2.14292	1.43726	2.7991	1.8593	3.50052	4.9976
g732	IPR045252; IPR002123	Lysophosphatidylcholine acyltransferase LPCAT1-like; Phospholipid/glycerol acyltransferase	28.388	29.991	25.0378	24.2404	15.4066	18.0956	21.3101	26.8766	24.496	29.3608	30.6161	28.6218	38.5266	36.4178	19.3795	20.6727	23.6355	27.6099	23.9688	32.3347	25.0767	20.7369	13.6119	7.66871	23.2525	21.1567	18.2679	25.4251	34.9548	33.4427	23.4966	22.4733	27.0162	24.3555	23.9834	23.6776	29.4294	26.3699	30.7627	25.895	30.1216	33.2976	29.9613	35.8793	32.0371	32.3448	22.6515
g733	IPR019378; IPR024709	GDP-fucose protein O-fucosyltransferase; Putative O-fucosyltransferase, plant	1.17837	1.88708	1.48662	2.31781	0.292068	0.389152	0.446285	0.124429	0.334988	1.05941	0.69582	0	19.9902	3.6327	0.722219	0.498136	0	0	0.476201	1.52001	16.6106	19.517	331.636	385.736	4.9201	3.96389	3.36275	4.04314	7.91159	1.94238	14.0232	13.0771	4.92047	6.83355	0.959335	0.692328	44.9752	20.2764	84.9469	55.9642	80.4228	55.3861	16.2521	7.12497	0.858137	0.420062	13.6298
g734	IPR006867; IPR006868	Domain of unknown function DUF632; Domain of unknown function DUF630	15.8544	19.4773	13.4578	17.6733	18.4003	22.8951	13.5001	9.70544	7.83034	7.56722	28.1807	20.0196	14.9018	22.0687	18.0555	5.31346	28.0771	43.078	34.9214	28.3274	20.5758	21.0418	61.5631	49.0797	30.8012	28.2726	28.9015	42.0642	60.8473	46.8705	18.5106	14.0458	16.8039	18.1352	15.3494	21.0468	26.1052	37.8213	12.2352	25.0448	21.6561	30.0008	22.4433	33.3347	59.3545	65.2497	31.8678
g741	IPR002659	Glycosyl transferase, family 31	4.28498	5.45904	4.53809	4.73219	6.4255	4.8644	9.14883	15.9269	16.2888	19.2207	8.17588	14.8583	12.7211	14.1675	4.33332	3.32091	3.96569	5.32238	6.03188	6.3564	3.00063	4.04064	1.85617	4.60122	5.93108	6.16075	5.544	12.8292	2.30155	6.58721	9.6604	5.81206	2.69233	2.36546	7.26354	5.40016	8.99503	8.71991	6.29237	8.58015	11.8124	10.2201	8.62354	8.39729	7.58021	7.14106	7.00962
g742	IPR036865; IPR011074; IPR001251; IPR052578; IPR036273	CRAL-TRIO lipid binding domain superfamily; CRAL/TRIO, N-terminal domain; CRAL-TRIO lipid binding domain; Phosphatidylinositol Transfer CRAL-TRIO Domain-Containing Protein; CRAL/TRIO, N-terminal domain superfamily	0.749871	2.76322	1.48662	1.44863	2.5556	3.30779	5.91327	6.84358	6.23915	7.41587	3.39212	8.13297	2.0596	7.81031	0.722219	0.332091	0.158628	0.997947	1.9048	2.21092	2.7863	0.838623	19.7992	5.36809	2.29156	2.19686	15.1778	14.5398	3.88387	8.36069	2.67998	5.03712	2.59949	3.41678	2.74096	5.95402	6.15964	4.6226	2.79661	7.80716	8.46556	2.96711	7.29684	2.03571	2.28837	1.12017	3.50481
g743	IPR027417; IPR001650; IPR002464; IPR007502; IPR014001; IPR011709; IPR048333; IPR011545	P-loop containing nucleoside triphosphate hydrolase; Helicase, C-terminal domain-like; DNA/RNA helicase, ATP-dependent, DEAH-box type, conserved site; Helicase-associated domain; Helicase superfamily 1/2, ATP-binding domain; DEAD-box helicase, OB fold; Helicase associated domain (HA2), winged-helix domain; DEAD/DEAH box helicase domain	30.6376	25.0038	29.8106	18.4459	19.7146	19.9765	14.839	18.1666	15.2838	14.3777	13.9164	9.22779	9.32877	12.7145	21.7869	17.6838	32.0428	17.1314	13.3336	17.6874	14.7888	17.6873	24.1303	24.5399	18.5346	14.8049	18.177	15.4728	17.9809	9.2052	18.4482	14.1427	16.8967	14.1928	13.5677	17.5851	12.1237	10.8211	9.78812	11.8267	15.0608	13.5169	13.0459	18.5758	26.3162	27.304	14.9279
g747	IPR010658; IPR036259	Nodulin-like; MFS transporter superfamily	17.9969	14.8944	18.6218	14.1	38.626	37.8775	33.6945	34.5912	53.9749	53.7272	8.69774	15.3275	21.0806	44.1373	27.2036	48.4853	34.5809	49.5647	36.7468	36.4802	78.0164	63.5066	3.40298	2.30061	12.8057	13.0379	30.4466	31.1788	9.7816	7.43172	20.6296	25.9605	11.6977	18.5732	32.3433	41.9551	14.6658	8.93003	13.983	11.131	26.9717	35.2757	30.5141	41.4775	38.3301	15.9624	8.82693
g751	IPR036093; IPR003441	NAC domain superfamily; NAC domain	0	0	0	0.193151	10.1494	6.29129	26.5539	33.9691	33.9175	29.5121	0.69582	1.87684	1.57499	1.99799	0	0.498136	0	0.665298	0.476201	0	0.214331	0.152477	0	0	0.539189	0	0	0.155505	0	0	14.958	17.3393	12.9975	6.48311	2.46686	0.138466	0.293316	0	0	0.309195	4.52809	5.11003	8.29186	5.08927	0	0	0
g752	IPR005269; IPR031100	Cytokinin riboside 5'-monophosphate phosphoribohydrolase LOG; LOG family	2.24961	2.29145	5.86822	2.51096	1.82543	2.9835	0.669427	0.497715	1.04684	0	0.173955	0	0	0	0.962959	7.47205	0	4.15811	0	0.276365	0	0.152477	0	0	0.606588	1.19394	0	0	0	1.94238	6.10787	6.19953	3.62072	1.75219	0	0.415397	0.684405	0.105059	0	0.231896	0.393747	0.824199	1.3267	3.30802	0.572091	1.12017	0.129808
g753	IPR009009; IPR007112; IPR036749; IPR007117; IPR007118; IPR005795; IPR036908	RlpA-like protein, double-psi beta-barrel domain; Expansin/pollen allergen, DPBB domain; Expansin, cellulose-binding-like domain superfamily; Expansin, cellulose-binding-like domain; Expansin/Lol pI; Major pollen allergen Lol pI; RlpA-like domain superfamily	39.5289	19.8817	21.2821	16.3212	5.11119	5.25355	1.562	0.497715	0.251241	0	37.0524	45.2006	26.4113	17.9819	56.9349	0.996273	0.793139	0	24.1275	8.15278	10.9309	10.0635	0.618725	0	3.10034	2.53116	32.5369	55.2822	1.72616	0.253354	3.05393	2.32482	1.6711	3.94243	18.0903	29.2162	1.17327	1.99612	0.349576	0.309195	0.59062	0.329679	3.64842	6.36158	0	0	0.129808
g758	IPR036770; IPR002110; IPR016197; IPR023780; IPR000953; IPR030300	Ankyrin repeat-containing domain superfamily; Ankyrin repeat; Chromo-like domain superfamily; Chromo domain; Chromo/chromo shadow domain; Signal recognition particle 43kDa protein, chromodomain 3	5.99897	9.43538	8.9197	8.5952	32.2735	33.5319	40.3887	41.6836	54.7286	46.3114	14.6122	9.5406	13.0845	16.5288	20.824	45.2474	16.18	34.5955	15.2384	11.7455	8.25173	5.48917	6.18725	2.30061	5.45929	8.40536	1.72682	4.19865	6.04158	1.52012	29.2928	23.1514	20.6103	12.5282	17.5421	20.216	22.1943	17.8601	39.8516	29.4508	16.5374	18.1324	17.4682	27.2276	19.4511	17.9227	0.713943
g759	IPR017853; IPR001944; IPR048913; IPR008979; IPR041392; IPR031330	Glycoside hydrolase superfamily; Glycoside hydrolase, family 35; Beta-galactosidase, galactose-binding domain; Galactose-binding-like domain superfamily; Beta-galactosidase, beta-sandwich domain; Glycoside hydrolase 35, catalytic domain	6.96309	7.00914	5.00755	4.73219	15.5526	14.3986	5.8017	3.73286	2.59616	0.454033	11.394	8.91499	9.69223	4.08679	7.22219	6.06066	9.83492	2.99384	6.74618	4.97457	0.857323	1.14358	1.85617	0	3.10034	3.48631	20.4492	6.29797	0.431541	0.168903	12.652	12.3991	6.49873	6.48311	9.59335	31.2932	1.95544	1.26071	4.89406	2.47356	8.66243	4.12099	5.52791	0.508927	0	0	0.908655
g760	IPR039768; IPR048899; IPR048898; IPR007064	Ribosomal export protein Nmd3; 60S ribosomal export protein NMD3, SH3 domain; 60S ribosomal export protein NMD3, OB-fold domain; Nmd3, N-terminal	23.6745	29.1823	19.952	22.8883	37.9688	35.0237	30.6821	31.7293	23.1979	6.50781	48.6204	35.1907	29.319	21.887	23.9536	13.2836	36.643	53.5565	14.921	18.931	16.7178	21.0418	20.1085	25.3067	21.8372	19.6762	32.7187	23.4036	42.0033	19.9305	15.0204	14.3364	25.0665	28.2979	18.9126	18.2775	23.3675	29.4166	30.7627	17.4695	25.1998	16.9785	30.8457	28.7544	35.1836	37.5256	27.3245
g761	IPR043159; IPR031330; IPR001944; IPR041392; IPR017853; IPR008979; IPR048913; IPR000922; IPR019801	D-galactoside/L-rhamnose binding SUEL lectin domain superfamily; Glycoside hydrolase 35, catalytic domain; Glycoside hydrolase, family 35; Beta-galactosidase, beta-sandwich domain; Glycoside hydrolase superfamily; Galactose-binding-like domain superfamily; Beta-galactosidase, galactose-binding domain; D-galactoside/L-rhamnose binding SUEL lectin domain; Glycoside hydrolase, family 35, conserved s…	3.32086	4.78509	5.08579	3.57329	2.92068	2.78892	0.892569	1.742	0.921217	1.66479	3.39212	1.87684	1.69614	0.454088	3.73147	2.65673	2.22079	2.32854	2.69847	2.07274	1.07165	1.37229	19.7992	15.3374	8.35744	5.68317	0.908852	1.78831	0.863082	0.675611	7.22972	2.90603	1.6711	1.92741	0.959335	2.21545	7.62622	10.5059	2.09746	7.57527	6.89057	9.06618	2.6534	1.01785	3.1465	1.54023	7.00962
g762	IPR000922; IPR008979; IPR041392; IPR043159; IPR001944; IPR048913; IPR031330; IPR019801; IPR017853	D-galactoside/L-rhamnose binding SUEL lectin domain; Galactose-binding-like domain superfamily; Beta-galactosidase, beta-sandwich domain; D-galactoside/L-rhamnose binding SUEL lectin domain superfamily; Glycoside hydrolase, family 35; Beta-galactosidase, galactose-binding domain; Glycoside hydrolase 35, catalytic domain; Glycoside hydrolase, family 35, conserved site; Glycoside hydrolase superfam…	5.78472	9.2332	8.52849	6.37397	2.11749	3.95638	2.00828	1.11986	1.04684	5.59974	3.13119	4.6921	2.54421	1.81635	3.85184	2.82277	3.80707	0.332649	2.93657	2.07274	2.57197	2.89706	63.4193	54.4478	11.66	8.30984	1.27239	1.55505	0.863082	1.68903	2.99161	2.13109	2.04246	1.92741	3.83734	5.53862	8.11509	8.08956	9.08897	6.57038	8.36712	5.43971	1.99005	1.01785	0	0.560083	19.3414
g766	IPR008271; IPR046958; IPR017441; IPR000719; IPR011009	Serine/threonine-protein kinase, active site; Receptor-like cytosolic serine/threonine-protein kinase RBK1/2/STUNTED; Protein kinase, ATP binding site; Protein kinase domain; Protein kinase-like domain superfamily	3.21373	2.15666	3.99039	3.95959	11.6097	8.88564	13.3885	10.7009	7.07662	3.32958	5.04469	1.56403	1.81729	0	1.32407	0.664182	2.8553	1.16427	3.17467	2.07274	0.642992	2.13468	5.25916	3.06748	6.67247	3.82062	8.6341	3.49887	23.1594	10.9787	73.1697	69.0666	29.5228	22.3405	9.04516	10.3849	12.4171	10.8211	6.29237	17.2376	2.16561	1.97808	6.96517	4.07141	7.15114	10.2215	6.49039
g767	IPR005512; IPR038937	PRONE domain; Rop guanine nucleotide exchange factor	27.9595	37.5393	34.2704	34.6705	39.3562	44.7525	38.8268	48.6516	40.031	30.8742	40.4445	36.2856	29.1978	19.6166	26.2406	22.5822	22.8424	9.31417	22.8576	24.3201	11.2524	11.512	25.9864	19.1718	25.3419	29.4188	7.90701	10.3411	7.91159	43.8303	20.1934	22.7639	16.3397	14.4556	21.7906	26.8623	35.7846	38.1365	24.8199	26.9772	12.0093	10.8794	10.9453	1.52678	1.00116	0.560083	43.0313
g768	IPR051304; IPR001810; IPR005174; IPR036047	SCF Complex F-box Domain-containing Protein; F-box domain; Domain unknown function DUF295; F-box-like domain superfamily	4.92773	6.67216	5.24228	6.37397	5.98739	3.11322	6.5827	5.84815	7.99784	8.17259	11.9159	10.3226	9.69223	9.71747	8.54626	9.63064	11.8971	19.1273	9.36528	13.1274	12.4312	13.113	205.417	170.245	11.7948	9.5993	21.2671	18.0386	18.2686	23.0552	7.10507	7.65254	10.0266	7.44682	8.77107	8.16947	9.77721	15.3386	16.4301	12.5224	10.139	10.3849	11.4981	12.4687	24.0278	44.2466	12.7212
g769	IPR013929; IPR016024; IPR013930	RNA polymerase II-associated protein 1, C-terminal; Armadillo-type fold; RNA polymerase II-associated protein 1, N-terminal	17.6755	18.6686	17.5264	20.474	16.7209	14.9175	14.1695	13.4383	11.7246	10.8968	14.2643	8.60218	8.35955	7.44704	8.18515	5.06439	37.912	16.1335	10.4764	9.94915	12.0025	9.60605	14.8494	13.8037	15.9735	16.8585	11.1789	10.1079	14.097	10.9787	12.652	10.6554	10.5837	9.02379	8.22287	12.3234	14.4703	9.87556	13.6335	8.58015	15.7499	17.8027	14.9254	19.8481	15.4465	16.9425	10.125
g770	IPR029063; IPR016461; IPR036390; IPR012967; IPR001077; IPR036388	S-adenosyl-L-methionine-dependent methyltransferase superfamily; O-methyltransferase COMT-type; Winged helix DNA-binding domain superfamily; Plant methyltransferase dimerisation domain; O-methyltransferase domain; Winged helix-like DNA-binding domain superfamily	41.4572	38.4829	25.1942	37.9541	14.8225	13.5555	0.780998	0.99543	0.334988	0	86.3686	35.5035	6.4211	12.0787	30.9351	0.996273	1.42765	0	179.925	186.685	19.5041	7.24265	0.618725	0	4.31352	1.76704	0.999737	1.86607	0.143847	7.51617	0.685577	1.35615	0.185678	0.438048	9.18221	8.8618	7.03959	9.98062	5.24364	10.2034	0	0.329679	0	0	0	0.280041	0.389423
g771	IPR000092; IPR008949; IPR033749	Polyprenyl synthetase; Isoprenoid synthase domain superfamily; Polyprenyl synthetase, conserved site	13.8191	17.7924	22.1428	28.2	57.2453	61.1617	53.1079	73.2885	84.8357	60.0837	33.5733	32.5319	39.7381	47.8608	90.9996	162.226	21.2561	76.0103	72.5413	65.9131	34.0786	25.5399	76.1031	94.3251	24.8701	41.597	7.27082	10.3411	4.17157	12.0765	72.2349	70.0353	47.3479	47.3092	59.2047	43.3397	58.6633	72.9111	125.498	82.323	61.1292	59.0126	59.0381	52.6739	40.1894	48.7272	22.5866
g772	IPR036047; IPR032675; IPR006553; IPR001611	F-box-like domain superfamily; Leucine-rich repeat domain superfamily; Leucine-rich repeat, cysteine-containing subtype; Leucine-rich repeat	10.6053	11.3899	12.0494	10.8164	8.54299	9.40451	8.59098	10.3276	9.58903	4.99436	8.61077	9.3842	8.11724	8.35521	9.62959	12.2043	18.8767	9.31417	7.93668	11.4692	8.6804	18.221	132.098	109.662	9.84021	8.54863	14.8143	18.6607	57.395	28.3757	9.03715	10.946	23.0241	17.1715	11.6491	13.985	13.4926	9.98062	7.69067	6.41579	8.8593	15.4949	9.508	14.2499	21.0244	12.1818	13.1755
g773	IPR002912; IPR001245; IPR000719; IPR045865; IPR050167; IPR011009; IPR008271	ACT domain; Serine-threonine/tyrosine-protein kinase, catalytic domain; Protein kinase domain; ACT-like domain; Serine/threonine-protein kinase; Protein kinase-like domain superfamily; Serine/threonine-protein kinase, active site	12.4264	16.1749	18.1524	10.7199	9.78428	16.7984	6.47113	4.97715	10.5521	15.5885	5.21865	5.16131	3.75574	8.8093	7.10182	0.91325	23.9528	19.6263	4.12707	4.69821	4.17945	1.82972	28.7707	23.0061	20.7588	14.2796	4.81692	8.24179	12.8024	8.19178	4.79904	5.71519	8.077	5.95745	7.81173	6.23095	3.32425	1.89107	5.59321	1.93247	3.54372	5.11003	2.32172	9.66961	28.7476	165.645	80.351
g775	IPR018936; IPR036940; IPR050517; IPR003152; IPR016024; IPR014009; IPR000403; IPR012993; IPR003151; IPR011009	Phosphatidylinositol 3/4-kinase, conserved site; Phosphatidylinositol 3-/4-kinase, catalytic domain superfamily; DNA Damage Response and Repair Kinase; FATC domain; Armadillo-type fold; PIK-related kinase; Phosphatidylinositol 3-/4-kinase, catalytic domain; UME domain; PIK-related kinase, FAT; Protein kinase-like domain superfamily	3.74936	7.14393	6.41593	8.01575	3.50482	2.78892	2.23142	2.73743	2.09367	2.11882	4.26189	2.81526	0.726917	0	6.86108	3.90207	5.55197	2.66119	4.44454	3.73093	1.50032	4.42183	1.85617	0	3.90912	2.00582	1.63593	0.699774	0.287694	0.675611	1.05953	1.54988	0.835551	1.75219	5.07077	2.49238	1.7599	1.05059	0	0.850285	0.492183	0.659359	0.884466	0	0.572091	0.560083	1.03846
g776	IPR002885; IPR036063; IPR002625; IPR011990	Pentatricopeptide repeat; Smr domain superfamily; Smr domain; Tetratricopeptide-like helical domain superfamily	8.56996	5.93081	10.0151	5.69794	4.89214	5.64271	5.46699	3.11072	3.76861	4.54033	2.17444	1.09482	0.484612	1.99799	12.9999	24.7408	0.951767	0.997947	6.34934	8.01459	2.7863	4.11688	3.71235	0	5.3245	3.86838	1.09062	0	1.43847	0	9.03715	10.3648	5.4775	8.49813	4.93372	5.12323	2.15099	3.15178	6.29237	5.10171	2.46092	1.97808	3.53786	1.52678	0.858137	0.420062	1.88221
g777	IPR038801	TATA box-binding protein-associated factor RNA polymerase I subunit C	3.85648	5.39165	4.14688	3.28356	2.92068	4.41039	0.892569	2.36415	2.6799	1.81613	3.13119	3.12807	2.42306	3.72352	3.49073	1.49441	3.01393	3.99179	5.31758	5.52731	3.64362	3.50697	2.4749	0	4.17872	4.44147	1.27239	2.41033	2.30155	1.52012	2.74231	2.03422	2.59949	3.32917	3.01505	2.49238	2.54207	4.6226	2.09746	2.78275	3.54372	2.14292	3.9801	3.05356	2.71743	0	5.64664
g778	IPR001680; IPR036322; IPR015943; IPR045151	WD40 repeat; WD40-repeat-containing domain superfamily; WD40/YVTN repeat-like-containing domain superfamily; DDB1- and CUL4-associated factor 8-like	19.6038	14.2879	23.2382	14.6794	19.4955	19.717	12.496	11.8207	9.12842	13.0156	13.1336	9.85341	9.20762	10.3532	19.9814	37.5263	10.6281	2.99384	26.2704	24.3201	22.2904	16.0863	8.35278	4.60122	19.613	14.2318	21.9942	15.0063	14.9601	13.6811	15.7059	13.2709	6.77725	9.63706	14.8012	13.4312	11.7327	13.3425	11.1864	12.3678	10.4343	7.41779	7.51796	5.85266	3.86162	3.50052	9.67068
g779	IPR020846; IPR011701; IPR036259; IPR001958	Major facilitator superfamily domain; Major facilitator superfamily; MFS transporter superfamily; Tetracycline resistance protein TetA/multidrug resistance protein MdtG-like	2.03536	1.61749	4.61634	5.69794	7.95885	5.1887	18.4092	22.0239	17.8381	12.5616	12.6987	10.6354	26.169	18.2543	1.2037	3.40393	2.06216	5.82136	3.73024	4.97457	2.67913	4.11688	22.8928	19.9386	6.20068	8.93069	4.9078	3.80988	8.63082	4.39147	19.9441	22.9576	13.7402	9.89989	22.3388	27.2777	9.09281	8.61485	9.43855	10.6672	17.6202	14.3411	30.6246	9.92407	4.57673	9.94147	9.67068
g780	IPR013216; IPR013705; IPR029063; IPR030384	Methyltransferase type 11; Sterol methyltransferase C-terminal; S-adenosyl-L-methionine-dependent methyltransferase superfamily; SAM-dependent methyltransferase SMT-type	65.7744	74.5395	64.8634	69.4376	91.7824	94.6937	142.03	173.329	141.825	161.484	132.467	125.592	106.251	115.338	23.2314	3.48696	17.6077	30.1047	43.3343	39.6584	60.8699	54.0531	4.02171	0.766871	51.223	63.5178	19.2677	32.6561	4.02772	139.429	50.2341	49.1119	39.2709	35.3943	36.1806	28.9393	96.7944	153.702	80.4024	132.026	53.8449	61.3204	21.8905	7.37944	5.72091	0.280041	70.6154
g781	-	-	0.642747	0.404374	0.938916	0.386301	1.24129	1.16746	0.669427	1.742	0.83747	1.05941	1.56559	3.59728	1.69614	5.35823	0.24074	0	0	0	1.26987	2.48729	11.2524	10.9021	0	0	1.34797	0.238789	1.09062	0.933033	7.76774	0.675611	2.86696	5.23085	2.1353	2.10263	0.548192	1.24619	1.17327	3.57201	0.699152	2.31896	0.59062	0.329679	0	0	0.858137	0.280041	0
g783	IPR001901	Protein translocase complex, SecE/Sec61-gamma subunit	3.96361	5.39165	7.04187	6.47054	12.0478	9.98824	11.4918	9.58102	7.95596	4.54033	4.78376	2.97166	4.24035	2.17962	8.90737	12.8685	7.61413	2.49487	2.69847	3.86911	2.7863	2.74458	0.618725	0	2.76335	2.81771	1.45416	0.85528	0.287694	1.18232	5.04834	7.84628	2.97085	3.24156	4.79668	7.47714	4.69306	2.94166	3.49576	2.86005	3.24841	4.12099	4.42233	4.32588	2.57441	0.840124	2.27164
g784	IPR040122; IPR011989; IPR001494; IPR000357; IPR016024	Importin beta family; Armadillo-like helical; Importin-beta, N-terminal domain; HEAT repeat; Armadillo-type fold	83.6642	79.2572	96.7866	70.0171	39.6482	40.5367	36.7069	37.3286	39.1517	24.2151	54.8828	49.1106	32.7113	36.1454	57.1757	32.5449	87.7211	36.924	48.7312	60.2476	47.6886	75.7048	47.9511	38.3435	36.5975	37.1555	53.7132	47.7402	58.1142	55.9068	29.9784	29.8352	35.2788	26.0201	44.2665	56.3555	35.9801	35.0898	24.4703	27.1318	43.8043	37.9131	35.4892	39.1874	47.9127	56.7084	33.6202
g786	IPR006852; IPR048354	Alkaline ceramidase TOD1/Probable hexosyltransferase MUCI70; TOD1/MUCI70, glycosyltransferase-like domain	36.5294	28.6431	26.9156	24.0472	18.9844	19.0036	14.7274	17.9177	14.4045	9.53469	28.0067	29.2474	30.1671	23.2493	39.8424	29.224	22.5251	19.2936	25.7942	29.9856	30.7565	32.3251	219.647	197.086	27.2965	21.4432	35.627	26.0472	24.454	27.7845	14.5841	22.3764	15.597	18.3104	20.9683	26.5854	18.6745	18.8056	33.2097	20.2522	15.3561	20.1104	21.5588	18.5758	17.4488	7.70114	22.3269
g787	IPR022879; IPR020003; IPR005723; IPR000194; IPR004100; IPR027417	V-type ATP synthase regulatory subunit B/beta; ATPase, alpha/beta subunit, nucleotide-binding domain, active site; ATPase, V1 complex, subunit B; ATPase, F1/V1/A1 complex, alpha/beta subunit, nucleotide-binding domain; ATPase, F1/V1/A1 complex, alpha/beta subunit, N-terminal domain; P-loop containing nucleoside triphosphate hydrolase	56.4546	91.1189	63.1421	82.2821	47.6801	46.5685	62.703	61.7167	83.9563	84.4501	153.08	134.82	113.641	210.969	87.9904	58.6971	93.749	118.09	155.956	192.903	108.987	167.42	65.5848	121.932	57.4911	69.0099	113.152	131.713	93.2129	180.05	51.0443	46.6902	65.4515	66.0577	150.89	118.803	209.232	185.955	107.669	178.405	206.323	181.818	157.877	102.549	184.786	151.362	106.572
g788	IPR036188; IPR002937; IPR050464	FAD/NAD(P)-binding domain superfamily; Amine oxidase; Zeta Carotene Desaturase and Related Oxidoreductases	16.4972	12.4682	10.954	10.4301	23.5845	24.4517	38.7152	48.7761	48.5732	47.2194	8.8717	11.1046	4.1192	8.17358	11.1944	25.1559	26.6495	19.9589	7.77795	14.371	5.14394	7.16642	1.23745	3.06748	15.0299	15.8556	9.45206	11.2741	4.74695	10.8098	31.4742	34.9692	25.9949	20.5007	24.9427	17.3082	19.9455	19.541	16.0805	16.7738	41.934	42.199	60.5859	61.0712	28.7476	19.4629	15.1226
g789	IPR021788	Protein CHAPERONE-LIKE PROTEIN OF POR1-like	0.214249	2.49364	2.97323	2.31781	4.45404	5.12384	5.8017	8.46116	21.6486	12.1075	4.17492	6.25613	3.87689	9.26339	2.28703	6.30973	4.28295	21.9548	2.46037	2.3491	2.7863	4.04064	36.1954	39.8773	2.42635	3.77286	10.0883	12.1294	37.2564	13.6811	14.2725	16.1769	14.6686	9.54945	7.40059	3.32317	13.3948	5.1479	18.8771	10.7445	67.3307	86.376	118.408	185.249	120.997	203.45	4.67308
g790	IPR006867; IPR006868	Domain of unknown function DUF632; Domain of unknown function DUF630	160.365	103.25	77.93	51.4746	8.90808	10.0531	0.557856	0.497715	0.083747	0.302689	1.9135	0.46921	0.726917	1.18063	29.2499	17.3518	27.1253	0.665298	7.06365	7.32368	5.5726	7.31889	0	0	14.1537	10.841	3.45364	1.01079	0.143847	1.85793	0.560926	3.87471	0.557034	6.30789	5.34487	10.3849	1.36881	0.420237	0	0	0.59062	0.329679	0.884466	0.508927	0	0	1.03846
g791	IPR001932; IPR000222; IPR036457; IPR015655	PPM-type phosphatase-like domain; PPM-type phosphatase, divalent cation binding; PPM-type phosphatase-like domain superfamily; Protein phosphatase 2C	63.4177	53.7817	54.7701	52.537	31.0322	27.6947	18.4092	30.9828	34.3781	42.3764	40.9664	44.8877	61.9091	70.2928	38.0369	21.5859	95.8112	113.101	44.2867	54.1676	92.1622	96.2892	70.844	76.6871	76.1605	95.3722	124.604	130.547	528.494	370.91	73.2321	78.5596	159.497	129.137	128.962	170.451	66.3873	50.3234	41.5995	56.8145	59.9479	63.1336	40.3537	35.3704	62.93	69.7303	56.726
g792	IPR000504; IPR012677; IPR035979; IPR006509; IPR003954; IPR029123	RNA recognition motif domain; Nucleotide-binding alpha-beta plait domain superfamily; RNA-binding domain superfamily; Splicing factor, RBM39-like; RNA recognition motif domain, eukaryote; Splicing factor RBM39, linker	21.4249	29.3845	22.1428	27.524	59.7279	56.4271	51.3227	45.9142	49.6201	51.4571	54.013	38.1624	36.2247	30.333	20.1018	16.7706	80.107	98.4641	25.5561	25.9783	18.8611	17.7636	37.4328	23.773	34.7777	28.5114	22.5395	29.7793	49.3395	39.9455	46.4322	39.522	41.5919	35.3067	39.7439	29.2162	36.9579	40.2377	25.519	35.2482	41.5403	45.1661	49.7512	56.2364	61.3568	83.0323	36.0866
g793	IPR000717; IPR036390; IPR013586; IPR050756	Proteasome component (PCI) domain; Winged helix DNA-binding domain superfamily; 26S proteasome regulatory subunit, C-terminal; COP9 signalosome complex subunit 3	15.4259	15.9728	9.38916	19.6048	18.0352	15.1769	12.2728	17.1712	16.3307	7.41587	28.2677	25.9629	24.4729	16.7104	13.6018	7.47205	11.7385	20.2916	18.8893	16.7201	16.3963	19.2883	7.73406	4.60122	17.9954	21.4432	25.0843	26.4359	13.2339	18.9171	10.9692	13.3677	13.3688	13.4043	20.146	9.27719	21.9987	26.1597	32.8601	28.5232	25.1998	24.3963	20.011	16.0312	21.3104	18.9028	31.4135
g794	IPR000967; IPR001841; IPR019787; IPR034078	Zinc finger, NF-X1-type; Zinc finger, RING-type; Zinc finger, PHD-finger; Transcription factor NFX1 family	7.92721	10.2441	7.12011	11.3959	10.5875	15.1121	12.1613	9.20773	8.91905	11.8049	10.3503	6.25613	6.90571	9.44502	7.94441	3.48696	19.6698	53.8891	8.88908	4.69821	7.60874	6.63275	85.6933	57.5153	13.6819	10.3157	9.45206	10.9631	23.3032	15.9613	12.2781	8.91182	11.9762	8.76096	11.1009	9.69259	12.026	14.3931	6.99152	12.5224	15.8483	11.2091	11.6086	7.6339	13.8732	29.4044	14.2789
g795	IPR000608; IPR016135	Ubiquitin-conjugating enzyme E2; Ubiquitin-conjugating enzyme/RWD-like	62.6678	51.2881	68.6191	47.1287	27.8925	24.776	33.9176	28.3698	31.9495	35.4146	28.9635	29.873	22.2921	23.0676	33.2221	28.3938	69.0031	38.7536	42.4612	40.6257	60.8699	57.7125	97.1397	95.0919	33.0928	31.0425	65.4374	46.8849	76.6705	46.026	28.8566	23.2482	32.6793	30.2253	34.6731	42.7859	20.1411	24.1636	15.3813	18.629	23.7232	22.9127	31.3985	30.5356	45.3382	71.4106	22.0024
g796	IPR045866; IPR009688	Protein FAM210A/B-like; Protein FAM210A/B-like domain	21.532	16.7141	17.057	15.1623	12.851	10.5071	13.7232	13.1894	13.6926	8.47528	12.5248	16.2659	19.6268	16.2563	19.6203	30.1373	5.86923	10.4784	16.2702	16.0292	19.6113	19.517	23.8209	22.2392	16.7149	13.611	25.1752	22.8593	26.8994	24.7443	11.9041	13.3677	15.7826	18.7485	9.86745	11.4926	9.67944	10.716	18.1779	12.677	10.5327	5.76939	9.72912	17.558	15.5895	13.0219	10.2548
g797	IPR044560; IPR002938; IPR036188	Monooxygenase; FAD-binding domain; FAD/NAD(P)-binding domain superfamily	0.214249	0	0.234729	0.193151	0	0.324293	0	0	0	0	0.34791	0.625613	3.87689	2.45207	0	0.166045	2.06216	1.99589	6.82555	2.3491	40.4013	28.3607	97.4491	56.7484	1.21318	1.71928	9.27029	7.30875	60.1281	45.2659	2.49301	0.387471	36.3929	16.821	3.56325	3.60011	0.684405	1.89107	1.3983	2.62815	3.64216	3.46163	6.52293	8.39729	7.00812	2.24033	0
g799	IPR036928; IPR023631	Amidase signature (AS) superfamily; Amidase signature domain	44.1353	43.3354	35.5223	28.2966	16.1368	19.5225	19.7481	18.1666	43.7578	83.9961	26.2672	36.7548	34.5286	70.0203	33.4628	16.1064	42.6709	34.5955	63.7316	53.3385	106.094	100.94	8.66214	10.7362	18.1976	26.5533	12.9057	21.2265	12.6585	35.4696	37.4574	46.5933	24.4167	22.0776	73.7318	103.711	35.198	26.2648	44.7457	42.4369	50.1043	36.9241	65.7821	42.4954	31.608	25.2037	24.339
g802	IPR004265; IPR044859	Dirigent protein; Allene oxide cyclase/Dirigent protein	0.321373	0.539165	1.25189	0	2.11749	1.16746	0.223142	3.73286	3.68487	9.98873	3.91399	12.5123	27.0171	18.3451	0.722219	0.166045	1.26902	3.16017	2.06354	2.76365	11.3595	5.10798	0	0	4.85271	4.87129	0.908852	1.16629	1.43847	0.675611	1.12185	0.968676	2.50665	1.92741	1.91867	0.276931	7.33291	5.88332	11.536	10.358	4.72496	4.28583	2.76395	0	3.00348	2.38035	3.43991
g803	IPR000909; IPR017946; IPR051057	Phosphatidylinositol-specific phospholipase C, X domain; PLC-like phosphodiesterase, TIM beta/alpha-barrel domain superfamily; Phosphoinositide phospholipase C domain-containing protein	2.24961	2.69582	1.79959	0.579452	0.365085	0.583728	1.11571	1.24429	3.55925	4.0863	3.82701	6.72534	11.0249	15.1665	0.842589	0.166045	3.48981	12.308	8.88908	14.371	41.473	27.3696	2.4749	1.53374	1.41537	1.76704	1.45416	4.82067	6.32927	2.53354	7.97762	7.74941	4.2706	3.41678	13.7048	8.30794	10.6572	9.77051	12.2352	14.1456	37.2091	31.3195	19.9005	15.7767	3.43255	1.40021	4.9976
g804	IPR017182; IPR010286; IPR029063	Methyltransferase METTL16/PsiM; METTL16/RlmF family; S-adenosyl-L-methionine-dependent methyltransferase superfamily	29.0307	20.4209	26.2896	22.502	15.6987	12.5177	10.153	12.0696	10.929	13.3183	14.4383	13.4507	12.4787	14.44	17.6944	20.8387	23.3183	19.46	8.88908	12.5746	13.9315	12.9605	13.6119	19.9386	21.5002	24.9295	12.1786	14.2287	19.707	15.7924	11.4678	13.5615	15.3184	15.0689	19.0497	18.8313	14.177	13.8678	11.1864	15.7689	15.9467	11.7036	14.1514	7.37944	6.43603	9.52141	15.8366
g805	IPR001623; IPR052276; IPR018253; IPR036869	DnaJ domain; Diphthamide biosynthesis and chaperone domain-containing protein; DnaJ domain, conserved site; Chaperone J-domain superfamily	0	0.0673956	0.860673	1.1589	1.16827	0.648587	0.223142	0.497715	0.0418735	0.151344	0.608842	1.40763	8.96531	135.954	1.2037	2.15859	27.9185	54.5544	0.476201	0.967278	0.214331	0.304954	7.11533	3.06748	11.8622	48.8562	16.3593	42.0642	40.7087	21.4507	3.24091	5.52146	7.05577	24.1803	31.384	20.6314	104.421	27.7356	80.0529	56.2734	71.9572	130.718	82.0342	74.5578	43.908	59.6488	34.2044
g806	IPR011989; IPR000225; IPR016024; IPR036537	Armadillo-like helical; Armadillo; Armadillo-type fold; Adaptor protein Cbl, N-terminal domain superfamily	0	0.134791	0	0.193151	0	0.389152	0	0	0.12562	0	0.173955	0	0	0.36327	0.481479	0.166045	0	0	0.317467	0	0.214331	0	2444.58	2063.65	2.29156	1.43273	0.999737	0.311011	42.291	10.3875	1.18418	0.484338	11.6049	5.4318	0.137048	0	1.17327	0.840474	2.79661	2.24166	2.36248	2.30776	0.663349	0	0.858137	0.280041	1.03846
g807	IPR001878; IPR011129; IPR002059; IPR012340; IPR019844; IPR036875	Zinc finger, CCHC-type; Cold-shock domain; Cold-shock protein Csp, DNA-binding; Nucleic acid-binding, OB-fold; Cold-shock domain, conserved site; Zinc finger, CCHC-type superfamily	61.5966	56.8819	56.6479	61.2287	0.584136	3.56723	0	0	0.167494	0.302689	1.47862	1.72044	2.66536	0.635723	53.9257	0.166045	21.732	1.16427	6.26998	11.0546	21.1116	18.0685	8.97151	9.96932	57.0193	68.2935	0.363541	1.55505	0.863082	0.253354	1.4958	0.484338	0.371356	8.49813	0	0.138466	12.8081	22.3776	28.3156	19.7885	3.74059	4.94519	1.43726	4.8348	0.429069	0.280041	117.476
g808	IPR013057	Amino acid transporter, transmembrane domain	68.7739	75.5505	58.917	57.2691	15.2606	15.6958	5.35541	3.73286	3.4755	0.605377	91.3263	65.8458	27.5017	24.5207	44.0554	2.40766	13.9592	1.3306	31.1912	28.4656	3.42929	6.25155	3.40298	0	15.1647	19.1508	26.2658	40.1982	9.63775	25.1665	10.8446	8.91182	6.40589	12.791	16.0346	24.093	21.1188	23.008	13.6335	11.904	5.41402	6.09907	4.42233	3.56249	0.286046	0	4.28366
g809	IPR037176; IPR001938; IPR017949	Osmotin/thaumatin-like superfamily; Thaumatin family; Thaumatin, conserved site	113.231	115.381	77.0694	72.528	32.2735	30.5484	11.9381	14.5582	12.0177	3.02689	85.4988	62.8741	64.5745	71.0193	75.2312	38.1905	29.822	0.831622	51.5091	50.1603	21.3259	14.8665	0.618725	0	55.0647	63.0402	2.63567	4.35415	0.575388	1.68903	19.1338	15.9832	9.00539	17.2591	56.0526	52.2015	49.3749	63.1406	41.5995	47.9252	6.98901	9.89038	1.3267	1.78124	0	0.700104	31.8029
g810	IPR001000; IPR044846; IPR008979; IPR017853	Glycoside hydrolase family 10 domain; Glycoside hydrolase family 10; Galactose-binding-like domain superfamily; Glycoside hydrolase superfamily	19.4967	18.8034	13.2231	12.0719	7.52075	7.0696	5.8017	4.47944	3.51737	0.756722	6.43633	9.85341	3.87689	13.9859	5.53701	5.56252	9.20041	4.32444	6.03188	2.3491	5.03677	3.20202	55.9946	19.1718	9.84021	8.0233	6.27108	3.65438	4.31541	0.928965	6.41949	9.00869	9.00539	5.69463	12.7455	11.3542	10.8527	14.183	11.536	9.97152	17.817	17.1433	16.6943	8.90622	23.4557	29.2643	10.6442
g811	IPR036259; IPR010658	MFS transporter superfamily; Nodulin-like	4.28498	8.28966	6.33768	8.01575	57.8295	42.2879	126.856	161.26	136.047	107	31.3119	65.533	116.913	108.981	2.52777	0.664182	13.1661	26.9446	9.44465	19.3456	23.5764	20.0507	353.91	589.723	14.7603	11.6051	386.898	260.161	107.741	28.2068	38.6416	37.0034	75.9423	82.1778	60.027	30.7394	38.7178	28.471	9.08897	17.083	70.6775	37.7483	186.843	373.298	1501.17	5324.85	2.72596
g812	IPR029000; IPR002130	Cyclophilin-like domain superfamily; Cyclophilin-type peptidyl-prolyl cis-trans isomerase domain	26.4597	18.4664	28.4805	19.7979	12.705	11.3503	11.9381	14.1849	8.2072	4.69167	15.308	10.479	14.0537	13.8951	18.4166	18.8462	17.6077	6.65298	18.8099	16.7201	17.0393	17.6873	61.2537	50.6135	22.5112	25.7892	49.6233	53.3384	22.1524	80.3977	13.6492	15.5957	16.3397	21.9024	17.9533	20.7698	15.5458	21.1169	15.7309	20.4841	12.6983	11.7036	13.267	9.16068	12.0139	18.4827	15.8366
g813	IPR007603	Choline transporter-like	2.14249	4.85248	5.86822	5.31164	4.89214	5.77242	3.4587	6.09701	6.82538	8.32394	8.69774	6.41254	4.96727	12.1695	4.93516	1.24534	9.67629	8.64887	7.38111	3.73093	5.67976	6.48027	2.4749	6.13496	3.36993	4.77577	5.90754	8.63055	10.357	27.6156	8.03995	4.84338	10.398	7.18399	9.31926	6.09249	4.98638	4.93778	10.1377	5.25631	8.26868	5.27487	6.63349	6.61605	11.7279	17.2226	9.28126
g814	IPR036465; IPR003903; IPR002035; IPR049590	von Willebrand factor A-like domain superfamily; Ubiquitin interacting motif; von Willebrand factor, type A; PSMD4, RAZUL domain	164.329	136.746	173.543	128.831	72.4329	71.8634	67.9468	89.7131	68.9238	57.9649	72.6262	62.0921	71.9648	71.2009	113.148	113.492	41.5605	54.7208	85.0019	75.1714	99.771	114.434	46.7137	62.1165	77.5085	79.2301	131.965	89.1046	84.4382	62.5785	45.996	59.8642	50.5973	53.3543	58.2454	65.4942	43.313	55.2611	53.8347	57.8194	40.9497	30.4953	51.9624	44.2766	57.3522	66.7899	63.5409
g815	IPR029006; IPR017904; IPR002108	ADF-H/Gelsolin-like domain superfamily; ADF/Cofilin; Actin-depolymerising factor homology domain	4.49923	2.35885	4.38161	3.76644	5.25722	5.83728	5.91327	6.71915	8.96093	14.075	6.52331	12.8251	10.5403	21.9778	2.88888	3.81905	11.2626	5.32238	5.23821	4.14548	3.85795	2.74458	28.152	18.4049	8.82923	5.44438	53.2587	68.7334	6.90466	2.44909	3.49021	3.5841	13.4617	13.1414	4.24848	12.4619	4.69306	4.41249	9.08897	5.25631	21.3608	18.1324	27.1973	34.3526	51.3452	54.4681	4.02404
g816	IPR003137; IPR015500; IPR034197; IPR036852; IPR046450; IPR045051; IPR041469; IPR000209; IPR023828; IPR010259; IPR037045	PA domain; Peptidase S8, subtilisin-related; Cucumisin-like catalytic domain; Peptidase S8/S53 domain superfamily; PA domain superfamily; Subtilisin-like protease; Subtilisin-like protease, fibronectin type-III domain; Peptidase S8/S53 domain; Peptidase S8, subtilisin, Ser-active site; Peptidase S8 propeptide/proteinase inhibitor I9; Peptidase S8 propeptide/proteinase inhibitor I9 superfamily	4.28498	4.44811	3.44269	3.47671	1.89844	3.24293	1.562	1.49315	1.08871	0	6.9582	7.50736	1.93845	4.90415	3.6111	2.32464	1.58628	3.32649	3.96834	4.14548	5.5726	4.42183	8.66214	4.60122	11.0534	14.2318	19.9039	21.1487	16.974	7.43172	3.92649	1.93735	7.6128	4.73092	4.38553	6.36942	3.5198	7.14403	0	6.95688	3.74059	3.95615	0.663349	1.01785	0	0	9.60578
g819	IPR001005; IPR009057; IPR017930	SANT/Myb domain; Homedomain-like superfamily; Myb domain	2.78524	4.98727	1.87783	4.92534	3.35878	4.92926	2.11985	1.99086	1.80056	0.302689	1.39164	3.59728	10.0557	3.72352	7.70367	6.39275	22.8424	43.577	6.82555	4.0073	38.6867	27.2934	255.533	222.392	11.0534	11.1753	44.8973	64.3015	95.0829	31.6693	1.7451	1.45301	35.5574	26.6333	4.38553	4.0155	8.50617	14.9184	13.6335	16.8511	18.703	17.473	3.53786	3.05356	1.14418	1.68025	12.2019
g820	IPR019794; IPR002016; IPR010255; IPR019793; IPR002207; IPR044831	Peroxidase, active site; Haem peroxidase; Haem peroxidase superfamily; Peroxidases heam-ligand binding site; Class I peroxidase; Heme-binding peroxidase Ccp1-like	39.1004	56.1405	50.7015	47.1287	30.3021	32.9482	47.083	67.4404	66.9557	42.9818	31.6598	35.66	36.2247	48.4057	69.333	83.1058	44.5744	44.575	40.4771	49.193	18.9683	29.0469	25.0583	31.4417	32.1492	41.5492	39.5351	52.0166	6.47312	27.7001	41.6332	36.4222	33.2364	42.4907	36.3177	34.8933	66.2895	57.7826	71.3135	54.3409	57.1917	69.5624	74.9585	74.3033	36.3278	23.9435	43.0313
g821	IPR035892; IPR000008; IPR039010; IPR031468; IPR045050	C2 domain superfamily; C2 domain; Synaptotagmin, SMP domain; Synaptotagmin-like mitochondrial-lipid-binding domain; Synaptotagmin, plant	4.28498	3.0328	3.52093	1.73836	3.72387	3.69695	4.79756	2.73743	4.01985	7.71856	1.73955	2.97166	3.14998	3.0878	4.45369	10.5439	4.28295	4.98973	3.25404	1.38183	5.78693	4.34559	3.40298	1.53374	7.34646	4.48923	2.72656	3.49887	1.43847	3.71586	3.98881	4.94025	3.24937	3.76721	4.79668	2.07698	4.39974	6.19849	1.3983	6.18389	2.46092	3.95615	1.54781	0.508927	1.14418	0.560083	10.774
g823	IPR019801; IPR000922; IPR001944; IPR008979; IPR041392; IPR048913; IPR017853; IPR043159; IPR031330	Glycoside hydrolase, family 35, conserved site; D-galactoside/L-rhamnose binding SUEL lectin domain; Glycoside hydrolase, family 35; Galactose-binding-like domain superfamily; Beta-galactosidase, beta-sandwich domain; Beta-galactosidase, galactose-binding domain; Glycoside hydrolase superfamily; D-galactoside/L-rhamnose binding SUEL lectin domain superfamily; Glycoside hydrolase 35, catalytic dom…	0.214249	0.539165	0.469458	0.193151	0.365085	0	0.223142	0	0.628102	0.302689	0.173955	0	0.484612	0.36327	0.24074	1.74348	0.158628	0	0.634934	0	2.14331	0.381192	14945.9	12961.6	37.8107	9.21724	6.72551	9.56358	615.953	176.419	6.23252	6.2964	202.946	100.926	1.37048	7.20021	0.586633	0	1.04873	0.0772986	0.196873	0	0.331675	0.508927	1.14418	4.34064	0.649039
g824	IPR015408; IPR055065; IPR012340; IPR040184	Zinc finger, Mcm10/DnaG-type; MCM10, OB-fold; Nucleic acid-binding, OB-fold; Minichromosome maintenance protein 10	5.78472	3.1002	2.81675	5.02191	0.949221	2.01062	1.33885	0.248858	0.293114	0	2.60932	2.34605	0.484612	0.908175	4.33332	4.31718	0.317256	0	1.11114	2.62547	1.28598	1.52477	3.09362	3.06748	0.471791	1.05067	1.54505	0.933033	2.58925	1.26677	0.249301	0.387471	1.94962	1.13893	2.19277	1.10772	0.488861	1.57589	0	0.154597	0.0984367	0	0	0	0	0	1.55769
g825	IPR001806; IPR003578; IPR005225; IPR027417	Small GTPase; Small GTPase Rho; Small GTP-binding domain; P-loop containing nucleoside triphosphate hydrolase	68.1312	49.8727	52.9705	34.7671	61.8454	50.5898	69.2857	56.4907	51.6719	31.7823	48.2725	46.921	63.6053	27.1544	47.0646	122.708	22.2079	16.1335	30.3181	20.8656	55.6188	50.8511	11.4464	4.60122	79.1261	66.5743	47.2603	50.5393	99.2545	221.094	31.7858	40.975	67.6797	60.0126	28.3689	20.6314	54.3613	52.9498	50.3389	53.1042	11.1233	18.9566	6.30182	3.30802	4.29069	2.80041	46.4712
g826	IPR000719; IPR008271; IPR014729; IPR011009; IPR046958	Protein kinase domain; Serine/threonine-protein kinase, active site; Rossmann-like alpha/beta/alpha sandwich fold; Protein kinase-like domain superfamily; Receptor-like cytosolic serine/threonine-protein kinase RBK1/2/STUNTED	2.99949	1.14573	1.87783	3.76644	2.19051	4.47525	5.13227	7.21687	3.64299	1.51344	4.78376	2.65886	1.45383	2.81534	6.49997	1.32836	1.26902	0	25.0005	18.931	233.299	182.21	22.2741	11.5031	29.1162	18.5778	13.5419	4.82067	0.287694	1.35122	27.9217	37.1003	8.54119	13.4043	3.1521	6.09249	6.94182	7.24908	16.7796	12.9862	7.38275	5.43971	5.97014	3.05356	6.8651	10.3615	96.2525
g827	-	-	2.89236	4.38071	1.87783	2.22123	0.803187	1.42689	1.45042	1.24429	0.795596	2.11882	2.00048	1.72044	0.726917	1.45308	3.00925	1.49441	2.37942	1.49692	0	0.276365	0.321496	0.304954	0.618725	0	1.81976	0.907397	0	0.0777527	0	0	0.747902	0.581206	0.742712	0.262829	1.09638	0.276931	4.79083	1.05059	5.24364	2.24166	2.26404	0.824199	0.663349	0.254463	0.143023	0.560083	1.10337
g829	IPR013083	Zinc finger, RING/FYVE/PHD-type	2.89236	4.71769	8.05903	10.5267	6.71757	7.71818	4.90913	4.23058	12.6039	15.4371	8.26286	14.2327	10.298	19.2533	7.46293	7.88716	15.8628	22.9528	5.15884	8.42914	4.39378	12.0457	344.939	419.478	5.3245	4.34595	8.08879	4.89842	2.30155	0.675611	5.73391	12.9803	6.77725	3.94243	2.19277	5.12323	18.6745	7.87944	22.0233	19.7885	18.703	29.5063	11.7192	12.2142	2.57441	2.80041	3.76443
g830	IPR000462; IPR014387; IPR043130; IPR048254	CDP-alcohol phosphatidyltransferase; CDP-diacylglycerol-inositol 3-phosphatidyltransferase, eukaryote; CDP-alcohol phosphatidyltransferase, transmembrane domain; CDP-alcohol phosphatidyltransferase, conserved site	20.675	15.164	21.9863	16.3212	13.8002	8.36677	8.03312	7.46573	6.57414	7.41587	13.3075	12.5123	8.2384	12.2604	13.7222	13.9478	12.373	10.6448	18.0163	10.9164	20.7901	19.0596	15.4681	5.36809	13.7493	16.4287	24.9934	18.2719	15.3916	15.7924	8.9125	13.0771	8.63403	10.8636	11.7861	10.6619	8.99503	7.56426	6.99152	9.35313	11.714	6.59359	8.62354	5.59819	9.01044	8.26122	10.5144
g831	IPR039447; IPR052776	Urease accessory protein UreH-like, transmembrane domain; Chloroplast-associated Reproductive Support & Metal Ion Transport	9.74833	19.1404	11.58	16.8041	16.2828	23.7383	14.9505	23.0193	19.0106	20.1288	29.0505	24.0861	21.0806	18.7992	21.1851	25.571	14.5938	23.2854	27.0641	29.7093	22.7191	22.4903	8.97151	6.13496	14.9625	21.2044	14.9961	20.449	30.3517	16.3836	13.5246	13.2709	17.7323	19.0989	23.5722	18.5544	21.3143	20.6967	16.4301	20.7933	15.0608	11.2091	17.026	20.1026	24.4569	28.1442	12.137
g832	IPR006140; IPR029752; IPR006139; IPR050223; IPR036291	D-isomer specific 2-hydroxyacid dehydrogenase, NAD-binding domain; D-isomer specific 2-hydroxyacid dehydrogenase, NAD-binding domain conserved site 1; D-isomer specific 2-hydroxyacid dehydrogenase, catalytic domain; D-isomer specific 2-hydroxyacid dehydrogenase; NAD(P)-binding domain superfamily	38.7791	30.665	40.0604	41.8171	545.291	487.932	886.99	874.361	958.693	460.389	76.8011	106.511	65.786	116.973	199.573	1005.16	95.6525	471.863	116.034	110.546	43.8306	32.935	5.56852	7.66871	65.9833	54.3005	2.54479	4.89842	2.73309	3.37806	698.353	794.315	586.743	438.486	507.762	252.561	168.755	87.5143	166.748	110.46	251.309	363.966	342.178	315.026	231.983	252.177	2.66106
g833	IPR036296; IPR016897; IPR001232; IPR016072; IPR016073; IPR011333	SKP1-like, dimerisation domain superfamily; S-phase kinase-associated protein 1; S-phase kinase-associated protein 1-like; SKP1 component, dimerisation; SKP1 component, POZ domain; SKP1/BTB/POZ domain superfamily	224.319	150.697	198.659	152.106	63.2327	57.2054	58.5748	43.1768	41.8735	38.4415	51.0558	62.8741	55.8515	53.0374	91.7218	99.4612	40.1328	34.4292	78.4938	50.4367	97.0918	81.8801	90.0244	55.9815	144.031	122.26	92.5212	85.6057	47.1818	56.8358	60.0191	71.4883	45.7696	58.7861	56.4637	56.0786	63.943	73.8566	65.0211	65.0854	68.7088	70.0569	65.7821	48.348	80.2358	68.3301	106.962
g834	IPR008238; IPR037039; IPR002701; IPR036263	Chorismate mutase, AroQ class, eukaryotic type; Chorismate mutase, AroQ class superfamily, eukaryotic; Chorismate mutase II, prokaryotic-type; Chorismate mutase type II superfamily	0.642747	0.741352	8.372	6.18082	3.21275	1.23232	0.669427	0	1.29808	0	0.782797	1.40763	0.484612	0.181635	1.32407	2.57371	0	0	0.714301	0.967278	0.214331	0.228715	0.309362	0	3.30254	3.67734	0.454426	0	0	0.0844514	0.810227	0.871809	0.557034	0.876096	0.411144	0.830794	3.91088	2.62648	2.09746	2.86005	1.67342	2.30776	0.884466	0	0.572091	0	3.3101
g835	IPR002885; IPR011990; IPR046848; IPR046849	Pentatricopeptide repeat; Tetratricopeptide-like helical domain superfamily; E motif; E+ motif	2.57099	2.89801	2.66026	5.89109	10.1494	11.2206	6.5827	6.84358	7.49535	4.0863	2.95723	9.85341	3.14998	4.08679	3.24999	4.56625	4.44158	2.66119	5.47631	4.42184	2.57197	1.9822	0.309362	3.06748	2.29156	3.10425	1.18151	0.544269	0.575388	0.844514	4.98601	2.51856	5.66318	3.06634	4.11144	2.90778	3.32425	3.67707	1.3983	3.01465	1.57499	1.31872	1.54781	1.52678	0.858137	0	2.07692
g836	IPR012429	Heparan-alpha-glucosaminide N-acetyltransferase, catalytic domain	16.6043	17.6576	15.0227	18.9288	16.2098	11.6097	20.4175	21.5262	18.4662	19.0694	13.0466	18.7684	26.2902	25.9738	16.4907	18.431	28.3944	26.9446	12.4606	13.2655	11.4667	13.5704	349.579	203.988	29.251	19.9627	86.0683	60.6471	149.889	43.6614	19.2585	17.533	40.2921	31.3642	26.3132	18.9698	18.3812	21.1169	27.6165	20.8706	42.2293	36.5944	65.7821	64.8882	97.2555	256.518	11.6827
g838	IPR044965; IPR017853; IPR000490	Glycoside hydrolase family 17, plant; Glycoside hydrolase superfamily; Glycoside hydrolase family 17	0	0	0.156486	0.289726	6.71757	0.51887	55.5624	64.703	525.554	535.759	0.956752	19.8632	22.171	31.2412	0	0	0.317256	92.3101	2.53974	1.10546	0	0.304954	11.7558	9.20245	0.134797	0	0	0.777527	0	0	3.73951	36.4222	28.5944	26.7209	0.274096	0	0.195544	0.420237	53.1355	27.0545	82.49	10.2201	44.1127	12.2142	349.119	129.799	0.778847
g840	IPR007541	Uncharacterised protein family, basic secretory protein	0	0	0.078243	0	0.219051	0.389152	1.562	1.742	3.26613	5.29705	0.0869774	5.16131	5.81534	13.0777	0.24074	0.166045	0.634511	1.99589	3.49214	0.552731	0.964488	0.0762385	0.618725	0	2.02196	0.42982	0	0.466516	0.287694	0.59116	1.37115	1.35615	1.11407	0.525658	0.548192	0	0.195544	1.26071	4.89406	1.54597	1.57499	0.329679	0.663349	1.52678	3.86162	3.64054	0
g841	IPR007541	Uncharacterised protein family, basic secretory protein	0.642747	0.741352	2.11256	0.676027	1.97146	3.11322	2.56614	2.613	6.69976	9.53469	2.60932	4.22289	3.51343	24.7932	8.90737	6.06066	8.09002	68.3594	7.22238	5.52731	3.75079	5.33669	3.71235	0	3.23514	0.191031	1.8177	0.466516	4.8908	2.19574	2.74231	3.19663	5.01331	6.30789	7.26354	2.63085	3.03094	0.735414	4.19491	1.15948	2.46092	1.6484	2.32172	6.87051	15.0174	83.0323	0.129808
g842	IPR002213; IPR035595	UDP-glucuronosyl/UDP-glucosyltransferase; UDP-glycosyltransferase family, conserved site	0.107124	0.202187	0	0.482876	1.75241	0.389152	7.25212	11.6963	27.4271	66.7428	0.260932	1.25123	1.45383	6.90213	0	0	2.37942	20.6242	0	0	0	0.228715	1.85617	9.20245	0	0.0955154	0	0.155505	0	2.61799	10.8446	11.2366	27.7589	9.37423	0.274096	0.138466	0	0.210118	0.699152	0.463792	8.8593	3.29679	45.6605	129.776	550.924	979.585	0
g843	IPR002213	UDP-glucuronosyl/UDP-glucosyltransferase	44.778	57.2189	34.0357	43.652	7.08265	6.29129	5.57856	7.3413	10.3846	31.631	30.877	57.5564	31.7421	57.5783	10.4722	4.7323	111.198	117.092	46.2709	37.1711	174.251	131.206	13.3026	13.8037	15.8387	21.1089	17.0864	23.0148	62.7173	100.328	4.11346	2.51856	21.353	23.3042	21.3795	16.7543	5.08415	17.6499	20.2754	9.35313	22.8373	17.1433	19.7899	36.8972	37.1859	43.6865	22.1322
g844	IPR013149; IPR036291; IPR047109; IPR002328; IPR020843; IPR013154; IPR011032	Alcohol dehydrogenase-like, C-terminal; NAD(P)-binding domain superfamily; Cinnamyl alcohol dehydrogenase-like; Alcohol dehydrogenase, zinc-type, conserved site; Polyketide synthase, enoylreductase domain; Alcohol dehydrogenase-like, N-terminal; GroES-like superfamily	14.6761	20.8926	20.0302	25.3027	30.3751	53.9624	39.1615	40.4394	64.1083	115.93	15.569	33.1575	93.8935	139.677	10.4722	14.1139	23.1597	106.448	19.048	20.8656	100.843	83.0237	119.414	95.0919	49.6728	61.1776	147.052	142.132	16.2547	8.78294	47.1178	51.8242	51.8042	62.4657	22.3388	38.6319	87.8971	93.8179	92.9872	80.8544	175.513	137.806	187.286	125.959	182.068	130.079	94.0458
g845	IPR001005; IPR017930; IPR009057; IPR050560	SANT/Myb domain; Myb domain; Homedomain-like superfamily; MYB Transcription Factors	10.1768	12.94	10.2498	9.46438	3.79688	4.92926	3.57028	11.5719	4.56421	11.0481	5.3926	7.66376	12.3576	18.5268	8.90737	4.89834	16.8145	5.82136	13.8098	14.7855	14.253	12.1982	12.3745	0	24.5331	28.3203	21.0854	27.1357	39.4141	37.4964	7.54134	12.3022	13.833	15.5945	10.8268	9.41566	15.6435	43.2844	20.2754	17.0057	2.9531	4.45067	3.31675	3.30802	2.86046	3.22048	16.3558
g846	IPR003388	Reticulon	8.24858	4.5829	8.45024	3.66986	7.7398	3.30779	5.35541	4.72829	4.7317	9.08066	2.43537	5.63052	4.24035	5.53987	3.49073	6.97391	3.17256	0.831622	3.96834	3.1782	6.21559	9.75852	3.09362	0	5.66149	6.2085	6.08931	4.58741	3.02079	7.17837	9.09947	8.52435	5.29183	4.5557	2.32981	4.98476	3.5198	3.99225	2.44703	4.17413	4.23278	2.4726	4.31177	1.27232	2.00232	4.0606	4.41347
g848	IPR022051	Protein of unknown function DUF3611	13.1763	20.6904	17.6047	29.552	24.3877	25.8138	15.8431	29.9873	17.7125	15.7398	20.3527	17.5172	29.6825	21.0697	31.0554	38.9377	5.7106	15.8008	26.191	25.702	10.8237	14.4091	1.85617	0	16.8497	28.8934	13.7237	16.3281	1.58232	13.9345	20.1934	21.214	12.4404	16.821	17.131	19.8006	30.016	27.5255	33.5593	25.5085	19.392	19.9456	16.2521	10.1785	8.1523	1.68025	23.8846
g850	IPR001611; IPR011009; IPR000719; IPR050994; IPR032675; IPR001245; IPR013210	Leucine-rich repeat; Protein kinase-like domain superfamily; Protein kinase domain; Arabidopsis Inactive Receptor-like Kinases; Leucine-rich repeat domain superfamily; Serine-threonine/tyrosine-protein kinase, catalytic domain; Leucine-rich repeat-containing N-terminal, plant-type	18.3183	17.8598	17.057	12.3616	9.8573	12.4529	0.446285	0.622144	0.460608	0.151344	12.5248	13.4507	16.7191	16.6196	14.6851	0.166045	28.0771	3.65914	17.4607	10.6401	6.53709	6.25155	1.23745	0	19.8826	31.5679	24.7208	40.1204	4.74695	3.20915	8.9125	7.84628	6.12738	11.0388	20.9683	30.324	28.4517	32.7785	15.3813	27.2091	7.28432	8.73651	3.75898	4.07141	6.00696	0.980145	15.1875
g851	IPR052940; IPR036514; IPR005181	Carbohydrate Esterase 6; SGNH hydrolase superfamily; Sialate O-acetylesterase domain	28.8165	25.1386	20.1084	23.1781	10.4414	10.3774	9.70669	7.46573	6.02978	4.0863	32.6165	25.3373	28.9555	23.9758	31.6573	11.6232	14.2765	8.1499	35.9532	40.4875	20.4686	18.1448	4.33107	3.83435	23.3873	21.873	22.9031	35.533	5.75388	23.7308	11.9664	12.2053	8.72687	14.368	19.3238	25.7546	23.3675	25.3193	27.9661	28.3686	17.2264	15.1653	11.2769	10.1785	11.8709	5.18077	20.7692
g852	IPR029753; IPR006140; IPR045865; IPR029752; IPR006236; IPR015878; IPR045626; IPR002912; IPR029009; IPR036291; IPR006139	D-isomer specific 2-hydroxyacid dehydrogenase, NAD-binding domain conserved site; D-isomer specific 2-hydroxyacid dehydrogenase, NAD-binding domain; ACT-like domain; D-isomer specific 2-hydroxyacid dehydrogenase, NAD-binding domain conserved site 1; D-3-phosphoglycerate dehydrogenase; S-adenosyl-L-homocysteine hydrolase, NAD binding domain; D-3-phosphoglycerate dehydrogenase, ASB domain; ACT doma…	58.7042	78.9202	52.814	65.2849	56.8803	54.2219	27.7812	23.6415	16.0375	11.0481	81.4979	71.7891	78.9917	39.2332	66.2034	7.80414	10.4694	3.82546	82.3034	57.7603	12.967	26.531	2.16554	0	95.0321	87.4921	13.451	23.8701	2.73309	16.8058	35.463	29.1572	10.4908	22.6033	32.0692	34.0625	69.2227	98.2304	75.858	92.3719	24.9045	18.462	9.508	9.16068	2.86046	0.560083	64.839
g854	IPR004680; IPR045016	Citrate transporter-like domain; Na(+)/H(+) antiporter NhaD-like	28.1737	42.7288	32.1579	46.5493	54.9818	48.644	55.1161	55.8685	83.9145	76.8829	27.3109	37.5368	39.0112	35.8729	56.8146	80.1169	30.1393	49.3984	48.255	63.7022	24.8624	30.3429	8.66214	11.5031	45.4267	58.4555	45.8062	44.008	29.6325	55.8224	79.4023	72.1664	52.5469	53.4419	59.2047	53.0323	77.5333	60.0939	65.0211	67.4817	74.0244	89.6728	70.8678	80.156	62.2149	44.9467	49.7813
g855	-	-	11.2481	12.1312	9.07619	15.1623	61.4803	50.8492	61.2525	70.3023	78.1359	41.9224	14.4383	21.7401	17.446	43.5924	56.0924	110.171	13.9592	66.5298	37.4611	41.1784	16.3963	13.5704	1.23745	3.06748	11.9296	11.4619	6.08931	4.4319	17.2616	5.9116	56.7782	72.3601	49.2975	39.2491	63.3161	41.8166	36.5668	23.8484	44.0466	26.5134	26.7748	46.9793	46.7661	58.781	44.4801	56.2883	2.59616
g856	IPR037175; IPR007325	Kynurenine formamidase superfamily; Kynurenine formamidase/cyclase-like	29.245	28.9801	29.4194	29.0692	15.1875	20.0413	24.4341	21.775	37.4349	54.6353	19.4829	33.6267	43.8573	52.3109	19.3795	21.4199	43.7813	54.2218	27.4609	21.2801	39.3297	53.8244	26.2958	26.8405	35.5865	48.1875	32.6278	45.4076	17.6932	16.2991	33.5933	35.3567	27.9446	35.3943	26.9984	40.155	53.4813	41.9186	51.3876	36.7941	89.479	90.8267	131.122	136.901	123	172.646	53.2212
g858	IPR036915; IPR006671; IPR048258; IPR004367; IPR039361; IPR013763	Cyclin-like superfamily; Cyclin, N-terminal; Cyclins, cyclin-box; Cyclin, C-terminal domain; Cyclin; Cyclin-like domain	36.5294	45.492	33.3315	39.0164	23.9496	24.1274	19.6365	18.9132	24.9985	37.2307	52.7953	38.006	50.7631	8.8093	15.8888	9.21552	11.7385	0.332649	3.65087	4.28366	2.7863	2.82082	9.89959	2.30061	7.68345	8.07106	0.454426	2.25483	1.00693	0.337806	13.2129	11.721	6.68441	6.13267	8.35992	8.031	3.71534	4.72766	4.19491	3.78763	0.196873	0	0.221116	0.508927	0	0	4.67308
g859	IPR052981; IPR000008; IPR035892	Ingression C2 domain-containing protein; C2 domain; C2 domain superfamily	2.03536	4.17853	2.03432	7.4363	5.91438	7.45875	9.14883	5.84815	9.75652	20.7342	10.3503	12.1995	14.5383	11.5338	6.86108	5.81159	5.55197	8.48255	7.85731	6.3564	7.71591	5.71788	10.8277	10.7362	5.99848	7.21142	5.99842	8.24179	8.34313	19.6772	8.22692	6.587	11.0478	6.13267	3.01505	4.29243	9.67944	14.0779	12.2352	15.7689	16.4389	13.6817	15.257	17.558	13.4441	23.6635	11.1635
g860	IPR013201; IPR000118; IPR000668; IPR038765; IPR025660; IPR025661; IPR013128; IPR037277; IPR039417; IPR000169	Cathepsin propeptide inhibitor domain (I29); Granulin; Peptidase C1A, papain C-terminal; Papain-like cysteine peptidase superfamily; Cysteine peptidase, histidine active site; Cysteine peptidase, asparagine active site; Peptidase C1A; Granulin superfamily; Papain-like cysteine endopeptidase; Cysteine peptidase, cysteine active site	64.2747	77.2354	47.4153	55.4342	34.6101	30.3539	5.46699	9.9543	13.3995	30.4202	52.8823	56.3052	62.2726	57.3967	47.9072	42.4246	108.66	218.883	45.7153	33.1638	72.7653	50.6223	716.792	583.588	78.1151	95.4199	109.244	121.683	148.882	69.9257	28.9812	33.3225	70.4648	60.5382	21.3795	29.3547	64.334	57.1522	54.1843	47.616	52.8605	55.551	79.4913	149.879	398.033	367.554	60.101
g861	IPR032675; IPR051582	Leucine-rich repeat domain superfamily; Leucine-rich repeat extensin-like regulator	0.321373	0.539165	0.704187	0.579452	0.438102	0.843163	0.223142	0.746573	0.586229	0	1.73955	0.93842	1.45383	1.72553	0.601849	0.166045	0.317256	0	4.92074	4.56003	1.71465	1.06734	428.776	496.165	1.14578	0.238789	0.363541	1.08854	13.6655	19.7616	1.30883	0.484338	7.89132	4.90614	4.79668	3.04624	0.0977721	1.05059	0	0.309195	0	0	0	0.508927	0.572091	0.280041	0
g863	IPR002213; IPR035595	UDP-glucuronosyl/UDP-glucosyltransferase; UDP-glycosyltransferase family, conserved site	2.14249	1.68489	1.0954	0.869178	5.40326	7.0696	0.669427	6.59472	7.07662	15.7398	2.43537	4.22289	2.42306	5.53987	1.56481	5.39648	26.6495	125.575	13.3336	7.1855	7.60874	8.30999	2.78426	0	4.31352	3.34304	2.27213	2.64359	1.15078	3.2936	6.85577	18.8892	4.2706	3.59199	1.78162	4.29243	6.06187	3.88719	2.09746	3.78763	8.17025	4.61551	3.75898	3.81695	18.593	44.2466	3.50481
g866	IPR035595; IPR002213	UDP-glycosyltransferase family, conserved site; UDP-glucuronosyl/UDP-glucosyltransferase	3.21373	4.98727	2.03432	3.18698	4.74611	5.1887	5.13227	10.452	9.75652	11.8049	5.3926	3.12807	4.60381	4.17761	4.09258	5.06439	0.634511	6.65298	3.65087	2.76365	7.82307	3.81192	4.33107	9.20245	5.79629	5.73093	12.3604	14.5398	2.73309	18.8327	9.6604	5.61832	4.17776	3.41678	2.60391	4.70783	8.89726	17.3348	12.5847	14.9186	7.38275	4.12099	17.2471	10.433	10.4407	26.4639	7.46395
g867	IPR037683; IPR001841; IPR013144; IPR044063; IPR024964; IPR045098; IPR006595; IPR027370; IPR013083; IPR006594	Rmd5, degenerated RING (dRING) finger; Zinc finger, RING-type; CRA domain; Gid-type RING finger domain; CTLH/CRA C-terminal to LisH motif domain; Fyv10 family; CTLH, C-terminal LisH motif; Zinc finger, RING-type, eukaryotic; Zinc finger, RING/FYVE/PHD-type; LIS1 homology motif	29.245	23.6559	27.385	27.3308	15.4066	19.3927	16.2894	10.7009	16.1632	16.1938	12.4378	13.6071	16.3556	17.2553	26.8425	29.3901	48.0642	28.7741	21.1116	20.1747	35.2574	31.9439	47.0231	39.8773	21.8372	19.915	26.3567	23.1703	42.4349	33.865	19.5701	24.6044	18.475	19.4493	20.9683	21.4622	18.0878	18.3854	26.5678	16.1554	30.9091	27.3634	30.4035	33.5892	51.3452	48.1671	25.637
g869	IPR011016; IPR013083; IPR001841	Zinc finger, RING-CH-type; Zinc finger, RING/FYVE/PHD-type; Zinc finger, RING-type	13.7119	20.7578	21.6733	23.9507	26.7242	30.6782	35.0333	25.6323	35.5087	37.382	42.1841	43.4801	44.4631	65.4794	14.8055	10.876	63.4511	81.499	40.0009	39.6584	43.5091	35.9846	175.718	150.307	31.8796	35.4362	70.8905	69.8219	143.416	64.352	32.5961	23.6357	52.5469	42.4907	32.8915	35.0318	98.261	56.5219	63.2732	72.4288	126.196	141.268	137.203	94.1515	131.724	215.772	59.9063
g870	IPR008587	Filament-like plant protein	62.2393	78.3811	53.3617	74.6527	66.0074	72.512	10.4877	17.6689	5.27606	4.0863	90.6305	67.5662	43.0093	44.1373	76.796	42.7567	27.4426	4.15811	34.7627	43.5275	8.25173	4.65055	8.66214	4.60122	42.7982	46.0384	6.27108	7.85302	1.00693	3.37806	22.8733	13.9489	8.44835	13.4043	50.0225	53.3093	24.3453	27.1053	35.6567	24.5037	14.8639	9.89038	8.40242	4.07141	2.14534	0.280041	18.6274
g871	IPR045034; IPR009721; IPR023213; IPR004255	O-acyltransferase WSD1-like; O-acyltransferase WSD1, C-terminal; Chloramphenicol acetyltransferase-like domain superfamily; O-acyltransferase, WSD1-like, N-terminal	2.46386	1.95447	2.89499	2.31781	2.77465	2.52949	3.12399	3.48401	4.85732	9.98873	3.04421	6.41254	4.84612	7.08377	1.32407	4.15114	2.06216	7.65093	1.11114	1.79637	3.21496	4.19312	81.981	92.7913	4.71791	7.92778	9.45206	9.17482	7.91159	5.65824	4.54974	6.39326	8.54119	7.18399	5.20782	4.15397	16.5235	14.9184	8.38982	10.2034	16.1436	21.2643	20.1216	12.9776	21.4534	12.4618	8.89183
g872	IPR050362; IPR002935; IPR029063	Cation-dependent O-methyltransferase; Class I-like SAM-dependent O-methyltransferase; S-adenosyl-L-methionine-dependent methyltransferase superfamily	2.67811	4.5829	7.35484	8.2089	5.76834	7.78304	8.81412	6.34587	11.264	18.6154	25.7453	32.3755	76.5686	98.9003	7.10182	2.07557	1.90353	7.98357	14.6829	11.331	57.5478	46.4292	6.80597	9.96932	43.9439	50.9097	53.077	67.0228	40.2772	32.0915	30.477	25.9605	26.0878	31.5395	19.0497	19.8006	166.604	181.963	248.199	222.002	70.1854	59.1775	45.6605	25.1919	42.4778	62.0292	93.851
g873	IPR013083; IPR045185; IPR003613; IPR016024; IPR045210; IPR011989	Zinc finger, RING/FYVE/PHD-type; E3 ubiquitin-protein ligase PUB22/23/24-like; U-box domain; Armadillo-type fold; PUB protein, U-box domain, plant; Armadillo-like helical	1.71399	2.15666	1.48662	0.772602	3.35878	4.54011	13.0538	13.065	10.2171	7.11318	10.6982	7.35096	14.9018	18.89	0.601849	0.830227	7.61413	19.7926	5.79378	8.29096	8.57323	16.0863	12.0651	16.1043	4.17872	6.63832	20.7218	24.3366	81.9928	25.5888	6.54414	5.81206	23.7668	17.5219	6.85239	12.185	7.03959	11.2413	4.19491	10.6672	13.7811	10.5497	5.85958	2.03571	5.14882	8.1212	4.41347
g874	IPR017946; IPR051057	PLC-like phosphodiesterase, TIM beta/alpha-barrel domain superfamily; Phosphoinositide phospholipase C domain-containing protein	11.7837	11.592	17.6047	25.7856	22.8543	23.5437	4.68599	8.71001	1.54932	1.66479	29.5723	24.7117	19.5056	18.0727	7.34256	2.40766	8.09002	12.1417	6.58745	11.331	4.60811	9.83476	5.87788	1.53374	15.1647	28.3681	26.5385	26.5137	12.8024	18.157	14.0855	15.9832	15.6898	15.3317	27.2725	28.3854	9.28835	11.0312	11.1864	9.66233	6.6937	3.46163	2.21116	1.01785	2.14534	3.92058	7.59376
g875	IPR000719; IPR043891; IPR008271; IPR017441; IPR011009; IPR050885	Protein kinase domain; SPARK domain; Serine/threonine-protein kinase, active site; Protein kinase, ATP binding site; Protein kinase-like domain superfamily; Innate Immune Response and Plant Defense Kinases	11.0338	12.94	12.9101	9.17465	7.59377	7.39389	4.57442	4.85272	5.61105	1.81613	10.9592	6.09973	6.1788	2.17962	5.41664	2.82277	4.75883	2.66119	6.74618	6.21822	3.64362	3.81192	0	0	4.51571	8.88294	5.08957	6.14246	0.287694	1.18232	1.4958	1.45301	2.32098	4.29287	4.93372	7.75407	2.83539	3.78213	2.79661	2.47356	0.984367	0	0	0	0	0.280041	2.07692
g876	IPR025605; IPR041966; IPR024768; IPR021139	OST-HTH/LOTUS domain; LOTUS-like domain; Meiosis regulator and mRNA stability factor 1; NYN domain	7.60584	10.5137	6.33768	9.56095	6.4255	6.87502	7.02898	6.84358	6.65788	7.26453	7.48006	8.44578	10.298	10.3532	7.10182	4.98136	10.9453	7.65093	7.06365	9.94915	9.43055	9.52981	5.87788	7.66871	7.14426	9.02621	8.81587	6.45347	15.3916	9.28965	9.1618	7.74941	10.3051	5.95745	7.94878	5.95402	5.57301	7.14403	10.4873	5.8747	9.35149	5.93423	9.83968	9.41515	17.3058	23.2434	3.2452
g878	IPR036249; IPR013766; IPR005746; IPR017937	Thioredoxin-like superfamily; Thioredoxin domain; Thioredoxin; Thioredoxin, conserved site	2.89236	3.23499	6.49417	4.53904	1.31431	0.778304	0.669427	2.23972	1.04684	0.908066	4.08794	3.91008	6.05764	8.53685	6.01849	3.07184	5.07609	12.807	7.30175	8.56732	6.21559	6.63275	10.5183	3.06748	4.44831	5.73093	7.90701	6.91999	9.35006	11.7387	3.67718	2.13109	4.08492	2.54068	6.98944	4.98476	9.77721	2.52142	9.78812	5.25631	13.8796	11.2091	9.39745	6.61605	8.00928	7.4211	8.82693
g879	IPR045190; IPR034733; IPR029045; IPR011763; IPR011762	Methylcrotonoyl-CoA carboxylase beta chain MCCB/AccD1-like; Acetyl-coenzyme A carboxylase carboxyl transferase subunit beta; ClpP/crotonase-like domain superfamily; Acetyl-coenzyme A carboxyltransferase, C-terminal; Acetyl-coenzyme A carboxyltransferase, N-terminal	16.9257	21.4992	31.2972	26.0753	14.8225	17.1227	23.2068	20.904	27.6365	41.9224	9.74147	14.7019	17.2037	20.7064	28.0462	49.8136	57.5819	70.8542	26.191	29.2947	32.3639	36.8994	73.9376	82.0551	21.635	29.18	57.0759	50.928	87.6029	39.1854	23.0603	30.8039	44.4699	37.0589	25.3539	35.4472	34.318	24.0586	45.0953	31.7697	52.5652	65.6062	58.0431	93.3881	117.136	144.221	29.5313
g880	IPR050325; IPR029062; IPR002818; IPR006287	Protein/nucleic acid deglycase; Class I glutamine amidotransferase-like; DJ-1/PfpI; Protein/nucleic acid deglycase DJ-1	15.4259	9.90715	9.54565	11.0096	26.8703	29.3161	24.7688	27.7476	37.5186	37.8361	9.04565	8.91499	6.90571	8.90012	19.9814	51.3081	17.4491	20.2916	17.9369	13.1274	8.46606	6.48027	1.85617	1.53374	13.7493	17.6704	4.99869	6.60898	2.58925	2.61799	26.7375	23.8294	18.7535	20.3254	23.7093	16.8928	13.5903	9.98062	13.983	13.45	15.6514	30.0008	22.775	36.3883	37.1859	12.3218	6.36058
g881	IPR004827; IPR046347; IPR043452	Basic-leucine zipper domain; Basic-leucine zipper domain superfamily; Plant bZIP transcription factors	31.6017	24.195	29.8888	21.826	16.3558	20.1711	5.91327	6.09701	4.94107	7.8699	4.43585	6.88175	8.60185	12.5328	20.9444	43.4209	315.193	95.3039	26.191	37.3093	75.4444	122.82	69.9159	51.3803	22.1068	17.9091	17.8135	14.0732	79.8351	17.397	14.0855	17.7268	29.0586	21.1139	17.8162	13.4312	25.5185	19.9612	19.2267	16.7738	26.0857	19.6159	24.2122	40.4597	62.787	117.617	17.9784
g882	IPR021475	Plasticity-Associated Neural Transcript Short/Early meiotic induction protein 1-like	5.89185	10.6485	9.62389	6.85685	6.79058	7.0696	7.02898	4.60386	6.65788	2.42151	5.3926	6.56894	6.54226	9.71747	11.1944	9.96273	10.1522	8.8152	10.3177	11.6073	8.0374	10.0635	0.928087	3.06748	10.8512	6.06523	6.99816	6.06471	2.4454	4.22257	4.79904	5.23085	3.99208	4.90614	8.77107	7.47714	7.33291	10.1907	12.2352	11.5175	7.38275	9.23102	7.51796	6.10712	5.29184	2.66039	8.11299
g886	IPR044678	Cold-regulated protein 27/28	2.57099	2.29145	2.66026	2.31781	1.60637	1.23232	0.557856	0.373286	2.21929	3.02689	1.56559	2.03324	3.99805	3.99597	4.33332	5.89461	0.951767	1.3306	3.25404	5.80367	8.25173	3.65945	1.85617	0.766871	1.28057	2.1491	0.454426	1.3218	0	1.35122	0.498601	0.387471	0.92839	0.438048	0.548192	0.553862	4.79083	1.57589	0	3.63304	6.29995	10.2201	9.83968	1.27232	3.57557	4.90073	3.89423
g887	IPR001503; IPR038577	Glycosyl transferase family 10; GT10-like, C-terminal domain superfamily	13.6048	12.266	30.4365	31.4835	8.68902	10.118	11.4918	11.0742	15.1582	23.1557	12.0029	15.9531	16.5979	16.5288	16.4907	19.0122	16.9732	10.8111	17.3813	16.3056	23.1477	26.4547	11.7558	12.2699	11.0534	13.0856	17.9953	12.7514	17.4055	14.4412	10.6576	14.1427	12.7189	10.776	9.86745	11.3542	15.0569	12.9223	23.4216	22.1847	24.2154	19.2862	15.8098	14.5044	23.1697	24.2236	11.488
g888	IPR006066; IPR045854; IPR006067; IPR036136; IPR051329; IPR005117	Nitrite/sulphite reductase iron-sulphur/sirohaem-binding site; Nitrite and sulphite reductase 4Fe-4S domain-like superfamily; Nitrite/sulphite reductase 4Fe-4S domain; Nitrite/Sulfite reductase ferredoxin-like domain superfamily; Nitrite and Sulfite Reductase 4Fe-4S Domain-Containing Protein; Nitrite/Sulfite reductase ferredoxin-like domain	2.89236	4.44811	1.79959	2.02808	80.5378	95.6666	200.94	285.315	323.389	232.465	63.3196	86.6474	92.3185	49.4047	16.7314	22.0841	11.7385	17.4641	22.2227	27.7747	12.4312	3.81192	1.85617	0	4.38091	9.265	21.1763	28.6907	4.45926	14.5256	50.2341	30.8039	54.1252	49.149	48.2409	34.4779	40.3799	31.0975	48.9406	37.8763	12.1077	17.473	12.7142	6.61605	5.86394	2.38035	7.59376
g889	IPR007109; IPR026532	Brix domain; Ribosome biogenesis protein BRX1	19.1753	18.4664	11.9712	15.5486	19.9336	23.9329	22.8721	22.7705	11.6408	10.5941	16.3518	13.4507	13.0845	9.26339	13.9629	2.65673	6.34511	8.64887	6.82555	8.29096	6.53709	7.01394	4.33107	0	13.4123	11.0798	7.90701	6.14246	2.73309	3.88476	9.6604	11.0429	7.05577	11.6521	3.4262	4.4309	7.33291	11.9767	13.983	13.6819	9.6468	6.26391	6.41238	8.65176	0.858137	0	12.7861
g890	IPR036396; IPR001128; IPR002401; IPR017972	Cytochrome P450 superfamily; Cytochrome P450; Cytochrome P450, E-class, group I; Cytochrome P450, conserved site	0	0.134791	0	0	3.4318	5.05898	8.70255	1.86643	4.18735	9.83738	0	0.93842	2.42306	5.44905	0	0	8.09002	4.32444	0	0	0	0.609908	0	1.53374	0.0673987	0.764124	0	0	1.15078	1.18232	17.825	9.39616	2.22814	0.175219	0	1.10772	0.586633	0.420237	0	0.309195	1.18124	0	0.663349	1.52678	0	1.12017	0
g891	IPR006634; IPR016439	TRAM/LAG1/CLN8 homology domain; Sphingosine N-acyltransferase Lag1/Lac1-like	14.0333	15.6358	18.0741	10.6233	15.4796	13.8798	11.6034	17.5445	11.7664	13.4696	6.00144	5.47412	6.4211	7.99194	11.4351	20.0915	8.72453	9.31417	8.57162	10.5019	6.75142	8.00504	47.6418	46.7791	8.55963	9.55154	11.3607	8.86381	9.06237	8.36069	6.79344	13.174	5.01331	8.06009	10.9638	8.72333	6.15964	5.1479	7.69067	6.80228	5.51246	4.61551	6.74405	5.34373	8.72439	12.6019	12.7212
g893	IPR040458; IPR013863; IPR036322; IPR015943	Vacuolar import/degradation Vid27; Vacuolar import/degradation Vid27, C-terminal; WD40-repeat-containing domain superfamily; WD40/YVTN repeat-like-containing domain superfamily	12.4264	9.83976	10.4846	12.5548	7.81282	9.66394	11.9381	10.3276	9.46341	16.0425	37.7482	29.5602	41.0708	40.0505	8.66663	3.15486	15.3869	54.2218	8.49225	8.42914	16.2891	15.6289	106.111	116.564	23.1851	20.8701	124.058	109.476	236.485	131.237	22.1254	19.3735	90.6109	64.2179	30.0135	23.9545	18.7722	26.58	29.3644	24.4264	34.5513	32.4734	30.2929	27.991	60.4987	220.113	39.2669
g894	IPR013926; IPR036504	CGI121/TPRKB; CGI121/TPRKB superfamily	22.389	19.8143	16.5093	14.0034	14.2383	14.6581	14.058	8.33673	7.70472	1.51344	9.74147	6.09973	8.2384	3.99597	8.90737	9.38157	6.18648	1.3306	3.96834	4.97457	4.92961	8.30999	7.73406	7.66871	8.02044	7.02039	5.81665	4.82067	1.72616	3.80031	7.97762	7.1682	3.34221	3.85482	2.87801	7.61561	5.47524	7.4592	4.89406	4.71522	7.97337	6.59359	6.63349	8.14283	12.1569	8.82131	9.28126
g895	IPR037477	Protein disulfide-isomerase SCO2	4.71348	5.32425	5.08579	5.11849	7.08265	10.4422	9.14883	8.71001	6.7835	4.84302	5.65353	5.94333	4.24035	3.6327	11.074	27.8126	4.28295	9.97947	6.66681	5.52731	3.1078	2.82082	38.6703	18.4049	4.9875	5.77868	3.36275	2.17708	0.287694	3.04025	5.54694	5.23085	5.19899	4.81853	4.65963	2.90778	3.91088	6.19849	3.14618	5.33361	3.34685	2.80228	4.64344	2.7991	3.43255	3.92058	10.5144
g896	IPR002048; IPR018247; IPR011992	EF-hand domain; EF-Hand 1, calcium-binding site; EF-hand domain pair	2.67811	2.83062	2.26905	0.289726	18.6924	11.6097	43.2896	15.0559	12.3946	12.2589	4.87074	3.59728	10.1768	9.80829	2.88888	14.778	0.317256	8.48255	2.69847	0.276365	3.64362	3.43073	4.9498	0	1.28057	1.67152	3.81718	2.48809	2.73309	1.43567	3.86416	1.74362	2.41382	2.10263	2.74096	1.38466	1.46658	0.630355	2.09746	1.85517	2.65779	4.61551	5.97014	3.30802	8.1523	18.7628	0.973559
g897	IPR011990; IPR032867; IPR002885	Tetratricopeptide-like helical domain superfamily; DYW domain; Pentatricopeptide repeat	9.42695	13.0747	15.8051	20.1842	10.9526	10.6368	11.6034	10.452	9.0028	9.38335	10.8722	7.66376	7.14802	5.35823	14.6851	16.6045	9.99355	9.97947	11.1114	11.4692	7.93024	6.86146	4.33107	1.53374	8.42484	9.16948	4.54426	7.38651	0.287694	2.61799	9.03715	7.84628	7.89132	10.5132	7.12649	5.67709	9.19058	11.2413	12.5847	10.5899	14.0764	10.8794	13.7092	16.7946	9.58253	7.70114	7.46395
g898	IPR003891; IPR016024; IPR050781; IPR003890	Initiation factor eIF-4 gamma, MA3; Armadillo-type fold; Pre-mRNA-splicing factor CWC22; MIF4G-like, type 3	22.1748	26.9582	36.383	48.3842	28.9147	27.5649	21.5332	23.6415	19.5549	13.7723	26.1802	12.1995	11.7518	8.26439	18.7777	15.7743	33.7877	16.6324	18.0163	22.9383	17.7895	15.4002	9.59023	3.06748	19.4782	18.2434	15.0869	16.7946	19.1317	15.2012	12.7767	10.268	17.0824	14.2804	12.1973	16.7543	7.43068	13.3425	4.89406	10.5126	13.8796	14.0114	17.7999	23.6651	21.3104	17.6426	14.1491
g899	IPR001650; IPR038718; IPR050496; IPR000330; IPR014001; IPR049730; IPR027417	Helicase, C-terminal domain-like; SNF2-like, N-terminal domain superfamily; SNF2/RAD54 Helicase and DNA Repair; SNF2, N-terminal; Helicase superfamily 1/2, ATP-binding domain; SNF2/RAD5-like, C-terminal helicase domain; P-loop containing nucleoside triphosphate hydrolase	22.9246	16.5793	19.2478	17.7699	6.35248	6.68045	1.11571	0.497715	0.669976	0.302689	3.56608	3.44087	1.33268	1.18063	13.4814	24.6578	2.22079	0.665298	13.8892	9.12005	3.42929	5.10798	3.71235	5.36809	4.78531	5.82644	7.63436	2.72134	0.575388	0	1.55813	2.51856	1.11407	2.80351	7.53763	14.9543	1.27104	0.630355	0	0.154597	0	0.659359	0.442233	1.01785	2.14534	0	3.05048
g901	IPR026885; IPR026849; IPR026854; IPR015412	Autophagy-related protein 2, middle RBG module; Autophagy-related protein 2; Vacuolar protein sorting-associated protein 13-like, N-terminal domain; Atg2/VPS13, C-terminal	12.7478	16.1075	14.3185	16.2246	11.6097	16.9281	12.3844	12.194	17.4612	17.1019	12.4378	12.9815	13.9326	12.2604	6.01849	10.6269	46.002	38.0883	12.3019	13.5419	15.4318	23.9389	29.3894	23.773	13.8841	14.7094	18.7224	22.004	72.3551	35.3851	17.0771	20.2453	28.5016	15.3317	15.0753	19.3852	10.9505	13.0273	9.78812	13.45	19.5889	20.605	26.4234	31.0445	42.1917	100.955	11.1635
g903	IPR003340; IPR015300; IPR044837	B3 DNA binding domain; DNA-binding pseudobarrel domain superfamily; B3 domain-containing protein REM16-like	9.6412	9.57018	8.29376	9.07808	1.53336	1.36203	0.669427	0.248858	0.334988	1.51344	2.43537	0.93842	1.33268	3.0878	5.65738	6.14368	3.17256	0	7.69858	9.12005	1.71465	2.43963	0	0	6.33548	5.73093	0.727082	1.63281	0.287694	0.422257	0.498601	0.871809	0	0.700877	3.01505	1.66159	2.24876	0.945533	0.699152	0.850285	1.67342	1.31872	0.663349	1.01785	1.14418	0	0.778847
g904	IPR003340; IPR015300; IPR044837	B3 DNA binding domain; DNA-binding pseudobarrel domain superfamily; B3 domain-containing protein REM16-like	16.2829	12.3334	10.0151	4.82876	1.02224	1.68633	0.446285	0.248858	0.083747	0	0.521865	0.312807	0	0.544905	87.9904	16.0234	117.543	13.306	18.7306	16.0292	0	0.152477	10.209	11.5031	0.673987	0.477577	1.45416	1.71056	0	0.506708	1.4958	1.16241	0.742712	0.350438	0.274096	0	0.293316	1.15565	0	0.309195	0	0	0	2.54463	0.286046	0	0.454327
g906	IPR003340; IPR015300; IPR044837	B3 DNA binding domain; DNA-binding pseudobarrel domain superfamily; B3 domain-containing protein REM16-like	108.196	92.3994	72.3748	65.2849	22.4162	23.0897	13.8348	13.3139	10.594	7.56722	24.7016	19.8632	18.1729	17.6186	46.9442	38.1905	32.3601	21.9548	26.2704	30.6765	22.7191	22.8715	19.7992	16.8712	22.1068	22.7327	55.8035	36.3105	11.9393	17.1436	10.6576	14.627	16.0612	16.4706	23.4352	25.4777	15.448	14.7083	18.5275	14.3775	23.5264	17.9675	22.9961	20.6115	20.8813	14.2821	16.8101
g907	IPR008547; IPR029058	Protein of unknown function DUF829, TMEM53; Alpha/Beta hydrolase fold	2.99949	4.98727	3.12972	5.60137	4.45404	5.1887	9.14883	5.35044	7.95596	6.05377	3.74003	3.12807	5.20957	9.44502	3.00925	4.23416	12.2143	12.807	6.19061	7.1855	6.00126	7.54761	4.02171	0	3.50473	6.54281	7.3617	6.06471	17.4055	6.67166	10.0967	7.45881	9.65526	9.46184	7.40059	2.90778	8.31063	4.72766	11.8856	9.43043	17.817	14.5059	19.016	19.5937	20.7383	22.1233	5.12741
g908	IPR003130; IPR027417; IPR001401; IPR022812; IPR030381; IPR000375; IPR020850; IPR045063	Dynamin GTPase effector; P-loop containing nucleoside triphosphate hydrolase; Dynamin, GTPase domain; Dynamin; Dynamin-type guanine nucleotide-binding (G) domain; Dynamin stalk domain; GTPase effector domain; Dynamin, N-terminal	26.5669	33.8326	29.3411	30.0349	46.0737	42.8716	43.178	42.8035	34.1688	29.9662	71.2345	58.4948	51.8534	29.1524	24.6758	24.2426	37.1189	27.2772	44.9216	36.2039	39.3297	35.2222	50.426	26.0736	43.7417	41.2627	51.7137	51.7833	103.138	88.5895	33.344	33.7099	58.5814	51.164	33.8508	27.4162	37.6423	55.9966	38.1038	37.6444	36.6185	27.6931	35.1575	30.5356	52.4894	70.7105	36.1515
g909	IPR044275; IPR003175; IPR044898	Cyclin-dependent kinase inhibitor, plant; Cyclin-dependent kinase inhibitor domain; Cyclin-dependent kinase inhibitor domain superfamily	8.35571	7.75049	9.15443	8.2089	6.79058	6.16158	5.46699	3.48401	3.89423	5.14571	8.17588	6.25613	6.78456	7.81031	9.50922	5.56252	4.12432	0.831622	6.03188	6.49458	1.07165	1.90596	83.5278	61.3496	6.13328	5.82644	13.2692	11.3519	17.4055	19.4238	5.29764	8.81495	10.2123	9.28662	8.08583	8.72333	7.03959	9.35027	8.38982	9.43043	6.00464	4.94519	8.18131	1.78124	3.1465	7.28108	7.52885
g910	IPR013578; IPR011249; IPR011765; IPR007863	Peptidase M16C associated; Metalloenzyme, LuxS/M16 peptidase-like; Peptidase M16, N-terminal; Peptidase M16, C-terminal	46.2778	56.9493	50.8579	66.0575	277.465	273.509	268.886	308.459	316.522	328.871	107.678	119.649	83.959	86.3675	91.3607	209.217	80.4243	243.665	132.146	109.855	107.916	65.7938	43.3107	30.6748	58.1651	59.8882	71.6176	62.6687	178.37	59.5382	244.19	198.191	184.564	142.453	136.5	98.449	115.86	86.7789	54.8834	87.2702	158.188	156.268	161.636	171.763	272.029	432.524	46.7957
g911	IPR007527	Zinc finger, SWIM-type	4.3921	2.15666	5.32052	3.28356	2.40956	3.63209	5.46699	1.86643	1.00496	1.81613	2.52235	3.91008	2.42306	3.0878	3.6111	6.14368	1.74491	1.99589	4.44454	3.45457	13.2885	6.25155	1.85617	0	3.50473	3.24753	0.817967	0.466516	0	0.168903	2.86696	3.97157	0.185678	2.01502	2.87801	1.10772	2.93316	1.05059	0	2.55085	0.787494	0.989038	0.442233	0	0	0	2.85577
g912	IPR013320; IPR000719; IPR017441; IPR019825; IPR011009; IPR001220; IPR050528; IPR008271	Concanavalin A-like lectin/glucanase domain superfamily; Protein kinase domain; Protein kinase, ATP binding site; Legume lectin, beta chain, Mn/Ca-binding site; Protein kinase-like domain superfamily; Legume lectin domain; L-type Lectin-Domain Containing Receptor Kinases; Serine/threonine-protein kinase, active site	1.49974	2.83062	1.48662	2.22123	2.04448	1.8809	0.557856	0.871001	2.42866	5.75108	8.61077	13.4507	7.99609	9.71747	2.76851	0.498136	3.64844	10.8111	5.00011	6.63277	12.1097	7.54761	6.18725	0	9.03142	9.74258	5.45311	7.85302	0.863082	6.75611	3.17858	1.64675	2.04246	2.19024	5.34487	3.46164	5.76855	4.09731	6.64194	4.79252	6.39839	13.352	9.17633	5.85266	6.14998	3.22048	26.7404
g914	IPR021138; IPR028877; IPR023573	Large ribosomal subunit protein eL20, eukaryotes; Large ribosomal subunit protein eL20; Large ribosomal subunit protein eL20 domain	606.753	458.223	492.696	382.535	397.359	359.706	270.002	197.095	155.727	101.249	193.09	191.125	187.666	163.562	452.591	521.3	76.4586	31.1027	247.624	173.557	293.526	267.978	47.6418	28.3742	402.842	359.425	136.419	133.113	32.941	92.1365	217.889	239.166	122.919	216.308	182.685	161.312	101.096	142.46	135.286	141.998	68.8073	65.6062	59.2592	59.5444	36.0418	7.70114	351.714
g915	IPR013094; IPR029058; IPR033140; IPR050466	Alpha/beta hydrolase fold-3; Alpha/Beta hydrolase fold; Lipase, GDXG, putative serine active site; Diverse Carboxylesterases and Gibberellin Receptors	7.07022	7.00914	5.86822	6.95342	31.6164	43.7796	28.6738	44.9188	74.4929	94.7415	4.26189	8.13297	17.6883	27.0636	22.3888	33.1261	5.7106	35.4271	31.0324	27.4983	13.3957	13.7992	1.23745	2.30061	4.44831	5.8742	2.4539	1.86607	0	0.337806	51.4806	44.656	23.5811	25.6696	4.65963	9.96952	12.7104	7.9845	24.1207	12.677	93.318	43.3528	112.88	61.5801	59.6405	76.1713	102.873
g917	IPR033140; IPR050466; IPR029058; IPR013094	Lipase, GDXG, putative serine active site; Diverse Carboxylesterases and Gibberellin Receptors; Alpha/Beta hydrolase fold; Alpha/beta hydrolase fold-3	1.71399	2.42624	9.78037	18.0596	77.5441	90.9319	78.8808	98.5476	117.078	75.5208	1.04373	2.50245	6.05764	4.81333	1.44444	1.66045	0.317256	11.6427	0	0.414548	0	0	11.137	19.9386	4.9875	6.54281	0	0.311011	0	6.75611	287.755	240.716	162.468	121.602	13.1566	5.40016	63.4541	32.1481	85.6461	51.3263	40.1622	55.551	56.6058	60.3078	18.3069	16.5224	0.713943
g918	IPR029058; IPR002168; IPR013094; IPR050466	Alpha/Beta hydrolase fold; Lipase, GDXG, putative histidine active site; Alpha/beta hydrolase fold-3; Diverse Carboxylesterases and Gibberellin Receptors	14.5689	17.2533	15.3356	19.0253	23.5115	24.1274	11.2687	10.9497	6.36477	4.23764	13.3945	11.4174	40.9497	36.327	34.4258	20.2575	16.0214	36.0924	25.0005	17.5492	81.3385	47.3441	106.73	56.7484	20.2196	14.2318	15.814	13.4512	10.5008	3.04025	76.473	67.5167	25.2522	30.3129	6.71535	9.41566	54.9479	68.9188	142.277	136.741	51.2855	31.9789	26.0917	15.5223	3.43255	19.6029	47.8342
g919	IPR026961; IPR002110; IPR036770	PGG domain; Ankyrin repeat; Ankyrin repeat-containing domain superfamily	12.6407	18.8708	15.2574	21.3431	7.66679	12.5826	8.70255	11.9452	8.58406	9.98873	27.5719	25.4937	29.8036	27.9718	13.4814	4.98136	17.1318	9.81314	24.6831	32.4729	36.1147	32.4013	4.33107	1.53374	19.6804	20.0582	16.8138	21.9263	5.03465	18.326	11.2809	8.13688	4.2706	7.18399	12.8825	14.1235	30.016	28.1559	16.0805	27.5956	24.9045	22.7479	15.6993	14.2499	17.7348	10.6416	27.4544
g922	IPR035979; IPR000504; IPR050825; IPR012677	RNA-binding domain superfamily; RNA recognition motif domain; RNA-binding protein 42/Polyadenylate-binding protein RBP45/47-like; Nucleotide-binding alpha-beta plait domain superfamily	138.726	157.84	130.588	113.959	124.348	135.879	115.811	121.567	85.8825	55.2407	132.119	120.743	105.161	99.1727	101.713	81.9434	815.664	232.522	74.208	79.7314	71.908	101.55	28.4613	19.9386	27.3639	25.4549	78.3431	78.919	28.194	64.0986	66.9995	65.5794	49.3904	38.7235	88.5329	84.464	46.4418	34.2493	35.3072	31.9243	34.7482	58.8478	81.7025	170.745	144.167	21.4232	8.17789
g923	IPR000612	Proteolipid membrane potential modulator	0.96412	0.202187	2.11256	0.772602	2.48258	3.30779	0.892569	1.36872	0	0	5.21865	7.82017	6.66341	22.3411	2.16666	2.73975	0.634511	0	1.74607	0.690913	3.21496	3.50697	0.928087	0	0.134797	0.382062	0.636197	0.544269	0.431541	0.506708	1.2465	1.45301	0.464195	0.700877	3.28915	3.73857	1.36881	0.420237	0	0.618389	0.0984367	0.329679	0	0	0	0	0
g924	IPR012442	Protein of unknown function DUF1645, plant	0.642747	0.943538	0.704187	0.579452	1.02224	3.7618	0.669427	3.23515	2.8474	2.11882	8.78472	7.66376	10.298	11.7155	1.56481	0.498136	5.39334	24.2834	1.50797	2.07274	7.50158	5.79412	2.4749	1.53374	1.34797	2.72219	3.72629	2.9546	0.719235	1.18232	1.93208	1.25928	1.6711	0.876096	6.85239	5.81555	0.586633	0.735414	2.09746	1.54597	3.34685	1.97808	6.30182	9.41515	7.29416	17.3626	0.649039
g926	IPR040746; IPR044209	THO1_MOS11, C-terminal domain; Protein MODIFIER OF SNC1 11	18.8539	27.8344	32.8621	26.9445	16.9399	23.8031	15.5084	15.4292	16.0794	11.6535	11.8289	13.6071	11.7518	11.8971	14.9259	12.1213	18.4008	12.807	15.3178	15.3383	9.85921	16.1626	23.2022	39.8773	16.7149	18.721	27.1747	27.2912	58.2581	38.9321	15.9552	10.946	29.8013	20.413	14.39	15.0927	20.4344	14.6032	9.78812	15.3824	12.5015	12.363	22.775	13.741	17.3058	21.5632	18.1731
g927	IPR022369; IPR005496	Integral membrane protein TerC, riboswitch-linked; Integral membrane protein TerC	12.8549	13.0747	12.2842	9.46438	32.6386	30.743	52.7731	50.8914	53.933	28.9068	9.91543	10.9482	8.4807	4.90415	13.3611	38.5226	26.3322	20.9569	15.6353	11.6073	8.57323	9.14862	0.928087	0	14.6255	15.2825	6.45285	6.84224	4.60311	6.0805	33.2193	35.0661	25.2522	21.8148	32.3433	21.3237	34.0247	25.1091	25.519	18.8609	20.7701	28.5173	18.3527	22.1383	8.00928	7.70114	10.4495
g930	IPR000195; IPR035969; IPR050302	Rab-GAP-TBC domain; Rab-GAP-TBC domain superfamily; Rab GTPase-activating TBC domain-containing protein	8.89133	11.4573	7.19836	13.1342	8.25092	8.23705	10.0414	12.0696	10.9709	24.8205	12.1768	14.0763	7.39033	12.6236	6.13886	6.14368	26.9667	31.269	15.2384	16.1674	21.4331	16.9249	193.351	87.4232	16.0409	8.88294	19.7221	21.071	44.8803	29.8958	14.2725	11.0429	19.7747	15.4193	10.9638	15.6466	24.7363	19.2258	11.1864	18.2425	24.806	20.7698	25.3178	20.3571	35.6127	41.4461	24.7933
g931	IPR011009; IPR001245; IPR000719; IPR008271; IPR017441	Protein kinase-like domain superfamily; Serine-threonine/tyrosine-protein kinase, catalytic domain; Protein kinase domain; Serine/threonine-protein kinase, active site; Protein kinase, ATP binding site	16.8185	10.3115	13.9273	5.21507	6.57153	7.0696	6.13641	4.35501	4.85732	8.47528	4.78376	9.5406	18.4152	23.885	13.6018	5.89461	13.642	17.4641	9.44465	5.25094	45.4381	44.9807	7.73406	9.20245	10.9186	7.88002	14.5416	13.9177	19.4194	4.89818	5.29764	9.97737	9.19107	7.79726	4.65963	11.7696	11.4393	13.2375	5.59321	8.65745	24.6092	19.9456	39.4693	33.5892	27.6034	21.7032	10.3197
g932	IPR036576; IPR003657; IPR044810	WRKY domain superfamily; WRKY domain; WRKY transcription factor, plant	18.6397	21.5666	13.7708	6.47054	1.46034	1.49175	0.669427	1.742	3.18238	9.38335	32.5296	11.261	5.33073	12.6236	5.65738	0.830227	15.5455	2.99384	12.0638	18.5165	0	0.457431	69.9159	45.2454	36.5301	35.0542	0	0.388764	0.719235	3.88476	1.30883	2.42169	2.87801	7.53443	13.5677	9.83106	8.11509	4.93778	7.69067	9.97152	5.51246	6.92327	7.84963	8.14283	33.7534	47.8871	59.6467
g933	IPR045279; IPR010402; IPR001789; IPR011006	Two-component response regulator ARR-like; CCT domain; Signal transduction response regulator, receiver domain; CheY-like superfamily	39.8503	52.5012	35.6788	43.652	65.8613	72.7066	88.9222	85.607	113.393	117.746	79.2365	82.1117	66.0283	88.9103	27.9258	29.6391	202.409	145.368	59.6838	46.153	51.6537	46.353	62.4912	76.6871	61.9394	64.7117	78.434	80.5518	180.24	120.005	87.5045	67.2261	105.001	75.6071	70.3056	68.9559	86.0395	71.8605	89.4914	64.1579	112.71	128.575	124.378	124.178	190.649	198.409	75.1587
g934	-	-	1.71399	1.4827	2.03432	0.579452	2.48258	1.81604	6.47113	6.59472	7.32786	3.02689	0.521865	1.25123	0.242306	2.90616	0.481479	1.66045	0.793139	3.16017	0.634934	0	0	0.228715	0	0	0.606588	1.76704	0.272656	0.388764	0	0	3.80183	6.49013	3.06369	1.8398	1.09638	3.73857	6.06187	3.78213	9.78812	4.40602	6.29995	15.1653	11.2769	7.88836	7.72323	12.8819	0
g935	IPR017930; IPR001005; IPR017884; IPR006447; IPR009057	Myb domain; SANT/Myb domain; SANT domain; Myb domain, plants; Homedomain-like superfamily	5.46335	2.83062	2.89499	6.18082	7.81282	8.17219	18.1861	14.0605	14.0695	11.0481	12.0029	10.0098	11.0249	7.62867	1.2037	1.24534	17.6077	25.7803	1.74607	1.38183	1.82181	1.90596	12.3745	6.13496	6.47027	9.79033	28.2653	23.5591	164.417	26.5177	19.5701	13.6583	97.7595	55.8073	23.9834	10.6619	8.60395	3.36189	10.4873	3.78763	6.98901	7.25295	9.72912	13.4866	6.43603	28.7043	2.01202
g936	IPR023574; IPR045240; IPR002136; IPR025755; IPR013000	Large ribosomal subunit protein uL4 domain superfamily; Large ribosomal subunit protein uL4, eukaryotic and archaeal type; Large ribosomal subunit protein uL4; Large ribosomal subunit protein uL4, C-terminal domain; Large ribosomal subunit protein uL4, eukaryotic/archaeal, conserved site	101.018	140.048	84.8936	100.631	203.863	187.312	141.137	144.089	117.078	68.2563	231.36	176.267	180.881	120.333	104.12	77.0451	44.2571	51.3943	136.749	89.266	36.6506	37.6618	18.2524	8.43558	193.636	178.709	58.7119	81.7958	23.0155	50.6708	101.154	82.725	78.8204	111.001	108.131	63.4172	146.365	201.819	165	185.208	78.3556	91.3212	74.1846	75.3212	55.6359	29.4044	166.414
g937	IPR001471; IPR036955; IPR016177	AP2/ERF domain; AP2/ERF domain superfamily; DNA-binding domain superfamily	9.85545	10.1767	7.98079	11.0096	4.74611	6.35615	2.78928	4.72829	2.09367	2.27016	3.4791	3.91008	4.24035	3.90515	13.6018	7.63809	11.8971	11.4764	16.2702	18.3783	7.50158	11.2833	0.618725	0	7.41385	10.0769	0.18177	1.86607	3.16464	2.36464	2.74231	2.13109	1.39259	4.81853	3.4262	1.93852	4.98638	7.77438	5.24364	4.17413	1.0828	0	0.331675	0	0.143023	0.420062	4.41347
g938	IPR038464; IPR002675	Large ribosomal subunit protein eL38 superfamily; Large ribosomal subunit protein eL38	364.116	242.894	316.18	208.12	266.366	236.994	174.72	138.24	130.897	56.7541	137.859	122.151	81.4147	83.4613	288.165	679.209	46.9538	34.4292	127.304	75.8623	170.071	137.687	23.2022	9.20245	228.01	189.216	58.7119	76.0421	15.8232	42.7324	116.922	146.076	72.5073	124.493	89.3552	99.4183	67.7561	92.347	92.288	78.6127	45.8715	31.4844	36.4842	30.0267	28.6046	6.44095	90.4111
g940	IPR011009; IPR001245; IPR000719; IPR008271; IPR017441; IPR001611; IPR024788; IPR032675	Protein kinase-like domain superfamily; Serine-threonine/tyrosine-protein kinase, catalytic domain; Protein kinase domain; Serine/threonine-protein kinase, active site; Protein kinase, ATP binding site; Leucine-rich repeat; Malectin-like domain; Leucine-rich repeat domain superfamily	4.17785	5.05467	4.53809	1.93151	1.38732	2.14034	0.557856	1.24429	0.502482	1.21075	8.69774	3.59728	5.33073	2.81534	3.12962	0.581159	5.55197	0	3.33341	4.97457	1.39315	4.72678	3.09362	8.43558	2.15676	2.10134	2.81744	5.13168	0	0.928965	3.61486	3.87471	1.29975	2.80351	4.24848	19.5236	7.91954	2.62648	4.89406	5.4109	3.83903	4.12099	3.09563	4.58034	6.57905	5.60083	1.16827
g941	IPR016024; IPR000569; IPR011989; IPR045322; IPR035983	Armadillo-type fold; HECT domain; Armadillo-like helical; E3 ubiquitin-protein ligase HECTD1/TRIP12-like; HECT, E3 ligase catalytic domain	15.533	14.0857	15.5704	16.5144	11.9018	16.4741	15.8431	20.2819	27.0503	29.6635	20.4397	22.9913	21.5652	17.5278	9.62959	9.79668	64.2442	29.1068	13.3336	21.6947	38.6867	36.442	123.436	64.4171	22.309	19.9627	47.7147	44.3968	98.1037	41.5501	26.2389	18.2111	32.4937	26.1953	18.7756	22.5699	30.9938	25.0041	16.7796	21.8755	50.1043	53.0784	63.0182	65.906	81.38	170.265	28.363
g942	IPR045882	GROWING PLUS-END TRACKING 1/2	8.56996	13.8835	20.4997	30.7109	6.49851	5.31841	4.57442	2.36415	3.34988	3.32958	10.6982	9.697	6.29995	5.90314	16.2499	8.3853	5.55197	5.48871	18.9687	17.8256	7.60874	7.77632	1.85617	4.60122	9.57061	10.3634	7.81613	9.79684	5.46619	7.51617	4.61206	6.8776	4.73479	4.81853	12.6084	9.27719	6.35519	6.93391	2.79661	6.26119	3.54372	3.95615	4.754	1.52678	5.14882	8.40124	6.55529
g943	IPR006032; IPR005680; IPR012340	Small ribosomal subunit protein uS12; Small ribosomal subunit protein uS12, eukaryotic/archaeal; Nucleic acid-binding, OB-fold	815.324	671.462	634.629	511.366	639.41	584.701	332.37	282.08	219.459	97.7684	330.253	275.583	213.835	247.296	554.905	642.762	165.449	55.7187	280.244	189.034	313.673	286.428	68.0597	39.8773	462.557	385.93	119.332	139.411	36.2495	96.1057	262.14	252.921	161.169	240.664	225.307	204.652	137.565	186.165	120.604	193.788	70.0869	67.2546	75.6218	84.4818	50.7731	29.1243	213.274
g944	IPR029688	Interactor of constitutive active ROPs	72.4161	59.4429	77.3041	65.3815	13.8732	16.0201	6.91741	3.23515	2.55428	5.90243	16.6127	10.6354	39.4958	17.0737	54.0461	15.2762	59.1682	1.49692	14.7622	11.7455	47.6886	43.7609	7.11533	3.06748	34.9125	36.2004	49.896	75.7311	9.06237	132.166	9.22412	6.00579	6.77725	16.6458	13.5677	28.1085	13.4926	9.66545	12.5847	16.0008	15.0608	8.07715	4.53289	1.78124	0.286046	0	63.476
g945	IPR016848; IPR002730; IPR023534; IPR036980	Ribonuclease P/MRP subunit Rpp29; Ribonuclease P protein subunit Rpp29/RNP1; Rof/RNase P-like; Ribonuclease P/MRP subunit Rpp29 superfamily	35.6724	29.7215	35.5223	25.3027	34.391	28.019	32.4672	26.7522	25.8359	19.5234	11.481	16.7352	11.873	17.3461	24.3147	64.4257	23.4769	19.9589	23.9688	18.5165	25.6125	23.1765	20.4179	12.2699	20.4892	20.2493	10.4518	12.2072	6.90466	17.5659	19.1338	23.5388	16.3397	12.7034	16.4457	18.8313	12.2215	7.56426	9.78812	12.4451	23.0342	19.7808	26.3129	19.5937	33.7534	24.5036	10.9688
g946	IPR029058; IPR000073	Alpha/Beta hydrolase fold; Alpha/beta hydrolase fold-1	17.1399	15.2314	16.1963	18.2527	16.3558	13.9446	23.4299	29.9873	23.4491	15.8912	34.53	34.4087	32.1055	36.0546	21.0647	12.5364	17.1318	24.9487	27.5403	34.822	21.1116	26.8359	19.4898	25.3067	20.3544	22.2551	107.154	68.4224	30.2079	56.7513	22.998	20.4391	28.7801	24.8811	32.0692	32.8163	22.8787	24.4788	15.0318	21.7982	21.2623	28.3524	21.2272	16.5401	19.1651	26.1839	29.726
g947	IPR001623; IPR036869	DnaJ domain; Chaperone J-domain superfamily	0	1.01093	0.469458	0.0965753	2.62861	2.78892	1.89671	5.59929	3.22426	1.96748	0.869774	0.93842	0	0.817358	0.601849	0.166045	2.8553	26.7782	1.34924	0.690913	9.64488	5.64165	3.09362	0	0.269595	0.334304	2.99921	1.4773	0.863082	0.422257	1.4958	2.90603	0.835551	1.05132	0.137048	0.138466	0.293316	0.210118	0	0.54109	0.196873	2.63744	0.552791	0	0.572091	0.980145	0.129808
g949	IPR000048	IQ motif, EF-hand binding site	66.7385	46.0986	50.6232	40.2719	51.7691	56.2973	45.8557	46.7852	39.6542	34.2038	61.9279	68.9739	55.7303	45.0455	74.0275	94.5629	43.1467	32.9322	105.399	74.6186	112.952	88.9703	12.9932	10.7362	47.3813	43.4118	59.8934	65.3123	54.3742	84.7047	43.7523	48.8213	32.9579	34.4306	56.4637	65.6327	39.3044	45.7008	33.5593	32.1562	16.1436	21.9237	12.1614	13.2321	14.7314	5.04075	32.7116
g950	IPR005027; IPR029044	Glycosyl transferase, family 43; Nucleotide-diphospho-sugar transferases	0	0.60656	1.25189	0.676027	4.01594	4.60497	1.33885	0.622144	0.502482	2.42151	2.26141	3.75368	65.9072	15.6206	1.44444	0.747205	1.26902	0	0.476201	2.21092	11.7882	15.2477	0	0	2.42635	3.91613	0.727082	0.0777527	1.43847	0	16.6408	14.1427	6.49873	7.53443	1.64457	2.07698	46.344	29.6267	83.199	66.1676	26.8732	20.7698	1.21614	0.508927	0.286046	0	0.129808
g951	IPR027417; IPR000795; IPR009000; IPR050100; IPR031157; IPR054696; IPR004161; IPR004539; IPR009001	P-loop containing nucleoside triphosphate hydrolase; Translational (tr)-type GTP-binding domain; Translation protein, beta-barrel domain superfamily; Translation factor GTPase superfamily members; Tr-type G domain, conserved site; GTP-eEF1A, C-terminal domain; Translation elongation factor EFTu-like, domain 2; Translation elongation factor EF1A, eukaryotic/archaeal; Translation elongation factor …	1477.14	1600.92	1760.7	1632.32	1492.39	1496.81	1060.15	1300.78	842.118	523.803	1013.81	963.914	983.883	845.965	1387.14	813.955	2207.15	1668.9	719.619	967.969	408.622	968.152	197.682	146.472	835.609	892.687	635.288	531.44	297.044	423.946	612.968	612.3	624.714	695.883	738.277	723.621	680.983	845.516	667.34	786.745	824.407	784.143	1114.43	1111.75	969.409	274.581	921.506
g952	IPR039667; IPR000326; IPR036938	Dolichyldiphosphatase, PAP2 domain; Phosphatidic acid phosphatase type 2/haloperoxidase; Phosphatidic acid phosphatase type 2/haloperoxidase superfamily	1.92824	1.88708	1.79959	0.482876	0.876204	1.8809	0.892569	1.11986	2.47054	5.75108	3.13119	5.00491	4.24035	3.45107	0.962959	0.415114	1.90353	9.31417	1.82544	0.967278	2.7863	1.21982	40.8358	65.9509	3.84172	3.15201	29.7195	24.4144	81.9928	18.326	5.11066	3.97157	24.1382	17.3467	2.60391	3.73857	6.6485	7.24908	13.6335	8.96664	7.28432	8.07715	12.6036	10.6875	38.3301	99.8348	7.59376
g953	-	-	4.07073	5.99821	1.87783	5.11849	3.79688	6.16158	3.57028	2.73743	3.89423	12.5616	1.65257	3.12807	8.4807	5.7215	7.22219	3.81905	6.66237	4.32444	3.57151	3.04002	5.14394	2.28715	0	0	4.31352	4.72801	8.08879	3.73213	17.9809	4.98263	6.91809	3.87471	9.56242	3.94243	4.65963	3.87704	8.50617	5.6732	9.78812	4.94711	4.8234	6.26391	3.31675	3.05356	0.572091	6.30093	1.94712
g954	-	-	0.107124	0.269582	0.156486	0.579452	9.78428	9.33965	61.2525	40.6882	43.0459	18.918	11.9159	12.8251	16.7191	8.62766	0.962959	5.4795	2.22079	10.6448	7.53985	9.12005	0	0.228715	0	1.53374	13.0079	13.2766	6.90728	4.19865	269.138	71.1081	20.1934	23.9263	101.009	72.1903	20.9683	9.69259	1.07549	1.47083	2.79661	1.15948	2.75623	3.29679	0.663349	0.508927	0	0	3.375
g955	IPR006461	PLAC8 motif-containing protein	8.24858	15.0292	6.02471	8.9815	10.8795	12.6474	18.4092	23.517	32.117	40.5603	48.3595	62.2485	100.557	58.3957	10.8333	6.5588	11.8971	40.9158	39.5247	40.073	33.2213	18.6022	210.057	177.914	14.2211	24.643	43.2614	59.7141	90.0483	83.5224	19.4455	14.1427	40.4778	31.1014	26.1761	20.4929	57.7833	51.2689	79.0041	64.0806	41.934	33.7921	35.3786	29.0088	38.4731	67.63	38.2284
g956	IPR001220; IPR000719; IPR013320; IPR008271; IPR017441; IPR011009; IPR050528; IPR019825	Legume lectin domain; Protein kinase domain; Concanavalin A-like lectin/glucanase domain superfamily; Serine/threonine-protein kinase, active site; Protein kinase, ATP binding site; Protein kinase-like domain superfamily; L-type Lectin-Domain Containing Receptor Kinases; Legume lectin, beta chain, Mn/Ca-binding site	12.9621	15.9728	11.1887	10.8164	6.57153	8.88564	8.47941	9.45659	9.25404	6.50781	16.8736	17.2044	18.1729	16.2563	19.0184	20.9217	13.3247	8.64887	18.4925	16.7201	4.82244	8.00504	0.618725	0	24.1287	29.8963	9.90649	20.2935	5.75388	11.7387	12.5274	9.97737	9.84094	11.214	19.0497	18.0005	28.0606	28.471	30.0635	25.5085	25.4951	27.1986	25.9812	26.2097	6.14998	10.3615	33.3606
g957	-	-	0.428498	1.07833	0.547701	1.25548	36.0704	33.0131	150.286	151.928	131.483	144.08	19.7439	18.612	18.1729	15.5298	3.97221	18.9292	0.634511	27.4435	13.3336	14.7855	9.53772	9.52981	4.33107	7.66871	2.15676	3.15201	3.54452	4.66516	65.3066	28.7979	41.1969	53.1803	71.7646	46.5207	24.3945	15.2312	6.35519	3.57201	10.4873	4.56062	9.54836	11.7036	11.6086	18.0669	4.14766	10.3615	0.713943
g958	IPR000727; IPR045242	Target SNARE coiled-coil homology domain; Syntaxin	28.4951	23.5885	28.7934	22.8883	33.5148	20.2359	39.9425	38.5729	33.7919	15.1344	39.4878	40.8213	36.7093	30.0606	20.7036	25.2389	12.6902	7.65093	40.4771	32.3347	48.7602	38.8054	19.1805	22.2392	24.8701	24.1654	32.7187	29.546	41.7157	49.9952	19.5078	16.2738	20.9816	21.9024	25.2168	29.0778	18.6745	22.6928	34.9576	24.2718	15.4546	8.90134	10.1714	4.8348	8.86742	11.3417	18.238
g960	IPR013087; IPR036236; IPR031140	Zinc finger C2H2-type; Zinc finger C2H2 superfamily; Protein indeterminate-domain 1-16	9.96258	9.1658	1.01716	1.5452	2.33654	1.55661	7.80998	7.71458	17.7962	19.6748	4.69678	6.72534	15.871	14.8033	6.13886	4.23416	12.373	7.4846	16.0321	15.2001	29.149	16.3913	0	0	0	0.0955154	15.4505	24.4144	2.4454	1.35122	0	0.0968676	1.48542	0.613267	0.548192	1.66159	0	0.105059	0	0	0	0	0.884466	0	0	0	0
g961	IPR019734; IPR018253; IPR013105; IPR001623; IPR011990; IPR044620; IPR036869	Tetratricopeptide repeat; DnaJ domain, conserved site; Tetratricopeptide repeat 2; DnaJ domain; Tetratricopeptide-like helical domain superfamily; DnaJ protein P58IPK-like; Chaperone J-domain superfamily	17.4613	14.5574	21.1256	19.9911	14.4574	13.296	7.69841	13.1894	13.7764	11.3508	14.0903	13.7635	16.4768	11.7155	10.8333	13.4497	10.7867	12.4743	10.5558	7.87641	14.7888	13.9516	3.40298	3.06748	11.8622	10.8888	7.90701	12.0517	10.2131	6.92501	7.54134	11.2366	7.33428	8.76096	8.90811	11.0772	8.99503	6.82885	6.29237	6.80228	9.15461	7.91231	4.64344	3.56249	7.29416	15.5423	7.78847
g962	IPR036378; IPR000782; IPR045003	FAS1 domain superfamily; FAS1 domain; Fasciclin-like arabinogalactan protein, group A	2.24961	1.88708	1.6431	0.965753	6.06041	8.69106	1.78514	5.84815	2.55428	3.63226	47.0548	41.4469	290.646	78.1031	5.1759	2.15859	4.75883	1.99589	7.22238	9.67278	7.50158	16.0101	2.4749	1.53374	30.7338	32.332	28.0835	11.5074	48.6203	3.04025	14.0855	15.4988	30.8226	21.2015	32.0692	14.8158	63.063	67.0278	162.553	112.238	88.7899	49.7816	2.10061	0	0	0.280041	82.1034
g963	IPR001680; IPR051362; IPR015943; IPR036322	WD40 repeat; WD repeat creC family regulators; WD40/YVTN repeat-like-containing domain superfamily; WD40-repeat-containing domain superfamily	14.4618	19.8143	13.0666	15.9349	23.2194	22.1817	32.8019	26.13	36.5137	33.2958	31.8337	32.3755	34.5286	25.2473	15.4073	16.2725	20.1457	30.4374	22.8576	19.8983	30.3278	20.5081	27.2239	29.1411	21.7698	28.3203	38.2627	39.9649	68.9027	48.644	29.7291	25.9605	36.6714	30.4881	27.2725	22.293	24.5408	28.6812	37.055	35.1709	33.4685	33.2976	28.1923	32.8258	39.4743	64.2695	39.6563
g964	IPR013083; IPR011016	Zinc finger, RING/FYVE/PHD-type; Zinc finger, RING-CH-type	2.03536	2.76322	2.81675	1.93151	4.89214	8.10734	9.92983	5.59929	20.9367	49.7923	2.6963	6.88175	4.1192	4.26842	1.2037	1.57743	8.24864	2.66119	2.381	4.83639	44.1521	41.4737	4.64043	2.30061	26.9595	19.4374	7.08905	4.66516	1.15078	3.37806	25.7403	26.8323	4.17776	8.2353	6.98944	13.5696	60.7165	45.5957	112.913	86.6518	69.2994	75.4966	52.6257	52.4195	68.3649	28.2842	118.904
g965	IPR029063; IPR013216	S-adenosyl-L-methionine-dependent methyltransferase superfamily; Methyltransferase type 11	14.4618	19.1404	14.162	15.0657	12.1208	13.3609	7.14055	12.5673	6.57414	5.75108	14.7862	12.5123	10.4191	13.3502	236.166	283.855	47.2711	77.8399	428.263	451.719	522.967	433.339	5.56852	3.06748	10.7164	11.2231	10.7245	11.4296	40.9964	38.172	22.3124	18.7923	16.5254	21.0263	29.6023	28.9393	33.6336	24.794	23.4216	19.7885	14.6671	11.2091	8.40242	2.03571	4.86278	1.96029	12.2668
g966	IPR000719; IPR001245; IPR008271; IPR017441; IPR052059; IPR011009	Protein kinase domain; Serine-threonine/tyrosine-protein kinase, catalytic domain; Serine/threonine-protein kinase, active site; Protein kinase, ATP binding site; Cysteine-rich Ser/Thr receptor-like kinase; Protein kinase-like domain superfamily	8.24858	5.99821	10.2498	4.34589	2.77465	2.85378	0.892569	1.49315	3.26613	2.11882	0.869774	0.156403	0	0.72654	2.4074	1.24534	13.8006	7.4846	3.88897	1.65819	6.64425	4.11688	1.23745	1.53374	2.35895	4.10716	0.817967	3.03236	0.575388	0.337806	2.43068	6.00579	2.69233	1.92741	0.822287	1.38466	2.05321	1.36577	2.09746	2.00976	0	0.494519	0.221116	0	1.00116	0.280041	2.59616
g967	IPR000425; IPR034294; IPR022357; IPR023271	Major intrinsic protein; Aquaporin transporter; Major intrinsic protein, conserved site; Aquaporin-like	1.28549	0.943538	2.50378	1.06233	0.365085	0.51887	0.334713	2.73743	2.21929	2.11882	6.34935	13.2943	22.6556	40.5046	6.98145	0.498136	31.091	17.4641	11.9844	19.8983	125.383	196.543	0.618725	0	6.87467	3.10425	16.3593	14.9285	41.2841	5.82715	13.4622	17.8236	16.6182	24.1803	8.90811	23.9545	23.9542	17.9651	38.8029	12.677	15.2577	9.89038	12.9353	15.7767	4.29069	21.8432	0
g968	IPR000911; IPR036796; IPR036769; IPR020784; IPR020783; IPR020785	Ribosomal protein uL11; Large ribosomal subunit protein uL11, N-terminal domain superfamily; Large ribosomal subunit protein uL11, C-terminal domain superfamily; Large ribosomal subunit protein uL11, N-terminal; Large ribosomal subunit protein uL11, C-terminal; Large ribosomal subunit protein uL11, conserved site	23.246	20.6231	19.7172	16.9007	18.4003	15.1121	13.3885	17.0467	7.36973	0.605377	11.0461	8.60218	10.4191	8.62766	18.4166	13.6988	3.96569	2.66119	13.0955	10.5019	11.1452	9.911	3.40298	6.13496	16.1757	19.5329	9.45206	8.94156	0.719235	3.37806	5.29764	6.97447	6.96293	12.0025	7.81173	9.13873	10.7549	12.0818	8.7394	11.5175	6.79213	1.6484	5.52791	4.32588	4.00464	1.82027	11.6178
g976	IPR012677; IPR050502; IPR000504; IPR035979; IPR048289	Nucleotide-binding alpha-beta plait domain superfamily; Eukaryotic RNA-binding; RNA recognition motif domain; RNA-binding domain superfamily; NsCP33-like, RNA recognition motif 2	51.7411	98.5324	57.9781	115.794	1594.76	1659.02	1601.72	1871.78	2027.22	1536.14	611.538	454.508	249.09	137.589	785.895	1656.14	38.3879	122.747	431.517	320.446	64.8351	28.6657	4.02171	12.2699	107.029	99.6226	3.27187	6.22022	3.88387	2.02683	403.244	303.389	264.963	194.931	244.63	145.804	193.002	278.827	153.114	398.397	123.243	154.62	141.736	95.6782	8.1523	2.52037	34.9832
g978	IPR001046; IPR017187	NRAMP family; Ethylene-insensitive protein 2	19.4967	26.1495	27.8545	28.3931	37.6038	38.7855	41.5045	43.4256	49.9551	39.8036	29.9202	31.4371	25.0786	30.7871	28.648	26.1522	44.0985	41.7474	40.9533	40.9021	54.9758	64.8027	49.498	25.3067	48.5271	50.3844	60.0751	56.8372	168.157	94.4167	32.3468	29.1572	67.2155	55.1065	39.0587	37.1088	43.4108	36.8758	42.6483	38.8039	46.9543	49.4519	43.1177	34.0981	36.6138	17.0825	37.4496
[truncated: 28,463 more rows]
[truncated: 9 more columns]
