# Supplementary material for: Transcriptome map and genome annotation of flax line 3896
Source: Front Plant Sci. 2025 May 16;16:1520832. doi: 10.3389/fpls.2025.1520832 (PMC12122762; doi:10.3389/fpls.2025.1520832)
Supplement: Supplementary Table S2 — Gene enrichment analysis for a balanced subset of flax samples: mature leaf blades from the shoot at 10 cm from the top at 30 DAG, stem fragments 1-3 cm from the top at 30 DAG, roots of seedlings at 5 DAG, hypocotyls of seedlings at 5 DAG, mature flower carpels before pollination at 56 DAG, capsule without seeds at 14 DAF, seeds without capsule at 14 DAF, SAM (shoot apical meristem) of seedlings at 5 DAG. [file Table2.xlsx]

## Sheet: Lin_leaf_blade_top10
Supplementary Table S2. Gene enrichment analysis for a balanced subset of flax samples: mature leaf blades from the shoot at 10 cm from the top at 30 DAG, stem fragments 1-3 cm from the top at 30 DAG, roots of seedlings at 5 DAG, hypocotyls of seedlings at 5 DAG, mature flower carpels before pollination at 56 DAG, capsule without seeds at 14 DAF, seeds without capsule at 14 DAF, SAM (shoot apical…
Mature leaf blades from the shoot at 10 cm from the top at 30 DAG.
GO.ID	Term	Annotated	Significant	Expected	Fisher
GO:0005983	starch catabolic process	37	8	0.32	7.6e-10
GO:0005982	starch metabolic process	88	10	0.76	4.1e-09
GO:0009251	glucan catabolic process	62	8	0.53	5.6e-08
GO:0015979	photosynthesis	221	13	1.9	6.0e-08
GO:0044042	glucan metabolic process	199	11	1.71	1.2e-06
GO:0000272	polysaccharide catabolic process	98	8	0.84	2.0e-06
GO:0046352	disaccharide catabolic process	25	5	0.21	2.0e-06
GO:0009313	oligosaccharide catabolic process	26	5	0.22	2.5e-06
GO:0006778	porphyrin-containing compound metabolic ...	130	8	1.12	1.6e-05
GO:0033013	tetrapyrrole metabolic process	132	8	1.13	1.8e-05
GO:0015994	chlorophyll metabolic process	102	7	0.88	2.8e-05
GO:0016108	tetraterpenoid metabolic process	47	5	0.4	5.0e-05
GO:0016116	carotenoid metabolic process	47	5	0.4	5.0e-05
GO:0016052	carbohydrate catabolic process	200	9	1.72	5.8e-05
GO:0010028	xanthophyll cycle	2	2	0.02	7.3e-05
GO:0009658	chloroplast organization	256	10	2.2	7.4e-05
GO:0009657	plastid organization	331	11	2.84	0.00014
GO:0006779	porphyrin-containing compound biosynthet...	98	6	0.84	0.00020
GO:0033614	chloroplast proton-transporting ATP synt...	3	2	0.03	0.00022
GO:0033014	tetrapyrrole biosynthetic process	100	6	0.86	0.00022
GO:0046148	pigment biosynthetic process	190	8	1.63	0.00024
GO:0005976	polysaccharide metabolic process	354	11	3.04	0.00025
GO:0009767	photosynthetic electron transport chain	67	5	0.57	0.00027
GO:0022900	electron transport chain	147	7	1.26	0.00028
GO:0010109	regulation of photosynthesis	71	5	0.61	0.00036
GO:0005987	sucrose catabolic process	17	3	0.15	0.00039
GO:0015995	chlorophyll biosynthetic process	73	5	0.63	0.00041
GO:0019684	photosynthesis, light reaction	158	7	1.36	0.00043
GO:0006003	fructose 2,6-bisphosphate metabolic proc...	4	2	0.03	0.00043
GO:0043609	regulation of carbon utilization	4	2	0.03	0.00043
GO:0046505	sulfolipid metabolic process	4	2	0.03	0.00043
GO:0046506	sulfolipid biosynthetic process	4	2	0.03	0.00043
GO:0005984	disaccharide metabolic process	79	5	0.68	0.00059
GO:0000373	Group II intron splicing	45	4	0.39	0.00059
GO:0009595	detection of biotic stimulus	5	2	0.04	0.00072
GO:0016045	detection of bacterium	5	2	0.04	0.00072
GO:0043461	proton-transporting ATP synthase complex...	5	2	0.04	0.00072
GO:0098543	detection of other organism	5	2	0.04	0.00072
GO:0098581	detection of external biotic stimulus	5	2	0.04	0.00072
GO:1902171	regulation of tocopherol cyclase activit...	5	2	0.04	0.00072
GO:0016122	xanthophyll metabolic process	21	3	0.18	0.00074
GO:0042440	pigment metabolic process	228	8	1.96	0.00080
GO:0006091	generation of precursor metabolites and ...	420	11	3.6	0.00102
GO:0006720	isoprenoid metabolic process	299	9	2.57	0.00113
GO:0006721	terpenoid metabolic process	241	8	2.07	0.00114
GO:0005975	carbohydrate metabolic process	718	15	6.16	0.00132
GO:0080177	plastoglobule organization	7	2	0.06	0.00149
GO:0006390	mitochondrial transcription	8	2	0.07	0.00198
GO:0010597	green leaf volatile biosynthetic process	8	2	0.07	0.00198
GO:0015976	carbon utilization	8	2	0.07	0.00198
GO:0019372	lipoxygenase pathway	8	2	0.07	0.00198
GO:1904143	positive regulation of carotenoid biosyn...	8	2	0.07	0.00198
GO:0009311	oligosaccharide metabolic process	112	5	0.96	0.00280
GO:1901562	response to paraquat	10	2	0.09	0.00315
GO:0006002	fructose 6-phosphate metabolic process	11	2	0.09	0.00382
GO:1900871	chloroplast mRNA modification	11	2	0.09	0.00382
GO:1902326	positive regulation of chlorophyll biosy...	11	2	0.09	0.00382
GO:0032104	regulation of response to extracellular ...	37	3	0.32	0.00389
GO:0032107	regulation of response to nutrient level...	37	3	0.32	0.00389
GO:0031537	regulation of anthocyanin metabolic proc...	39	3	0.33	0.00451
GO:0009635	response to herbicide	12	2	0.1	0.00456
GO:1901403	positive regulation of tetrapyrrole meta...	12	2	0.1	0.00456
GO:1901465	positive regulation of tetrapyrrole bios...	12	2	0.1	0.00456
GO:0008299	isoprenoid biosynthetic process	243	7	2.08	0.00505
GO:0005985	sucrose metabolic process	41	3	0.35	0.00520
GO:0016109	tetraterpenoid biosynthetic process	41	3	0.35	0.00520
GO:0016117	carotenoid biosynthetic process	41	3	0.35	0.00520
GO:0080183	response to photooxidative stress	13	2	0.11	0.00536
GO:0010380	regulation of chlorophyll biosynthetic p...	42	3	0.36	0.00557
GO:1901463	regulation of tetrapyrrole biosynthetic ...	43	3	0.37	0.00595
GO:0016114	terpenoid biosynthetic process	191	6	1.64	0.00615
GO:0070071	proton-transporting two-sector ATPase co...	14	2	0.12	0.00622
GO:0010019	chloroplast-nucleus signaling pathway	15	2	0.13	0.00714
GO:0090056	regulation of chlorophyll metabolic proc...	46	3	0.39	0.00718
GO:0031279	regulation of cyclase activity	16	2	0.14	0.00811
GO:1901401	regulation of tetrapyrrole metabolic pro...	49	3	0.42	0.00855
GO:0006000	fructose metabolic process	18	2	0.15	0.01023
GO:0031540	regulation of anthocyanin biosynthetic p...	22	2	0.19	0.01510
GO:0045828	positive regulation of isoprenoid metabo...	23	2	0.2	0.01644
GO:0000025	maltose catabolic process	2	1	0.02	0.01709
GO:0005993	trehalose catabolic process	2	1	0.02	0.01709
GO:0071461	cellular response to redox state	2	1	0.02	0.01709
GO:0009773	photosynthetic electron transport in pho...	24	2	0.21	0.01784
GO:0006787	porphyrin-containing compound catabolic ...	26	2	0.22	0.02077
GO:0010359	regulation of anion channel activity	26	2	0.22	0.02077
GO:0015996	chlorophyll catabolic process	26	2	0.22	0.02077
GO:0033015	tetrapyrrole catabolic process	26	2	0.22	0.02077
GO:0046149	pigment catabolic process	26	2	0.22	0.02077
GO:0009057	macromolecule catabolic process	1073	16	9.21	0.02200
GO:1903959	regulation of monoatomic anion transmemb...	28	2	0.24	0.02389
GO:0006011	UDP-glucose metabolic process	29	2	0.25	0.02552
GO:0046283	anthocyanin-containing compound metaboli...	75	3	0.64	0.02669
GO:0071230	cellular response to amino acid stimulus	31	2	0.27	0.02890
GO:0046889	positive regulation of lipid biosyntheti...	32	2	0.27	0.03066
GO:1900865	chloroplast RNA modification	32	2	0.27	0.03066
GO:0000023	maltose metabolic process	4	1	0.03	0.03388
GO:0019805	quinolinate biosynthetic process	4	1	0.03	0.03388
GO:0032297	negative regulation of DNA-templated DNA...	4	1	0.03	0.03388
GO:0071836	nectar secretion	4	1	0.03	0.03388
GO:0110102	ribulose bisphosphate carboxylase comple...	4	1	0.03	0.03388
GO:0000097	sulfur amino acid biosynthetic process	34	2	0.29	0.03430
GO:0019252	starch biosynthetic process	34	2	0.29	0.03430
GO:0006629	lipid metabolic process	1141	16	9.79	0.03596
GO:0006995	cellular response to nitrogen starvation	35	2	0.3	0.03617
GO:0044272	sulfur compound biosynthetic process	148	4	1.27	0.03875
GO:0043269	regulation of monoatomic ion transport	88	3	0.76	0.04005
GO:0009812	flavonoid metabolic process	151	4	1.3	0.04121
GO:0045834	positive regulation of lipid metabolic p...	38	2	0.33	0.04204
GO:0034627	'de novo' NAD biosynthetic process	5	1	0.04	0.04217
GO:0034628	'de novo' NAD biosynthetic process from ...	5	1	0.04	0.04217
GO:0080005	photosystem stoichiometry adjustment	5	1	0.04	0.04217
GO:0044255	cellular lipid metabolic process	990	14	8.49	0.04549
GO:0010167	response to nitrate	40	2	0.34	0.04613
GO:0044248	cellular catabolic process	1472	19	12.63	0.04774
GO:0044070	regulation of monoatomic anion transport	41	2	0.35	0.04823
GO:0001887	selenium compound metabolic process	6	1	0.05	0.05039
GO:0006083	acetate metabolic process	6	1	0.05	0.05039
GO:0010304	PSII associated light-harvesting complex...	6	1	0.05	0.05039
GO:0046874	quinolinate metabolic process	6	1	0.05	0.05039
GO:0051775	response to redox state	6	1	0.05	0.05039
GO:0031667	response to nutrient levels	391	7	3.35	0.05188
GO:0009718	anthocyanin-containing compound biosynth...	44	2	0.38	0.05473
GO:0009250	glucan biosynthetic process	101	3	0.87	0.05619
GO:0010114	response to red light	102	3	0.88	0.05754
GO:0009267	cellular response to starvation	242	5	2.08	0.05773
GO:0006535	cysteine biosynthetic process from serin...	7	1	0.06	0.05854
GO:0019605	butyrate metabolic process	7	1	0.06	0.05854
GO:0090548	response to nitrate starvation	7	1	0.06	0.05854
GO:0006690	icosanoid metabolic process	46	2	0.39	0.05922
GO:0043562	cellular response to nitrogen levels	47	2	0.4	0.06152
GO:0022898	regulation of transmembrane transporter ...	48	2	0.41	0.06384
GO:0032409	regulation of transporter activity	48	2	0.41	0.06384
GO:0032412	regulation of monoatomic ion transmembra...	48	2	0.41	0.06384
GO:0002764	immune response-regulating signaling pat...	49	2	0.42	0.06619
GO:0009662	etioplast organization	8	1	0.07	0.06663
GO:0010258	NADH dehydrogenase complex (plastoquinon...	8	1	0.07	0.06663
GO:0051365	cellular response to potassium ion starv...	8	1	0.07	0.06663
GO:1902074	response to salt	680	10	5.83	0.06829
GO:0008152	metabolic process	11519	108	98.83	0.07032
GO:1901575	organic substance catabolic process	1547	19	13.27	0.07112
GO:0015850	organic hydroxy compound transport	52	2	0.45	0.07342
GO:0019747	regulation of isoprenoid metabolic proce...	52	2	0.45	0.07342
GO:0006097	glyoxylate cycle	9	1	0.08	0.07464
GO:0009831	plant-type cell wall modification involv...	9	1	0.08	0.07464
GO:0010321	regulation of vegetative phase change	9	1	0.08	0.07464
GO:0010581	regulation of starch biosynthetic proces...	9	1	0.08	0.07464
GO:0046459	short-chain fatty acid metabolic process	9	1	0.08	0.07464
GO:0010027	thylakoid membrane organization	55	2	0.47	0.08089
GO:0045454	cell redox homeostasis	55	2	0.47	0.08089
GO:0044550	secondary metabolite biosynthetic proces...	350	6	3	0.08136
GO:0010023	proanthocyanidin biosynthetic process	10	1	0.09	0.08258
GO:0019742	pentacyclic triterpenoid metabolic proce...	10	1	0.09	0.08258
GO:0019745	pentacyclic triterpenoid biosynthetic pr...	10	1	0.09	0.08258
GO:0046487	glyoxylate metabolic process	10	1	0.09	0.08258
GO:0051176	positive regulation of sulfur metabolic ...	10	1	0.09	0.08258
GO:0051761	sesquiterpene metabolic process	10	1	0.09	0.08258
GO:0051762	sesquiterpene biosynthetic process	10	1	0.09	0.08258
GO:0009813	flavonoid biosynthetic process	120	3	1.03	0.08441
GO:0009668	plastid membrane organization	57	2	0.49	0.08599
GO:0043200	response to amino acid	57	2	0.49	0.08599
GO:0009962	regulation of flavonoid biosynthetic pro...	58	2	0.5	0.08858
GO:0034765	regulation of monoatomic ion transmembra...	58	2	0.5	0.08858
GO:0009991	response to extracellular stimulus	445	7	3.82	0.08910
GO:0006722	triterpenoid metabolic process	11	1	0.09	0.09046
GO:0016104	triterpenoid biosynthetic process	11	1	0.09	0.09046
GO:0030174	regulation of DNA-templated DNA replicat...	11	1	0.09	0.09046
GO:0042126	nitrate metabolic process	11	1	0.09	0.09046
GO:0042128	nitrate assimilation	11	1	0.09	0.09046
GO:0009226	nucleotide-sugar biosynthetic process	59	2	0.51	0.09119
GO:0009066	aspartate family amino acid metabolic pr...	60	2	0.51	0.09382
GO:0042594	response to starvation	282	5	2.42	0.09587
GO:0009636	response to toxic substance	368	6	3.16	0.09759
GO:0009835	fruit ripening	12	1	0.1	0.09826
GO:1901699	cellular response to nitrogen compound	204	4	1.75	0.09890
GO:0031669	cellular response to nutrient levels	285	5	2.45	0.09915
GO:0034762	regulation of transmembrane transport	62	2	0.53	0.09915
GO:0071417	cellular response to organonitrogen comp...	62	2	0.53	0.09915
GO:0042391	regulation of membrane potential	63	2	0.54	0.10185
GO:0009704	de-etiolation	13	1	0.11	0.10601
GO:0010275	NAD(P)H dehydrogenase complex assembly	13	1	0.11	0.10601
GO:0006813	potassium ion transport	136	3	1.17	0.11196
GO:0009435	NAD biosynthetic process	14	1	0.12	0.11368
GO:0010257	NADH dehydrogenase complex assembly	14	1	0.12	0.11368
GO:0019344	cysteine biosynthetic process	14	1	0.12	0.11368
GO:0071249	cellular response to nitrate	14	1	0.12	0.11368
GO:1901259	chloroplast rRNA processing	14	1	0.12	0.11368
GO:1902347	response to strigolactone	14	1	0.12	0.11368
GO:0098660	inorganic ion transmembrane transport	567	8	4.86	0.11532
GO:0140053	mitochondrial gene expression	68	2	0.58	0.11562
GO:0009414	response to water deprivation	568	8	4.87	0.11616
GO:0006531	aspartate metabolic process	15	1	0.13	0.12129
GO:0010555	response to mannitol	15	1	0.13	0.12129
GO:0042547	cell wall modification involved in multi...	15	1	0.13	0.12129
GO:0046864	isoprenoid transport	15	1	0.13	0.12129
GO:0046865	terpenoid transport	15	1	0.13	0.12129
GO:0080168	abscisic acid transport	15	1	0.13	0.12129
GO:0090506	axillary shoot meristem initiation	15	1	0.13	0.12129
GO:2000904	regulation of starch metabolic process	15	1	0.13	0.12129
GO:0009415	response to water	577	8	4.95	0.12390
GO:0043161	proteasome-mediated ubiquitin-dependent ...	396	6	3.4	0.12601
GO:0010205	photoinhibition	16	1	0.14	0.12884
GO:0015798	myo-inositol transport	16	1	0.14	0.12884
GO:0043155	negative regulation of photosynthesis, l...	16	1	0.14	0.12884
GO:0006082	organic acid metabolic process	1373	16	11.78	0.13031
GO:0043436	oxoacid metabolic process	1373	16	11.78	0.13031
GO:0000096	sulfur amino acid metabolic process	74	2	0.63	0.13273
GO:0016131	brassinosteroid metabolic process	74	2	0.63	0.13273
GO:0006790	sulfur compound metabolic process	404	6	3.47	0.13480
GO:0034220	monoatomic ion transmembrane transport	879	11	7.54	0.13501
GO:0019722	calcium-mediated signaling	75	2	0.64	0.13564
GO:0006730	one-carbon metabolic process	17	1	0.15	0.13632
GO:0006809	nitric oxide biosynthetic process	17	1	0.15	0.13632
GO:0016123	xanthophyll biosynthetic process	17	1	0.15	0.13632
GO:0050891	multicellular organismal-level water hom...	17	1	0.15	0.13632
GO:0140962	multicellular organismal-level chemical ...	17	1	0.15	0.13632
GO:0006563	L-serine metabolic process	18	1	0.15	0.14374
GO:0009970	cellular response to sulfate starvation	18	1	0.15	0.14374
GO:0010207	photosystem II assembly	18	1	0.15	0.14374
GO:0010962	regulation of glucan biosynthetic proces...	18	1	0.15	0.14374
GO:0018108	peptidyl-tyrosine phosphorylation	18	1	0.15	0.14374
GO:0018212	peptidyl-tyrosine modification	18	1	0.15	0.14374
GO:0046246	terpene biosynthetic process	18	1	0.15	0.14374
GO:0016128	phytosteroid metabolic process	78	2	0.67	0.14444
GO:0009225	nucleotide-sugar metabolic process	79	2	0.68	0.14739
GO:0046323	glucose import	79	2	0.68	0.14739
GO:1904659	glucose transmembrane transport	79	2	0.68	0.14739
GO:0009056	catabolic process	1717	19	14.73	0.15001
GO:0008645	hexose transmembrane transport	80	2	0.69	0.15037
GO:0015749	monosaccharide transmembrane transport	80	2	0.69	0.15037
GO:0046209	nitric oxide metabolic process	19	1	0.16	0.15109
GO:0032101	regulation of response to external stimu...	329	5	2.82	0.15335
GO:0010498	proteasomal protein catabolic process	424	6	3.64	0.15800
GO:0015791	polyol transmembrane transport	20	1	0.17	0.15838
GO:0043266	regulation of potassium ion transport	20	1	0.17	0.15838
GO:0048564	photosystem I assembly	20	1	0.17	0.15838
GO:1905156	negative regulation of photosynthesis	20	1	0.17	0.15838
GO:0019748	secondary metabolic process	520	7	4.46	0.16031
GO:0031668	cellular response to extracellular stimu...	335	5	2.87	0.16156
GO:0009086	methionine biosynthetic process	21	1	0.18	0.16561
GO:0032885	regulation of polysaccharide biosyntheti...	21	1	0.18	0.16561
GO:0046898	response to cycloheximide	21	1	0.18	0.16561
GO:0071941	nitrogen cycle metabolic process	21	1	0.18	0.16561
GO:0000959	mitochondrial RNA metabolic process	86	2	0.74	0.16844
GO:0046890	regulation of lipid biosynthetic process	86	2	0.74	0.16844
GO:0009626	plant-type hypersensitive response	87	2	0.75	0.17148
GO:0034050	programmed cell death induced by symbion...	87	2	0.75	0.17148
GO:0006783	heme biosynthetic process	22	1	0.19	0.17278
GO:0009833	plant-type primary cell wall biogenesis	22	1	0.19	0.17278
GO:0042168	heme metabolic process	22	1	0.19	0.17278
GO:0060992	response to fungicide	22	1	0.19	0.17278
GO:1902358	sulfate transmembrane transport	22	1	0.19	0.17278
GO:0008610	lipid biosynthetic process	727	9	6.24	0.17328
GO:0009686	gibberellin biosynthetic process	88	2	0.76	0.17454
GO:0031349	positive regulation of defense response	168	3	1.44	0.17534
GO:0001101	response to acid chemical	1655	18	14.2	0.17615
GO:0010050	vegetative phase change	23	1	0.2	0.17988
GO:0009825	multidimensional cell growth	90	2	0.77	0.18068
GO:0071241	cellular response to inorganic substance	173	3	1.48	0.18603
GO:0098661	inorganic anion transmembrane transport	92	2	0.79	0.18685
GO:0051554	flavonol metabolic process	24	1	0.21	0.18693
GO:0051555	flavonol biosynthetic process	24	1	0.21	0.18693
GO:0071496	cellular response to external stimulus	353	5	3.03	0.18720
GO:1901607	alpha-amino acid biosynthetic process	174	3	1.49	0.18819
GO:0016102	diterpenoid biosynthetic process	93	2	0.8	0.18995
GO:0019932	second-messenger-mediated signaling	94	2	0.81	0.19305
GO:0032881	regulation of polysaccharide metabolic p...	25	1	0.21	0.19392
GO:0051552	flavone metabolic process	25	1	0.21	0.19392
GO:0051553	flavone biosynthetic process	25	1	0.21	0.19392
GO:0080036	regulation of cytokinin-activated signal...	25	1	0.21	0.19392
GO:0002218	activation of innate immune response	95	2	0.82	0.19616
GO:0006631	fatty acid metabolic process	360	5	3.09	0.19756
GO:0051702	biological process involved in interacti...	96	2	0.82	0.19928
GO:0070588	calcium ion transmembrane transport	96	2	0.82	0.19928
GO:0009070	serine family amino acid biosynthetic pr...	26	1	0.22	0.20084
GO:0042214	terpene metabolic process	26	1	0.22	0.20084
GO:0019318	hexose metabolic process	97	2	0.83	0.20240
GO:0051606	detection of stimulus	97	2	0.83	0.20240
GO:0016556	mRNA modification	98	2	0.84	0.20553
GO:0009639	response to red or far red light	273	4	2.34	0.20766
GO:0006534	cysteine metabolic process	27	1	0.23	0.20771
GO:0043650	dicarboxylic acid biosynthetic process	27	1	0.23	0.20771
GO:2001057	reactive nitrogen species metabolic proc...	27	1	0.23	0.20771
GO:1901568	fatty acid derivative metabolic process	99	2	0.85	0.20867
GO:0031425	chloroplast RNA processing	28	1	0.24	0.21452
GO:0050878	regulation of body fluid levels	28	1	0.24	0.21452
GO:2000104	negative regulation of DNA-templated DNA...	28	1	0.24	0.21452
GO:0006816	calcium ion transport	101	2	0.87	0.21495
GO:0009685	gibberellin metabolic process	103	2	0.88	0.22125
GO:0008156	negative regulation of DNA replication	29	1	0.25	0.22127
GO:0009610	response to symbiotic fungus	29	1	0.25	0.22127
GO:0080113	regulation of seed growth	29	1	0.25	0.22127
GO:0098656	monoatomic anion transmembrane transport	378	5	3.24	0.22505
GO:0008652	amino acid biosynthetic process	191	3	1.64	0.22577
GO:0000162	tryptophan biosynthetic process	30	1	0.26	0.22796
GO:0005991	trehalose metabolic process	30	1	0.26	0.22796
GO:0006270	DNA replication initiation	30	1	0.26	0.22796
GO:0042136	neurotransmitter biosynthetic process	30	1	0.26	0.22796
GO:0046219	indolalkylamine biosynthetic process	30	1	0.26	0.22796
GO:0080112	seed growth	30	1	0.26	0.22796
GO:0098754	detoxification	192	3	1.65	0.22803
GO:0098662	inorganic cation transmembrane transport	478	6	4.1	0.22827
GO:0000377	RNA splicing, via transesterification re...	285	4	2.45	0.22932
GO:0002253	activation of immune response	106	2	0.91	0.23073
GO:1902600	proton transmembrane transport	194	3	1.66	0.23256
GO:0046688	response to copper ion	31	1	0.27	0.23459
GO:0071326	cellular response to monosaccharide stim...	31	1	0.27	0.23459
GO:0071331	cellular response to hexose stimulus	31	1	0.27	0.23459
GO:0071333	cellular response to glucose stimulus	31	1	0.27	0.23459
GO:0000375	RNA splicing, via transesterification re...	288	4	2.47	0.23482
GO:0009740	gibberellic acid mediated signaling path...	109	2	0.94	0.24023
GO:0010476	gibberellin mediated signaling pathway	109	2	0.94	0.24023
GO:0006555	methionine metabolic process	32	1	0.27	0.24117
GO:0009067	aspartate family amino acid biosynthetic...	32	1	0.27	0.24117
GO:0009608	response to symbiont	32	1	0.27	0.24117
GO:0010492	maintenance of shoot apical meristem ide...	32	1	0.27	0.24117
GO:0042762	regulation of sulfur metabolic process	32	1	0.27	0.24117
GO:0055062	phosphate ion homeostasis	32	1	0.27	0.24117
GO:1901654	response to ketone	32	1	0.27	0.24117
GO:0000271	polysaccharide biosynthetic process	199	3	1.71	0.24394
GO:1901605	alpha-amino acid metabolic process	294	4	2.52	0.24592
GO:0071281	cellular response to iron ion	111	2	0.95	0.24658
GO:0001678	intracellular glucose homeostasis	33	1	0.28	0.24769
GO:0008272	sulfate transport	33	1	0.28	0.24769
GO:0042548	regulation of photosynthesis, light reac...	33	1	0.28	0.24769
GO:0043489	RNA stabilization	33	1	0.28	0.24769
GO:1902369	negative regulation of RNA catabolic pro...	33	1	0.28	0.24769
GO:0010082	regulation of root meristem growth	34	1	0.29	0.25416
GO:0016226	iron-sulfur cluster assembly	34	1	0.29	0.25416
GO:0031163	metallo-sulfur cluster assembly	34	1	0.29	0.25416
GO:0006468	protein phosphorylation	1122	12	9.63	0.25603
GO:0006511	ubiquitin-dependent protein catabolic pr...	498	6	4.27	0.25656
GO:0071370	cellular response to gibberellin stimulu...	115	2	0.99	0.25929
GO:0005977	glycogen metabolic process	35	1	0.3	0.26057
GO:0019674	NAD metabolic process	35	1	0.3	0.26057
GO:0044237	cellular metabolic process	10561	95	90.61	0.26227
GO:0019941	modification-dependent protein catabolic...	504	6	4.32	0.26523
GO:0006568	tryptophan metabolic process	36	1	0.31	0.26693
GO:0006586	indolalkylamine metabolic process	36	1	0.31	0.26693
GO:0010951	negative regulation of endopeptidase act...	36	1	0.31	0.26693
GO:0046189	phenol-containing compound biosynthetic ...	36	1	0.31	0.26693
GO:0010035	response to inorganic substance	1462	15	12.54	0.27234
GO:0015706	nitrate transmembrane transport	37	1	0.32	0.27323
GO:1902025	nitrate import	37	1	0.32	0.27323
GO:1901698	response to nitrogen compound	613	7	5.26	0.27413
GO:0030001	metal ion transport	409	5	3.51	0.27478
GO:0006811	monoatomic ion transport	1143	12	9.81	0.27637
GO:0016101	diterpenoid metabolic process	121	2	1.04	0.27837
GO:0006112	energy reserve metabolic process	38	1	0.33	0.27948
GO:0010466	negative regulation of peptidase activit...	38	1	0.33	0.27948
GO:2000142	regulation of DNA-templated transcriptio...	38	1	0.33	0.27948
GO:0009451	RNA modification	722	8	6.19	0.28031
GO:0018107	peptidyl-threonine phosphorylation	39	1	0.33	0.28567
GO:0018210	peptidyl-threonine modification	39	1	0.33	0.28567
GO:0055075	potassium ion homeostasis	39	1	0.33	0.28567
GO:0009637	response to blue light	124	2	1.06	0.28790
GO:0019216	regulation of lipid metabolic process	124	2	1.06	0.28790
GO:0009408	response to heat	317	4	2.72	0.28943
GO:0045089	positive regulation of innate immune res...	125	2	1.07	0.29108
GO:0009688	abscisic acid biosynthetic process	40	1	0.34	0.29182
GO:0042133	neurotransmitter metabolic process	40	1	0.34	0.29182
GO:0043289	apocarotenoid biosynthetic process	40	1	0.34	0.29182
GO:1902645	tertiary alcohol biosynthetic process	40	1	0.34	0.29182
GO:1903409	reactive oxygen species biosynthetic pro...	40	1	0.34	0.29182
GO:0010150	leaf senescence	220	3	1.89	0.29259
GO:0071805	potassium ion transmembrane transport	127	2	1.09	0.29742
GO:0010959	regulation of metal ion transport	41	1	0.35	0.29791
GO:0009625	response to insect	42	1	0.36	0.30394
GO:0090693	plant organ senescence	226	3	1.94	0.30663
GO:0016053	organic acid biosynthetic process	638	7	5.47	0.30797
GO:0046394	carboxylic acid biosynthetic process	638	7	5.47	0.30797
GO:0043632	modification-dependent macromolecule cat...	533	6	4.57	0.30812
GO:0098655	monoatomic cation transmembrane transpor...	534	6	4.58	0.30963
GO:0042593	glucose homeostasis	44	1	0.38	0.31586
GO:0071322	cellular response to carbohydrate stimul...	134	2	1.15	0.31955
GO:0009827	plant-type cell wall modification	45	1	0.39	0.32175
GO:0065009	regulation of molecular function	755	8	6.48	0.32196
GO:0071229	cellular response to acid chemical	543	6	4.66	0.32321
GO:0080022	primary root development	46	1	0.39	0.32758
GO:1902170	cellular response to reactive nitrogen s...	46	1	0.39	0.32758
GO:0010039	response to iron ion	137	2	1.18	0.32898
GO:0030244	cellulose biosynthetic process	47	1	0.4	0.33337
GO:0030307	positive regulation of cell growth	47	1	0.4	0.33337
GO:0043255	regulation of carbohydrate biosynthetic ...	47	1	0.4	0.33337
GO:0034219	carbohydrate transmembrane transport	140	2	1.2	0.33838
GO:0051274	beta-glucan biosynthetic process	48	1	0.41	0.33910
GO:0009069	serine family amino acid metabolic proce...	49	1	0.42	0.34479
GO:0010014	meristem initiation	49	1	0.42	0.34479
GO:0044281	small molecule metabolic process	1991	19	17.08	0.34695
GO:0018105	peptidyl-serine phosphorylation	143	2	1.23	0.34775
GO:0050778	positive regulation of immune response	143	2	1.23	0.34775
GO:0008643	carbohydrate transport	144	2	1.24	0.35086
GO:0015698	inorganic anion transport	145	2	1.24	0.35396
GO:0018209	peptidyl-serine modification	145	2	1.24	0.35396
GO:1901700	response to oxygen-containing compound	2450	23	21.02	0.35450
GO:0009687	abscisic acid metabolic process	51	1	0.44	0.35601
GO:0016106	sesquiterpenoid biosynthetic process	51	1	0.44	0.35601
GO:0043288	apocarotenoid metabolic process	51	1	0.44	0.35601
GO:0052548	regulation of endopeptidase activity	51	1	0.44	0.35601
GO:1902644	tertiary alcohol metabolic process	51	1	0.44	0.35601
GO:0009073	aromatic amino acid family biosynthetic ...	52	1	0.45	0.36155
GO:0009309	amine biosynthetic process	52	1	0.45	0.36155
GO:0042401	biogenic amine biosynthetic process	52	1	0.45	0.36155
GO:0045861	negative regulation of proteolysis	52	1	0.45	0.36155
GO:0072348	sulfur compound transport	52	1	0.45	0.36155
GO:0098869	cellular oxidant detoxification	148	2	1.27	0.36325
GO:0008380	RNA splicing	358	4	3.07	0.36901
GO:0071248	cellular response to metal ion	150	2	1.29	0.36941
GO:1990748	cellular detoxification	150	2	1.29	0.36941
GO:0002684	positive regulation of immune system pro...	151	2	1.3	0.37248
GO:0010193	response to ozone	54	1	0.46	0.37249
GO:0043467	regulation of generation of precursor me...	54	1	0.46	0.37249
GO:0052547	regulation of peptidase activity	55	1	0.47	0.37789
GO:0005996	monosaccharide metabolic process	153	2	1.31	0.37861
GO:0002833	positive regulation of response to bioti...	154	2	1.32	0.38167
GO:0010449	root meristem growth	56	1	0.48	0.38325
GO:0019359	nicotinamide nucleotide biosynthetic pro...	56	1	0.48	0.38325
GO:0006812	monoatomic cation transport	695	7	5.96	0.38756
GO:0019363	pyridine nucleotide biosynthetic process	57	1	0.49	0.38856
GO:1901565	organonitrogen compound catabolic proces...	918	9	7.88	0.38959
GO:0050790	regulation of catalytic activity	588	6	5.04	0.39205
GO:0010223	secondary shoot formation	58	1	0.5	0.39382
GO:0010346	shoot axis formation	58	1	0.5	0.39382
GO:0030243	cellulose metabolic process	58	1	0.5	0.39382
GO:0032103	positive regulation of response to exter...	158	2	1.36	0.39382
GO:0033500	carbohydrate homeostasis	59	1	0.51	0.39904
GO:0015980	energy derivation by oxidation of organi...	160	2	1.37	0.39986
GO:0019752	carboxylic acid metabolic process	1265	12	10.85	0.40243
GO:0007178	transmembrane receptor protein serine/th...	268	3	2.3	0.40473
GO:1901617	organic hydroxy compound biosynthetic pr...	268	3	2.3	0.40473
GO:0031330	negative regulation of cellular cataboli...	61	1	0.52	0.40934
GO:0051273	beta-glucan metabolic process	61	1	0.52	0.40934
GO:0120251	hydrocarbon biosynthetic process	61	1	0.52	0.40934
GO:0009416	response to light stimulus	1054	10	9.04	0.41841
GO:0001763	morphogenesis of a branching structure	63	1	0.54	0.41947
GO:0006714	sesquiterpenoid metabolic process	63	1	0.54	0.41947
GO:0010075	regulation of meristem growth	63	1	0.54	0.41947
GO:0090329	regulation of DNA-templated DNA replicat...	63	1	0.54	0.41947
GO:0051603	proteolysis involved in protein cataboli...	606	6	5.2	0.41970
GO:0001505	regulation of neurotransmitter levels	65	1	0.56	0.42942
GO:0010074	maintenance of meristem identity	65	1	0.56	0.42942
GO:0072525	pyridine-containing compound biosyntheti...	65	1	0.56	0.42942
GO:0010268	brassinosteroid homeostasis	66	1	0.57	0.43433
GO:0051053	negative regulation of DNA metabolic pro...	66	1	0.57	0.43433
GO:0008202	steroid metabolic process	173	2	1.48	0.43839
GO:0080050	regulation of seed development	67	1	0.57	0.43921
GO:0006820	monoatomic anion transport	508	5	4.36	0.44212
GO:0006576	biogenic amine metabolic process	68	1	0.58	0.44403
GO:0009895	negative regulation of catabolic process	69	1	0.59	0.44882
GO:0030163	protein catabolic process	740	7	6.35	0.45096
GO:0009631	cold acclimation	70	1	0.6	0.45357
GO:0097237	cellular response to toxic substance	179	2	1.54	0.45572
GO:0010089	xylem development	71	1	0.61	0.45828
GO:0042435	indole-containing compound biosynthetic ...	71	1	0.61	0.45828
GO:0046777	protein autophosphorylation	293	3	2.51	0.46138
GO:0006793	phosphorus metabolic process	2241	20	19.23	0.46145
GO:0006275	regulation of DNA replication	72	1	0.62	0.46294
GO:0016310	phosphorylation	1439	13	12.35	0.46534
GO:0009809	lignin biosynthetic process	75	1	0.64	0.47670
GO:0045927	positive regulation of growth	75	1	0.64	0.47670
GO:0042592	homeostatic process	760	7	6.52	0.47883
GO:0009743	response to carbohydrate	301	3	2.58	0.47904
GO:0016049	cell growth	646	6	5.54	0.48044
GO:0010243	response to organonitrogen compound	417	4	3.58	0.48202
GO:0015718	monocarboxylic acid transport	77	1	0.66	0.48568
GO:0055081	monoatomic anion homeostasis	77	1	0.66	0.48568
GO:0009664	plant-type cell wall organization	190	2	1.63	0.48669
GO:0045088	regulation of innate immune response	190	2	1.63	0.48669
GO:0010073	meristem maintenance	191	2	1.64	0.48945
GO:0009749	response to glucose	78	1	0.67	0.49011
GO:0007167	enzyme-linked receptor protein signaling...	308	3	2.64	0.49427
GO:0051346	negative regulation of hydrolase activit...	79	1	0.68	0.49451
GO:0009314	response to radiation	1120	10	9.61	0.49521
GO:0006520	amino acid metabolic process	428	4	3.67	0.50232
GO:0009846	pollen germination	81	1	0.69	0.50318
GO:0120252	hydrocarbon metabolic process	83	1	0.71	0.51171
GO:0006508	proteolysis	1021	9	8.76	0.51577
GO:0120255	olefinic compound biosynthetic process	84	1	0.72	0.51592
GO:0009808	lignin metabolic process	85	1	0.73	0.52009
GO:0009788	negative regulation of abscisic acid-act...	86	1	0.74	0.52423
GO:0048767	root hair elongation	86	1	0.74	0.52423
GO:1901420	negative regulation of response to alcoh...	86	1	0.74	0.52423
GO:1905958	negative regulation of cellular response...	86	1	0.74	0.52423
GO:0042445	hormone metabolic process	442	4	3.79	0.52765
GO:0032787	monocarboxylic acid metabolic process	680	6	5.83	0.53059
GO:0051049	regulation of transport	327	3	2.81	0.53446
GO:0043085	positive regulation of catalytic activit...	328	3	2.81	0.53653
GO:0006352	DNA-templated transcription initiation	90	1	0.77	0.54043
GO:0018958	phenol-containing compound metabolic pro...	90	1	0.77	0.54043
GO:0035266	meristem growth	90	1	0.77	0.54043
GO:1902075	cellular response to salt	90	1	0.77	0.54043
GO:0009611	response to wounding	330	3	2.83	0.54065
GO:0009736	cytokinin-activated signaling pathway	92	1	0.79	0.54832
GO:0016051	carbohydrate biosynthetic process	334	3	2.87	0.54882
GO:0006081	cellular aldehyde metabolic process	93	1	0.8	0.55221
GO:0009060	aerobic respiration	94	1	0.81	0.55608
GO:0009072	aromatic amino acid metabolic process	94	1	0.81	0.55608
GO:0071368	cellular response to cytokinin stimulus	94	1	0.81	0.55608
GO:0009739	response to gibberellin	217	2	1.86	0.55789
GO:0006109	regulation of carbohydrate metabolic pro...	95	1	0.82	0.55990
GO:0065003	protein-containing complex assembly	825	7	7.08	0.56632
GO:0043648	dicarboxylic acid metabolic process	98	1	0.84	0.57120
GO:0009933	meristem structural organization	99	1	0.85	0.57489
GO:0016036	cellular response to phosphate starvatio...	101	1	0.87	0.58220
GO:0042430	indole-containing compound metabolic pro...	102	1	0.88	0.58580
GO:0016567	protein ubiquitination	599	5	5.14	0.58773
GO:0046496	nicotinamide nucleotide metabolic proces...	103	1	0.88	0.58938
GO:0055088	lipid homeostasis	103	1	0.88	0.58938
GO:0019362	pyridine nucleotide metabolic process	104	1	0.89	0.59292
GO:0050776	regulation of immune response	232	2	1.99	0.59433
GO:0006796	phosphate-containing compound metabolic ...	2168	18	18.6	0.59651
GO:0009756	carbohydrate mediated signaling	108	1	0.93	0.60679
GO:0010182	sugar mediated signaling pathway	108	1	0.93	0.60679
GO:0019827	stem cell population maintenance	108	1	0.93	0.60679
GO:0098727	maintenance of cell number	108	1	0.93	0.60679
GO:0044403	biological process involved in symbiotic...	238	2	2.04	0.60827
GO:0048878	chemical homeostasis	614	5	5.27	0.60977
GO:0048871	multicellular organismal-level homeostas...	109	1	0.94	0.61019
GO:0044270	cellular nitrogen compound catabolic pro...	366	3	3.14	0.61103
GO:0044283	small molecule biosynthetic process	861	7	7.39	0.61187
GO:0046165	alcohol biosynthetic process	110	1	0.94	0.61355
GO:0071554	cell wall organization or biogenesis	617	5	5.29	0.61409
GO:1901615	organic hydroxy compound metabolic proce...	493	4	4.23	0.61422
GO:0046700	heterocycle catabolic process	369	3	3.17	0.61656
GO:0080147	root hair cell development	111	1	0.95	0.61689
GO:0072524	pyridine-containing compound metabolic p...	112	1	0.96	0.62020
GO:0071669	plant-type cell wall organization or bio...	371	3	3.18	0.62022
GO:0009640	photomorphogenesis	114	1	0.98	0.62673
GO:0009746	response to hexose	114	1	0.98	0.62673
GO:0009644	response to high light intensity	115	1	0.99	0.62995
GO:0010224	response to UV-B	115	1	0.99	0.62995
GO:2000280	regulation of root development	115	1	0.99	0.62995
GO:0032446	protein modification by small protein co...	631	5	5.41	0.63391
GO:0009266	response to temperature stimulus	881	7	7.56	0.63606
GO:0019725	cellular homeostasis	383	3	3.29	0.64168
GO:0034284	response to monosaccharide	119	1	1.02	0.64257
GO:0031347	regulation of defense response	384	3	3.29	0.64343
GO:0043487	regulation of RNA stability	120	1	1.03	0.64565
GO:0045333	cellular respiration	120	1	1.03	0.64565
GO:0044093	positive regulation of molecular functio...	387	3	3.32	0.64865
GO:0002682	regulation of immune system process	260	2	2.23	0.65628
GO:0019439	aromatic compound catabolic process	392	3	3.36	0.65722
GO:0048588	developmental cell growth	262	2	2.25	0.66041
GO:0016999	antibiotic metabolic process	125	1	1.07	0.66070
GO:0065008	regulation of biological quality	1767	14	15.16	0.66341
GO:0042546	cell wall biogenesis	264	2	2.27	0.66449
GO:0071695	anatomical structure maturation	264	2	2.27	0.66449
GO:0006869	lipid transport	127	1	1.09	0.66654
GO:0009308	amine metabolic process	127	1	1.09	0.66654
GO:0048532	anatomical structure arrangement	127	1	1.09	0.66654
GO:0055085	transmembrane transport	1405	11	12.05	0.66815
GO:0006979	response to oxidative stress	529	4	4.54	0.66913
GO:0042545	cell wall modification	128	1	1.1	0.66942
GO:0045934	negative regulation of nucleobase-contai...	532	4	4.56	0.67346
GO:0007166	cell surface receptor signaling pathway	405	3	3.47	0.67880
GO:1901701	cellular response to oxygen-containing c...	1051	8	9.02	0.68627
GO:0042446	hormone biosynthetic process	276	2	2.37	0.68819
GO:0032879	regulation of localization	411	3	3.53	0.68842
GO:1901361	organic cyclic compound catabolic proces...	416	3	3.57	0.69627
GO:0090305	nucleic acid phosphodiester bond hydroly...	807	6	6.92	0.69633
GO:0002831	regulation of response to biotic stimulu...	281	2	2.41	0.69765
GO:0016143	S-glycoside metabolic process	139	1	1.19	0.69953
GO:0019757	glycosinolate metabolic process	139	1	1.19	0.69953
GO:0019760	glucosinolate metabolic process	139	1	1.19	0.69953
GO:0120254	olefinic compound metabolic process	140	1	1.2	0.70212
GO:0010119	regulation of stomatal movement	143	1	1.23	0.70979
GO:0040007	growth	951	7	8.16	0.71370
GO:0070647	protein modification by small protein co...	696	5	5.97	0.71753
GO:0009624	response to nematode	147	1	1.26	0.71970
GO:0043254	regulation of protein-containing complex...	149	1	1.28	0.72453
GO:0071555	cell wall organization	298	2	2.56	0.72806
GO:0009628	response to abiotic stimulus	2956	23	25.36	0.72891
GO:0009605	response to external stimulus	2098	16	18	0.72917
GO:0001558	regulation of cell growth	151	1	1.3	0.72927
GO:0044238	primary metabolic process	9823	81	84.28	0.73104
GO:0071482	cellular response to light stimulus	152	1	1.3	0.73161
GO:0010876	lipid localization	153	1	1.31	0.73394
GO:0009699	phenylpropanoid biosynthetic process	154	1	1.32	0.73624
GO:0006396	RNA processing	977	7	8.38	0.73956
GO:0006164	purine nucleotide biosynthetic process	156	1	1.34	0.74078
GO:0048764	trichoblast maturation	156	1	1.34	0.74078
GO:0048765	root hair cell differentiation	156	1	1.34	0.74078
GO:1901566	organonitrogen compound biosynthetic pro...	1504	11	12.9	0.75226
GO:0010054	trichoblast differentiation	162	1	1.39	0.75396
GO:0021700	developmental maturation	314	2	2.69	0.75430
GO:0010817	regulation of hormone levels	600	4	5.15	0.76116
GO:0051253	negative regulation of RNA metabolic pro...	465	3	3.99	0.76547
GO:0000281	mitotic cytokinesis	168	1	1.44	0.76647
GO:0010087	phloem or xylem histogenesis	168	1	1.44	0.76647
GO:0072522	purine-containing compound biosynthetic ...	169	1	1.45	0.76849
GO:0030162	regulation of proteolysis	170	1	1.46	0.77050
GO:0071478	cellular response to radiation	170	1	1.46	0.77050
GO:0034599	cellular response to oxidative stress	172	1	1.48	0.77446
GO:0061640	cytoskeleton-dependent cytokinesis	172	1	1.48	0.77446
GO:0048469	cell maturation	174	1	1.49	0.77835
GO:0009860	pollen tube growth	175	1	1.5	0.78027
GO:0071704	organic substance metabolic process	10517	86	90.23	0.78218
GO:0009698	phenylpropanoid metabolic process	177	1	1.52	0.78406
GO:0040008	regulation of growth	335	2	2.87	0.78542
GO:0000160	phosphorelay signal transduction system	178	1	1.53	0.78593
GO:1903825	organic acid transmembrane transport	178	1	1.53	0.78593
GO:1905039	carboxylic acid transmembrane transport	178	1	1.53	0.78593
GO:0012501	programmed cell death	340	2	2.92	0.79231
GO:0009741	response to brassinosteroid	182	1	1.56	0.79325
GO:0010053	root epidermal cell differentiation	182	1	1.56	0.79325
GO:0051172	negative regulation of nitrogen compound...	769	5	6.6	0.79437
GO:0061024	membrane organization	343	2	2.94	0.79635
GO:0010015	root morphogenesis	344	2	2.95	0.79768
GO:0060560	developmental growth involved in morphog...	493	3	4.23	0.79895
GO:0098771	inorganic ion homeostasis	345	2	2.96	0.79900
GO:0097305	response to alcohol	915	6	7.85	0.80305
GO:0000910	cytokinesis	189	1	1.62	0.80548
GO:0023052	signaling	2221	16	19.06	0.80710
GO:0043086	negative regulation of catalytic activit...	190	1	1.63	0.80717
GO:0055086	nucleobase-containing small molecule met...	503	3	4.32	0.80991
GO:0022607	cellular component assembly	1194	8	10.24	0.81143
GO:0006261	DNA-templated DNA replication	194	1	1.66	0.81377
GO:0045229	external encapsulating structure organiz...	359	2	3.08	0.81673
GO:0042221	response to chemical	4108	31	35.25	0.81902
GO:0045087	innate immune response	514	3	4.41	0.82138
GO:0007154	cell communication	2501	18	21.46	0.82165
GO:0009787	regulation of abscisic acid-activated si...	199	1	1.71	0.82171
GO:0072593	reactive oxygen species metabolic proces...	199	1	1.71	0.82171
GO:1901419	regulation of response to alcohol	199	1	1.71	0.82171
GO:1905957	regulation of cellular response to alcoh...	199	1	1.71	0.82171
GO:0009411	response to UV	203	1	1.74	0.82782
GO:0010200	response to chitin	203	1	1.74	0.82782
GO:0035556	intracellular signal transduction	809	5	6.94	0.82904
GO:0043412	macromolecule modification	3398	25	29.15	0.83157
GO:0048509	regulation of meristem development	206	1	1.77	0.83226
GO:0008219	cell death	373	2	3.2	0.83306
GO:0015849	organic acid transport	208	1	1.78	0.83516
GO:0046942	carboxylic acid transport	208	1	1.78	0.83516
GO:0009617	response to bacterium	675	4	5.79	0.83562
GO:0048584	positive regulation of response to stimu...	529	3	4.54	0.83608
GO:0016311	dephosphorylation	376	2	3.23	0.83639
GO:0009932	cell tip growth	212	1	1.82	0.84081
GO:0006066	alcohol metabolic process	213	1	1.83	0.84219
GO:0009832	plant-type cell wall biogenesis	213	1	1.83	0.84219
GO:0042325	regulation of phosphorylation	213	1	1.83	0.84219
GO:0044085	cellular component biogenesis	1772	12	15.2	0.84305
GO:0007165	signal transduction	2169	15	18.61	0.84691
GO:0071215	cellular response to abscisic acid stimu...	386	2	3.31	0.84704
GO:0051052	regulation of DNA metabolic process	218	1	1.87	0.84892
GO:1905393	plant organ formation	218	1	1.87	0.84892
GO:0009987	cellular process	14184	117	121.7	0.84906
GO:0097306	cellular response to alcohol	388	2	3.33	0.84910
GO:0045892	negative regulation of DNA-templated tra...	389	2	3.34	0.85012
GO:0006401	RNA catabolic process	221	1	1.9	0.85283
GO:0010118	stomatal movement	221	1	1.9	0.85283
GO:0046903	secretion	221	1	1.9	0.85283
GO:0009165	nucleotide biosynthetic process	222	1	1.9	0.85411
GO:1901293	nucleoside phosphate biosynthetic proces...	222	1	1.9	0.85411
GO:0050801	monoatomic ion homeostasis	394	2	3.38	0.85511
GO:0051336	regulation of hydrolase activity	223	1	1.91	0.85537
GO:1901135	carbohydrate derivative metabolic proces...	846	5	7.26	0.85679
GO:0048638	regulation of developmental growth	226	1	1.94	0.85911
GO:0090627	plant epidermal cell differentiation	226	1	1.94	0.85911
GO:0006260	DNA replication	228	1	1.96	0.86155
GO:0048589	developmental growth	708	4	6.07	0.86172
GO:0044092	negative regulation of molecular functio...	230	1	1.97	0.86394
GO:0009642	response to light intensity	233	1	2	0.86746
GO:0071396	cellular response to lipid	721	4	6.19	0.87099
GO:1902679	negative regulation of RNA biosynthetic ...	411	2	3.53	0.87100
GO:0048868	pollen tube development	239	1	2.05	0.87423
GO:0033993	response to lipid	1432	9	12.29	0.87435
GO:0062197	cellular response to chemical stress	242	1	2.08	0.87748
GO:0009737	response to abscisic acid	878	5	7.53	0.87769
GO:0009826	unidimensional cell growth	420	2	3.6	0.87875
GO:0048366	leaf development	581	3	4.98	0.87928
GO:0006955	immune response	583	3	5	0.88072
GO:0070887	cellular response to chemical stimulus	1850	12	15.87	0.88102
GO:0044087	regulation of cellular component biogene...	246	1	2.11	0.88169
GO:0080134	regulation of response to stress	585	3	5.02	0.88215
GO:0009968	negative regulation of signal transducti...	247	1	2.12	0.88272
GO:0046677	response to antibiotic	427	2	3.66	0.88448
GO:0048507	meristem development	429	2	3.68	0.88607
GO:0018130	heterocycle biosynthetic process	3162	22	27.13	0.88640
GO:0010648	negative regulation of cell communicatio...	251	1	2.15	0.88674
GO:0023057	negative regulation of signaling	251	1	2.15	0.88674
GO:0051707	response to other organism	1470	9	12.61	0.89238
GO:0043207	response to external biotic stimulus	1474	9	12.65	0.89415
GO:0042254	ribosome biogenesis	441	2	3.78	0.89520
GO:0016071	mRNA metabolic process	605	3	5.19	0.89560
GO:1901657	glycosyl compound metabolic process	261	1	2.24	0.89622
GO:0009607	response to biotic stimulus	1482	9	12.72	0.89762
GO:0009409	response to cold	613	3	5.26	0.90058
GO:0000302	response to reactive oxygen species	266	1	2.28	0.90066
GO:0019220	regulation of phosphate metabolic proces...	268	1	2.3	0.90239
GO:0051174	regulation of phosphorus metabolic proce...	268	1	2.3	0.90239
GO:0009793	embryo development ending in seed dorman...	617	3	5.29	0.90299
GO:0018193	peptidyl-amino acid modification	618	3	5.3	0.90359
GO:0010038	response to metal ion	781	4	6.7	0.90721
GO:0031329	regulation of cellular catabolic process	275	1	2.36	0.90819
GO:0031324	negative regulation of cellular metaboli...	1082	6	9.28	0.90840
GO:0051248	negative regulation of protein metabolic...	276	1	2.37	0.90899
GO:0071214	cellular response to abiotic stimulus	277	1	2.38	0.90978
GO:0104004	cellular response to environmental stimu...	277	1	2.38	0.90978
GO:0036211	protein modification process	2596	17	22.27	0.91200
GO:0051716	cellular response to stimulus	3645	25	31.27	0.91655
GO:0009892	negative regulation of metabolic process	1101	6	9.45	0.91659
GO:0019438	aromatic compound biosynthetic process	3263	22	28	0.91702
GO:0006163	purine nucleotide metabolic process	287	1	2.46	0.91734
GO:0006970	response to osmotic stress	955	5	8.19	0.91768
GO:0014070	response to organic cyclic compound	646	3	5.54	0.91897
GO:1901362	organic cyclic compound biosynthetic pro...	3400	23	29.17	0.91926
GO:0010016	shoot system morphogenesis	292	1	2.51	0.92088
GO:0006364	rRNA processing	293	1	2.51	0.92157
GO:1901360	organic cyclic compound metabolic proces...	5790	42	49.68	0.92325
GO:0044419	biological process involved in interspec...	1550	9	13.3	0.92346
GO:1901137	carbohydrate derivative biosynthetic pro...	491	2	4.21	0.92641
GO:0009894	regulation of catabolic process	304	1	2.61	0.92878
GO:0033554	cellular response to stress	1426	8	12.23	0.92942
GO:0009651	response to salt stress	830	4	7.12	0.92983
GO:0046483	heterocycle metabolic process	5456	39	46.81	0.93018
GO:0019637	organophosphate metabolic process	671	3	5.76	0.93078
GO:0034655	nucleobase-containing compound catabolic...	308	1	2.64	0.93123
GO:0009856	pollination	315	1	2.7	0.93533
GO:0055082	intracellular chemical homeostasis	315	1	2.7	0.93533
GO:0016072	rRNA metabolic process	316	1	2.71	0.93589
GO:0044706	multi-multicellular organism process	317	1	2.72	0.93645
GO:0010033	response to organic substance	3214	21	27.58	0.93648
GO:0055080	monoatomic cation homeostasis	322	1	2.76	0.93918
GO:0072521	purine-containing compound metabolic pro...	324	1	2.78	0.94024
GO:0015711	organic anion transport	326	1	2.8	0.94128
GO:0010605	negative regulation of macromolecule met...	1022	5	8.77	0.94267
GO:0002376	immune system process	701	3	6.01	0.94288
GO:0043687	post-translational protein modification	1026	5	8.8	0.94392
GO:0072330	monocarboxylic acid biosynthetic process	339	1	2.91	0.94761
GO:0071495	cellular response to endogenous stimulus	1194	6	10.24	0.94816
GO:0009738	abscisic acid-activated signaling pathwa...	343	1	2.94	0.94942
GO:0022613	ribonucleoprotein complex biogenesis	548	2	4.7	0.95130
GO:0009735	response to cytokinin	351	1	3.01	0.95286
GO:0009058	biosynthetic process	6579	47	56.45	0.95411
GO:0009790	embryo development	736	3	6.31	0.95452
GO:0010608	post-transcriptional regulation of gene ...	357	1	3.06	0.95528
GO:0006725	cellular aromatic compound metabolic pro...	5614	39	48.17	0.95641
GO:1905392	plant organ morphogenesis	569	2	4.88	0.95827
GO:0050896	response to stimulus	7226	52	62	0.95953
GO:0006397	mRNA processing	369	1	3.17	0.95976
GO:0009117	nucleotide metabolic process	375	1	3.22	0.96183
GO:0042742	defense response to bacterium	582	2	4.99	0.96210
GO:0006753	nucleoside phosphate metabolic process	379	1	3.25	0.96315
GO:0043170	macromolecule metabolic process	8218	60	70.51	0.96371
GO:0048316	seed development	942	4	8.08	0.96408
GO:1903047	mitotic cell cycle process	391	1	3.35	0.96684
GO:0043933	protein-containing complex organization	1437	7	12.33	0.96785
GO:0090558	plant epidermis development	396	1	3.4	0.96827
GO:0071310	cellular response to organic substance	1446	7	12.41	0.96934
GO:0006952	defense response	1292	6	11.09	0.96949
GO:0098542	defense response to other organism	1134	5	9.73	0.96968
GO:0048583	regulation of response to stimulus	1296	6	11.12	0.97016
GO:0051301	cell division	404	1	3.47	0.97043
GO:0044271	cellular nitrogen compound biosynthetic ...	3690	23	31.66	0.97054
GO:0016070	RNA metabolic process	4090	26	35.09	0.97129
GO:0032989	cellular component morphogenesis	620	2	5.32	0.97146
GO:1901564	organonitrogen compound metabolic proces...	5120	34	43.93	0.97168
GO:0010154	fruit development	981	4	8.42	0.97181
GO:0000902	cell morphogenesis	625	2	5.36	0.97251
GO:0048827	phyllome development	824	3	7.07	0.97477
GO:0048646	anatomical structure formation involved ...	427	1	3.66	0.97586
GO:0090407	organophosphate biosynthetic process	427	1	3.66	0.97586
GO:0032259	methylation	428	1	3.67	0.97607
GO:0048580	regulation of post-embryonic development	655	2	5.62	0.97809
GO:0048585	negative regulation of response to stimu...	457	1	3.92	0.98148
GO:0010558	negative regulation of macromolecule bio...	881	3	7.56	0.98297
GO:0009888	tissue development	1068	4	9.16	0.98383
GO:0034641	cellular nitrogen compound metabolic pro...	5811	38	49.86	0.98538
GO:0048468	cell development	714	2	6.13	0.98605
GO:0034470	ncRNA processing	491	1	4.21	0.98629
GO:0031327	negative regulation of cellular biosynth...	913	3	7.83	0.98639
GO:0051128	regulation of cellular component organiz...	719	2	6.17	0.98658
GO:0006950	response to stress	4028	24	34.56	0.98686
GO:0009890	negative regulation of biosynthetic proc...	920	3	7.89	0.98704
GO:0008150	biological_process	16027	129	137.51	0.98732
GO:0009719	response to endogenous stimulus	2368	12	20.32	0.98735
GO:0044249	cellular biosynthetic process	6353	42	54.51	0.98744
GO:0009733	response to auxin	503	1	4.32	0.98768
GO:0000278	mitotic cell cycle	504	1	4.32	0.98779
GO:0046686	response to cadmium ion	512	1	4.39	0.98862
GO:0009908	flower development	742	2	6.37	0.98877
GO:0031328	positive regulation of cellular biosynth...	942	3	8.08	0.98891
GO:0048364	root development	744	2	6.38	0.98894
GO:0032870	cellular response to hormone stimulus	1126	4	9.66	0.98896
GO:0019538	protein metabolic process	3936	23	33.77	0.98897
GO:0022622	root system development	746	2	6.4	0.98911
GO:0009620	response to fungus	522	1	4.48	0.98959
GO:0009891	positive regulation of biosynthetic proc...	951	3	8.16	0.98960
GO:0006807	nitrogen compound metabolic process	8948	63	76.77	0.98972
GO:0050794	regulation of cellular process	5779	37	49.58	0.98974
GO:0090567	reproductive shoot system development	759	2	6.51	0.99016
GO:0034654	nucleobase-containing compound biosynthe...	2862	15	24.56	0.99052
GO:1901576	organic substance biosynthetic process	6429	42	55.16	0.99055
GO:2000241	regulation of reproductive process	538	1	4.62	0.99097
GO:0048367	shoot system development	1333	5	11.44	0.99103
GO:0009755	hormone-mediated signaling pathway	974	3	8.36	0.99118
GO:0006351	DNA-templated transcription	2440	12	20.93	0.99119
GO:0071840	cellular component organization or bioge...	4263	25	36.58	0.99139
GO:0032774	RNA biosynthetic process	2488	12	21.35	0.99311
GO:0010629	negative regulation of gene expression	810	2	6.95	0.99340
GO:0090304	nucleic acid metabolic process	4596	27	39.43	0.99352
GO:0006412	translation	580	1	4.98	0.99378
GO:0006996	organelle organization	2361	11	20.26	0.99392
GO:0050789	regulation of biological process	6308	40	54.12	0.99432
GO:0043043	peptide biosynthetic process	591	1	5.07	0.99436
GO:0016043	cellular component organization	3821	21	32.78	0.99450
GO:0006139	nucleobase-containing compound metabolic...	5050	30	43.33	0.99494
GO:0034660	ncRNA metabolic process	618	1	5.3	0.99557
GO:0071702	organic substance transport	1450	5	12.44	0.99581
GO:0031325	positive regulation of cellular metaboli...	1282	4	11	0.99619
GO:0048523	negative regulation of cellular process	1650	6	14.16	0.99644
GO:0009725	response to hormone	2306	10	19.79	0.99649
GO:0009893	positive regulation of metabolic process	1318	4	11.31	0.99704
GO:0006355	regulation of DNA-templated transcriptio...	2342	10	20.09	0.99714
GO:0045893	positive regulation of DNA-templated tra...	667	1	5.72	0.99714
GO:0099402	plant organ development	1514	5	12.99	0.99727
GO:0065007	biological regulation	7116	45	61.05	0.99735
GO:0006518	peptide metabolic process	678	1	5.82	0.99741
GO:0043604	amide biosynthetic process	678	1	5.82	0.99741
GO:0051173	positive regulation of nitrogen compound...	1141	3	9.79	0.99741
GO:2000026	regulation of multicellular organismal d...	929	2	7.97	0.99745
GO:2001141	regulation of RNA biosynthetic process	2372	10	20.35	0.99760
GO:0006810	transport	2840	13	24.37	0.99765
GO:0019219	regulation of nucleobase-containing comp...	2698	12	23.15	0.99779
GO:0031323	regulation of cellular metabolic process	3736	19	32.05	0.99786
GO:1902680	positive regulation of RNA biosynthetic ...	700	1	6.01	0.99787
GO:0051252	regulation of RNA metabolic process	2551	11	21.89	0.99788
GO:0009966	regulation of signal transduction	702	1	6.02	0.99791
GO:0022402	cell cycle process	711	1	6.1	0.99807
GO:0009653	anatomical structure morphogenesis	1575	5	13.51	0.99820
GO:0051171	regulation of nitrogen compound metaboli...	3195	15	27.41	0.99826
GO:0023051	regulation of signaling	724	1	6.21	0.99828
GO:0051246	regulation of protein metabolic process	725	1	6.22	0.99830
GO:0010646	regulation of cell communication	729	1	6.25	0.99836
GO:0051234	establishment of localization	2905	13	24.92	0.99836
GO:0048522	positive regulation of cellular process	1787	6	15.33	0.99855
GO:0019222	regulation of metabolic process	3828	19	32.84	0.99867
GO:0048518	positive regulation of biological proces...	2155	8	18.49	0.99876
GO:0006259	DNA metabolic process	770	1	6.61	0.99887
GO:0080090	regulation of primary metabolic process	3292	15	28.24	0.99898
GO:0071705	nitrogen compound transport	1049	2	9	0.99904
GO:0051254	positive regulation of RNA metabolic pro...	802	1	6.88	0.99915
GO:0051239	regulation of multicellular organismal p...	1066	2	9.15	0.99917
GO:0010467	gene expression	4209	21	36.11	0.99919
GO:0010628	positive regulation of gene expression	810	1	6.95	0.99921
GO:0031326	regulation of cellular biosynthetic proc...	3197	14	27.43	0.99926
GO:0009889	regulation of biosynthetic process	3229	14	27.7	0.99939
GO:0048519	negative regulation of biological proces...	1918	6	16.46	0.99940
GO:0043603	amide metabolic process	845	1	7.25	0.99942
GO:0045935	positive regulation of nucleobase-contai...	870	1	7.46	0.99954
GO:0010557	positive regulation of macromolecule bio...	897	1	7.7	0.99964
GO:0048608	reproductive structure development	1804	5	15.48	0.99964
GO:0061458	reproductive system development	1805	5	15.49	0.99965
GO:0051179	localization	3194	13	27.4	0.99970
GO:0007049	cell cycle	922	1	7.91	0.99971
GO:0009059	macromolecule biosynthetic process	4862	24	41.72	0.99977
GO:0010556	regulation of macromolecule biosynthetic...	3088	12	26.49	0.99978
GO:0010468	regulation of gene expression	2941	11	25.23	0.99980
GO:0030154	cell differentiation	1244	2	10.67	0.99981
GO:0050793	regulation of developmental process	1247	2	10.7	0.99982
GO:0048869	cellular developmental process	1519	3	13.03	0.99986
GO:0009791	post-embryonic development	2337	7	20.05	0.99989
GO:0003006	developmental process involved in reprod...	2171	6	18.63	0.99990
GO:0060255	regulation of macromolecule metabolic pr...	3462	13	29.7	0.99994
GO:0033036	macromolecule localization	1125	1	9.65	0.99996
GO:0010604	positive regulation of macromolecule met...	1207	1	10.36	0.99998
GO:0022414	reproductive process	2429	6	20.84	0.99999
GO:0000003	reproduction	2447	6	20.99	0.99999
GO:0048731	system development	2902	8	24.9	0.99999
GO:0032501	multicellular organismal process	4200	15	36.04	1.00000
GO:0007275	multicellular organism development	3738	12	32.07	1.00000
GO:0048856	anatomical structure development	4406	15	37.8	1.00000
GO:0032502	developmental process	4706	15	40.38	1.00000

## Sheet: Lin_shoot_1-3
Supplementary Table S2. Gene enrichment analysis for a balanced subset of flax samples: mature leaf blades from the shoot at 10 cm from the top at 30 DAG, stem fragments 1-3 cm from the top at 30 DAG, roots of seedlings at 5 DAG, hypocotyls of seedlings at 5 DAG, mature flower carpels before pollination at 56 DAG, capsule without seeds at 14 DAF, seeds without capsule at 14 DAF, SAM (shoot apical…
Stem fragments 1-3 cm from the top at 30 DAG.
GO.ID	Term	Annotated	Significant	Expected	Fisher
GO:0009733	response to auxin	503	5	0.34	1.1e-05
GO:0010051	xylem and phloem pattern formation	108	3	0.07	4.5e-05
GO:0010067	procambium histogenesis	24	2	0.02	0.00011
GO:0010065	primary meristem tissue development	31	2	0.02	0.00019
GO:0009880	embryonic pattern specification	46	2	0.03	0.00042
GO:0048508	embryonic meristem development	54	2	0.04	0.00058
GO:0003002	regionalization	286	3	0.19	0.00079
GO:0010089	xylem development	71	2	0.05	0.00099
GO:0009790	embryo development	736	4	0.49	0.00107
GO:0007389	pattern specification process	330	3	0.22	0.00120
GO:0080064	4,4-dimethyl-9beta,19-cyclopropylsterol ...	5	1	0	0.00334
GO:0010087	phloem or xylem histogenesis	168	2	0.11	0.00540
GO:0008202	steroid metabolic process	173	2	0.12	0.00572
GO:0009725	response to hormone	2306	5	1.54	0.01263
GO:0010232	vascular transport	19	1	0.01	0.01263
GO:0010233	phloem transport	19	1	0.01	0.01263
GO:0010072	primary shoot apical meristem specificat...	21	1	0.01	0.01395
GO:0009719	response to endogenous stimulus	2368	5	1.58	0.01411
GO:0010016	shoot system morphogenesis	292	2	0.2	0.01563
GO:0090421	embryonic meristem initiation	27	1	0.02	0.01791
GO:0003018	vascular process in circulatory system	35	1	0.02	0.02316
GO:0010305	leaf vascular tissue pattern formation	37	1	0.02	0.02447
GO:0045892	negative regulation of DNA-templated tra...	389	2	0.26	0.02679
GO:1902679	negative regulation of RNA biosynthetic ...	411	2	0.27	0.02966
GO:0016126	sterol biosynthetic process	45	1	0.03	0.02968
GO:0048507	meristem development	429	2	0.29	0.03211
GO:0010014	meristem initiation	49	1	0.03	0.03228
GO:0003013	circulatory system process	53	1	0.04	0.03487
GO:0051253	negative regulation of RNA metabolic pro...	465	2	0.31	0.03723
GO:0010223	secondary shoot formation	58	1	0.04	0.03811
GO:0010346	shoot axis formation	58	1	0.04	0.03811
GO:0032501	multicellular organismal process	4200	6	2.81	0.04037
GO:0001763	morphogenesis of a branching structure	63	1	0.04	0.04133
GO:0045934	negative regulation of nucleobase-contai...	532	2	0.36	0.04755
GO:0010033	response to organic substance	3214	5	2.15	0.04791
GO:0045597	positive regulation of cell differentiat...	74	1	0.05	0.04838
GO:0048856	anatomical structure development	4406	6	2.95	0.05010
GO:0009742	brassinosteroid mediated signaling pathw...	77	1	0.05	0.05030
GO:0006694	steroid biosynthetic process	79	1	0.05	0.05157
GO:0071367	cellular response to brassinosteroid sti...	81	1	0.05	0.05285
GO:0008284	positive regulation of cell population p...	83	1	0.06	0.05412
GO:0043401	steroid hormone mediated signaling pathw...	88	1	0.06	0.05729
GO:0071383	cellular response to steroid hormone sti...	88	1	0.06	0.05729
GO:1901362	organic cyclic compound biosynthetic pro...	3400	5	2.27	0.05927
GO:0048545	response to steroid hormone	92	1	0.06	0.05982
GO:0006355	regulation of DNA-templated transcriptio...	2342	4	1.57	0.06033
GO:0034440	lipid oxidation	93	1	0.06	0.06045
GO:0009793	embryo development ending in seed dorman...	617	2	0.41	0.06199
GO:2001141	regulation of RNA biosynthetic process	2372	4	1.59	0.06276
GO:0009933	meristem structural organization	99	1	0.07	0.06424
GO:0032502	developmental process	4706	6	3.15	0.06695
GO:0014070	response to organic cyclic compound	646	2	0.43	0.06723
GO:0006351	DNA-templated transcription	2440	4	1.63	0.06847
GO:0003008	system process	107	1	0.07	0.06926
GO:0032774	RNA biosynthetic process	2488	4	1.66	0.07267
GO:0016125	sterol metabolic process	113	1	0.08	0.07301
GO:0045787	positive regulation of cell cycle	115	1	0.08	0.07425
GO:0051252	regulation of RNA metabolic process	2551	4	1.71	0.07840
GO:0009653	anatomical structure morphogenesis	1575	3	1.05	0.08148
GO:0048532	anatomical structure arrangement	127	1	0.08	0.08170
GO:0042545	cell wall modification	128	1	0.09	0.08232
GO:0007275	multicellular organism development	3738	5	2.5	0.08397
GO:0048364	root development	744	2	0.5	0.08603
GO:0022622	root system development	746	2	0.5	0.08643
GO:0051172	negative regulation of nitrogen compound...	769	2	0.51	0.09106
GO:0019219	regulation of nucleobase-containing comp...	2698	4	1.8	0.09271
GO:0010629	negative regulation of gene expression	810	2	0.54	0.09952
GO:0034654	nucleobase-containing compound biosynthe...	2862	4	1.91	0.11020
GO:0009860	pollen tube growth	175	1	0.12	0.11096
GO:0048731	system development	2902	4	1.94	0.11470
GO:0010558	negative regulation of macromolecule bio...	881	2	0.59	0.11470
GO:0009741	response to brassinosteroid	182	1	0.12	0.11515
GO:0042221	response to chemical	4108	5	2.75	0.11711
GO:0010468	regulation of gene expression	2941	4	1.97	0.11918
GO:0031327	negative regulation of cellular biosynth...	913	2	0.61	0.12175
GO:0009890	negative regulation of biosynthetic proc...	920	2	0.62	0.12330
GO:0030258	lipid modification	197	1	0.13	0.12408
GO:0009734	auxin-activated signaling pathway	201	1	0.13	0.12644
GO:0048316	seed development	942	2	0.63	0.12823
GO:0009932	cell tip growth	212	1	0.14	0.13292
GO:1905393	plant organ formation	218	1	0.15	0.13643
GO:0010556	regulation of macromolecule biosynthetic...	3088	4	2.06	0.13683
GO:0010154	fruit development	981	2	0.66	0.13709
GO:0071365	cellular response to auxin stimulus	223	1	0.15	0.13935
GO:0042127	regulation of cell population proliferat...	232	1	0.16	0.14458
GO:0018130	heterocycle biosynthetic process	3162	4	2.11	0.14615
GO:0010605	negative regulation of macromolecule met...	1022	2	0.68	0.14657
GO:0045595	regulation of cell differentiation	237	1	0.16	0.14748
GO:0048868	pollen tube development	239	1	0.16	0.14863
GO:0051171	regulation of nitrogen compound metaboli...	3195	4	2.14	0.15040
GO:0031326	regulation of cellular biosynthetic proc...	3197	4	2.14	0.15066
GO:0009889	regulation of biosynthetic process	3229	4	2.16	0.15484
GO:1901360	organic cyclic compound metabolic proces...	5790	6	3.87	0.15681
GO:0009888	tissue development	1068	2	0.71	0.15738
GO:0019438	aromatic compound biosynthetic process	3263	4	2.18	0.15934
GO:0031324	negative regulation of cellular metaboli...	1082	2	0.72	0.16071
GO:0048588	developmental cell growth	262	1	0.18	0.16181
GO:0080090	regulation of primary metabolic process	3292	4	2.2	0.16322
GO:0007178	transmembrane receptor protein serine/th...	268	1	0.18	0.16522
GO:1901617	organic hydroxy compound biosynthetic pr...	268	1	0.18	0.16522
GO:0009892	negative regulation of metabolic process	1101	2	0.74	0.16525
GO:0003006	developmental process involved in reprod...	2171	3	1.45	0.16955
GO:0006629	lipid metabolic process	1141	2	0.76	0.17489
GO:0009751	response to salicylic acid	287	1	0.19	0.17592
GO:0051094	positive regulation of developmental pro...	296	1	0.2	0.18095
GO:0071407	cellular response to organic cyclic comp...	298	1	0.2	0.18206
GO:0071555	cell wall organization	298	1	0.2	0.18206
GO:0060255	regulation of macromolecule metabolic pr...	3462	4	2.31	0.18679
GO:0007167	enzyme-linked receptor protein signaling...	308	1	0.21	0.18760
GO:0009856	pollination	315	1	0.21	0.19147
GO:0044706	multi-multicellular organism process	317	1	0.21	0.19257
GO:0030154	cell differentiation	1244	2	0.83	0.20019
GO:0022414	reproductive process	2429	3	1.62	0.21486
GO:0045229	external encapsulating structure organiz...	359	1	0.24	0.21535
GO:0000003	reproduction	2447	3	1.64	0.21814
GO:0044271	cellular nitrogen compound biosynthetic ...	3690	4	2.47	0.22041
GO:0048367	shoot system development	1333	2	0.89	0.22250
GO:0031323	regulation of cellular metabolic process	3736	4	2.5	0.22745
GO:0051301	cell division	404	1	0.27	0.23911
GO:0007166	cell surface receptor signaling pathway	405	1	0.27	0.23963
GO:0019222	regulation of metabolic process	3828	4	2.56	0.24175
GO:0008283	cell population proliferation	415	1	0.28	0.24482
GO:0009826	unidimensional cell growth	420	1	0.28	0.24740
GO:0046677	response to antibiotic	427	1	0.29	0.25100
GO:0048646	anatomical structure formation involved ...	427	1	0.29	0.25100
GO:0032259	methylation	428	1	0.29	0.25151
GO:0051726	regulation of cell cycle	432	1	0.29	0.25356
GO:0099402	plant organ development	1514	2	1.01	0.26869
GO:0048869	cellular developmental process	1519	2	1.02	0.26997
GO:0016070	RNA metabolic process	4090	4	2.73	0.28398
GO:0060560	developmental growth involved in morphog...	493	1	0.33	0.28417
GO:1901615	organic hydroxy compound metabolic proce...	493	1	0.33	0.28417
GO:0048523	negative regulation of cellular process	1650	2	1.1	0.30372
GO:0010467	gene expression	4209	4	2.81	0.30378
GO:0050794	regulation of cellular process	5779	5	3.86	0.33623
GO:0048522	positive regulation of cellular process	1787	2	1.19	0.33898
GO:0071554	cell wall organization or biogenesis	617	1	0.41	0.34288
GO:0048608	reproductive structure development	1804	2	1.21	0.34334
GO:0061458	reproductive system development	1805	2	1.21	0.34360
GO:0032989	cellular component morphogenesis	620	1	0.41	0.34424
GO:0000902	cell morphogenesis	625	1	0.42	0.34651
GO:0016049	cell growth	646	1	0.43	0.35596
GO:0045893	positive regulation of DNA-templated tra...	667	1	0.45	0.36528
GO:0090304	nucleic acid metabolic process	4596	4	3.07	0.37004
GO:0048519	negative regulation of biological proces...	1918	2	1.28	0.37244
GO:1902680	positive regulation of RNA biosynthetic ...	700	1	0.47	0.37968
GO:0048589	developmental growth	708	1	0.47	0.38312
GO:0048468	cell development	714	1	0.48	0.38569
GO:0071396	cellular response to lipid	721	1	0.48	0.38868
GO:0008610	lipid biosynthetic process	727	1	0.49	0.39123
GO:0009059	macromolecule biosynthetic process	4862	4	3.25	0.41651
GO:0050789	regulation of biological process	6308	5	4.22	0.42084
GO:0051254	positive regulation of RNA metabolic pro...	802	1	0.54	0.42230
GO:0010628	positive regulation of gene expression	810	1	0.54	0.42553
GO:0048518	positive regulation of biological proces...	2155	2	1.44	0.43173
GO:1901576	organic substance biosynthetic process	6429	5	4.3	0.44054
GO:0045935	positive regulation of nucleobase-contai...	870	1	0.58	0.44921
GO:0006139	nucleobase-containing compound metabolic...	5050	4	3.38	0.44942
GO:0010557	positive regulation of macromolecule bio...	897	1	0.6	0.45957
GO:0009058	biosynthetic process	6579	5	4.4	0.46499
GO:0007049	cell cycle	922	1	0.62	0.46901
GO:0009791	post-embryonic development	2337	2	1.56	0.47572
GO:0031328	positive regulation of cellular biosynth...	942	1	0.63	0.47645
GO:0009891	positive regulation of biosynthetic proc...	951	1	0.64	0.47976
GO:0040007	growth	951	1	0.64	0.47976
GO:0009755	hormone-mediated signaling pathway	974	1	0.65	0.48815
GO:0044255	cellular lipid metabolic process	990	1	0.66	0.49391
GO:1901700	response to oxygen-containing compound	2450	2	1.64	0.50221
GO:1901701	cellular response to oxygen-containing c...	1051	1	0.7	0.51534
GO:0044238	primary metabolic process	9823	7	6.57	0.51921
GO:0046483	heterocycle metabolic process	5456	4	3.65	0.51972
GO:0006468	protein phosphorylation	1122	1	0.75	0.53922
GO:0032870	cellular response to hormone stimulus	1126	1	0.75	0.54054
GO:0051173	positive regulation of nitrogen compound...	1141	1	0.76	0.54543
GO:0006725	cellular aromatic compound metabolic pro...	5614	4	3.75	0.54648
GO:0065007	biological regulation	7116	5	4.76	0.55177
GO:0008152	metabolic process	11519	8	7.7	0.55930
GO:0071495	cellular response to endogenous stimulus	1194	1	0.8	0.56234
GO:0010604	positive regulation of macromolecule met...	1207	1	0.81	0.56640
GO:0050896	response to stimulus	7226	5	4.83	0.56918
GO:0050793	regulation of developmental process	1247	1	0.83	0.57867
GO:0034641	cellular nitrogen compound metabolic pro...	5811	4	3.89	0.57917
GO:0031325	positive regulation of cellular metaboli...	1282	1	0.86	0.58915
GO:0009893	positive regulation of metabolic process	1318	1	0.88	0.59968
GO:0071704	organic substance metabolic process	10517	7	7.03	0.62739
GO:0033993	response to lipid	1432	1	0.96	0.63140
GO:0016310	phosphorylation	1439	1	0.96	0.63327
GO:0071310	cellular response to organic substance	1446	1	0.97	0.63514
GO:0044249	cellular biosynthetic process	6353	4	4.25	0.66401
GO:0001101	response to acid chemical	1655	1	1.11	0.68690
GO:0043170	macromolecule metabolic process	8218	5	5.49	0.71475
GO:0070887	cellular response to chemical stimulus	1850	1	1.24	0.72903
GO:0016043	cellular component organization	3821	2	2.55	0.75999
GO:0006796	phosphate-containing compound metabolic ...	2168	1	1.45	0.78674
GO:0007165	signal transduction	2169	1	1.45	0.78690
GO:0023052	signaling	2221	1	1.48	0.79518
GO:0006793	phosphorus metabolic process	2241	1	1.5	0.79828
GO:0006807	nitrogen compound metabolic process	8948	5	5.98	0.80337
GO:0071840	cellular component organization or bioge...	4263	2	2.85	0.81711
GO:0044237	cellular metabolic process	10561	6	7.06	0.82057
GO:0007154	cell communication	2501	1	1.67	0.83491
GO:0036211	protein modification process	2596	1	1.74	0.84669
GO:0008150	biological_process	16027	10	10.72	0.87046
GO:0006810	transport	2840	1	1.9	0.87351
GO:0051234	establishment of localization	2905	1	1.94	0.87989
GO:0051179	localization	3194	1	2.14	0.90484
GO:0009987	cellular process	14184	8	9.48	0.91383
GO:0043412	macromolecule modification	3398	1	2.27	0.91949
GO:0051716	cellular response to stimulus	3645	1	2.44	0.93445
GO:0019538	protein metabolic process	3936	1	2.63	0.94878
GO:1901564	organonitrogen compound metabolic proces...	5120	1	3.42	0.98225

## Sheet: Lin_s_root
Supplementary Table S2. Gene enrichment analysis for a balanced subset of flax samples: mature leaf blades from the shoot at 10 cm from the top at 30 DAG, stem fragments 1-3 cm from the top at 30 DAG, roots of seedlings at 5 DAG, hypocotyls of seedlings at 5 DAG, mature flower carpels before pollination at 56 DAG, capsule without seeds at 14 DAF, seeds without capsule at 14 DAF, SAM (shoot apical…
Roots of seedlings at 5 DAG on Petri dishes.
GO.ID	Term	Annotated	Significant	Expected	Fisher
GO:0042221	response to chemical	4108	135	86.97	1.2e-08
GO:0071554	cell wall organization or biogenesis	617	37	13.06	1.3e-08
GO:0098754	detoxification	192	19	4.06	2.8e-08
GO:0009612	response to mechanical stimulus	62	11	1.31	6.4e-08
GO:0098869	cellular oxidant detoxification	148	16	3.13	1.0e-07
GO:1990748	cellular detoxification	150	16	3.18	1.2e-07
GO:0009664	plant-type cell wall organization	190	18	4.02	1.3e-07
GO:0009725	response to hormone	2306	85	48.82	1.6e-07
GO:0001101	response to acid chemical	1655	67	35.04	1.6e-07
GO:0009719	response to endogenous stimulus	2368	86	50.13	2.5e-07
GO:0097237	cellular response to toxic substance	179	17	3.79	2.7e-07
GO:0070887	cellular response to chemical stimulus	1850	71	39.17	4.9e-07
GO:1901700	response to oxygen-containing compound	2450	87	51.87	5.5e-07
GO:0045229	external encapsulating structure organiz...	359	24	7.6	7.6e-07
GO:0010033	response to organic substance	3214	106	68.04	8.2e-07
GO:0033993	response to lipid	1432	58	30.32	1.2e-06
GO:0071555	cell wall organization	298	21	6.31	1.6e-06
GO:0018871	1-aminocyclopropane-1-carboxylate metabo...	12	5	0.25	2.9e-06
GO:0042218	1-aminocyclopropane-1-carboxylate biosyn...	12	5	0.25	2.9e-06
GO:0009736	cytokinin-activated signaling pathway	92	11	1.95	3.8e-06
GO:0009636	response to toxic substance	368	23	7.79	4.0e-06
GO:0071669	plant-type cell wall organization or bio...	371	23	7.85	4.6e-06
GO:0071368	cellular response to cytokinin stimulus	94	11	1.99	4.7e-06
GO:0009699	phenylpropanoid biosynthetic process	154	14	3.26	5.2e-06
GO:0009751	response to salicylic acid	287	19	6.08	1.3e-05
GO:0014070	response to organic cyclic compound	646	31	13.68	2.1e-05
GO:0009698	phenylpropanoid metabolic process	177	14	3.75	2.5e-05
GO:0046677	response to antibiotic	427	23	9.04	4.4e-05
GO:0009739	response to gibberellin	217	15	4.59	6.3e-05
GO:0048767	root hair elongation	86	9	1.82	8.5e-05
GO:0009692	ethylene metabolic process	37	6	0.78	0.00012
GO:0009693	ethylene biosynthetic process	37	6	0.78	0.00012
GO:0043449	cellular alkene metabolic process	37	6	0.78	0.00012
GO:0043450	alkene biosynthetic process	37	6	0.78	0.00012
GO:1900674	olefin biosynthetic process	37	6	0.78	0.00012
GO:0044550	secondary metabolite biosynthetic proces...	350	19	7.41	0.00018
GO:0120254	olefinic compound metabolic process	140	11	2.96	0.00020
GO:0050896	response to stimulus	7226	187	152.98	0.00022
GO:0008150	biological_process	16027	359	339.31	0.00026
GO:0097305	response to alcohol	915	36	19.37	0.00027
GO:0010345	suberin biosynthetic process	44	6	0.93	0.00031
GO:0019748	secondary metabolic process	520	24	11.01	0.00032
GO:0120255	olefinic compound biosynthetic process	84	8	1.78	0.00040
GO:0000160	phosphorelay signal transduction system	178	12	3.77	0.00042
GO:0010938	cytoplasmic microtubule depolymerization	2	2	0.04	0.00045
GO:0060404	axonemal microtubule depolymerization	2	2	0.04	0.00045
GO:0061523	cilium disassembly	2	2	0.04	0.00045
GO:0070462	plus-end specific microtubule depolymeri...	2	2	0.04	0.00045
GO:0009737	response to abscisic acid	878	34	18.59	0.00052
GO:0030154	cell differentiation	1244	44	26.34	0.00057
GO:0080147	root hair cell development	111	9	2.35	0.00059
GO:0006833	water transport	70	7	1.48	0.00069
GO:0042044	fluid transport	70	7	1.48	0.00069
GO:1900673	olefin metabolic process	51	6	1.08	0.00070
GO:0007043	cell-cell junction assembly	9	3	0.19	0.00072
GO:0032870	cellular response to hormone stimulus	1126	40	23.84	0.00093
GO:0072330	monocarboxylic acid biosynthetic process	339	17	7.18	0.00095
GO:0048869	cellular developmental process	1519	50	32.16	0.00118
GO:1901362	organic cyclic compound biosynthetic pro...	3400	96	71.98	0.00129
GO:0016998	cell wall macromolecule catabolic proces...	39	5	0.83	0.00132
GO:0008153	para-aminobenzoic acid biosynthetic proc...	3	2	0.06	0.00132
GO:0009804	coumarin metabolic process	3	2	0.06	0.00132
GO:0009805	coumarin biosynthetic process	3	2	0.06	0.00132
GO:0071495	cellular response to endogenous stimulus	1194	41	25.28	0.00153
GO:0010035	response to inorganic substance	1462	48	30.95	0.00156
GO:0006355	regulation of DNA-templated transcriptio...	2342	70	49.58	0.00166
GO:0019438	aromatic compound biosynthetic process	3263	92	69.08	0.00176
GO:0010053	root epidermal cell differentiation	182	11	3.85	0.00176
GO:0120251	hydrocarbon biosynthetic process	61	6	1.29	0.00180
GO:0048764	trichoblast maturation	156	10	3.3	0.00183
GO:0048765	root hair cell differentiation	156	10	3.3	0.00183
GO:0015914	phospholipid transport	42	5	0.89	0.00185
GO:0071310	cellular response to organic substance	1446	47	30.61	0.00214
GO:2001141	regulation of RNA biosynthetic process	2372	70	50.22	0.00230
GO:0006656	phosphatidylcholine biosynthetic process	13	3	0.28	0.00230
GO:0042446	hormone biosynthetic process	276	14	5.84	0.00236
GO:0010054	trichoblast differentiation	162	10	3.43	0.00241
GO:0044036	cell wall macromolecule metabolic proces...	162	10	3.43	0.00241
GO:0006813	potassium ion transport	136	9	2.88	0.00246
GO:0009733	response to auxin	503	21	10.65	0.00254
GO:0006357	regulation of transcription by RNA polym...	572	23	12.11	0.00260
GO:0072489	methylammonium transmembrane transport	4	2	0.08	0.00261
GO:0080091	regulation of raffinose metabolic proces...	4	2	0.08	0.00261
GO:0080173	male-female gamete recognition during do...	4	2	0.08	0.00261
GO:0032787	monocarboxylic acid metabolic process	680	26	14.4	0.00279
GO:0010015	root morphogenesis	344	16	7.28	0.00285
GO:0009735	response to cytokinin	351	16	7.43	0.00347
GO:0035725	sodium ion transmembrane transport	31	4	0.66	0.00396
GO:0048469	cell maturation	174	10	3.68	0.00403
GO:0010451	floral meristem growth	5	2	0.11	0.00429
GO:0015837	amine transport	5	2	0.11	0.00429
GO:0015843	methylammonium transport	5	2	0.11	0.00429
GO:0033530	raffinose metabolic process	5	2	0.11	0.00429
GO:1901332	negative regulation of lateral root deve...	5	2	0.11	0.00429
GO:0048527	lateral root development	177	10	3.75	0.00454
GO:0006351	DNA-templated transcription	2440	70	51.66	0.00460
GO:0019374	galactolipid metabolic process	17	3	0.36	0.00513
GO:0019755	one-carbon compound transport	17	3	0.36	0.00513
GO:0010876	lipid localization	153	9	3.24	0.00536
GO:0048640	negative regulation of developmental gro...	34	4	0.72	0.00555
GO:0006869	lipid transport	127	8	2.69	0.00566
GO:0071229	cellular response to acid chemical	543	21	11.5	0.00607
GO:0009803	cinnamic acid metabolic process	6	2	0.13	0.00634
GO:0009988	cell-cell recognition	6	2	0.13	0.00634
GO:0010432	bract development	6	2	0.13	0.00634
GO:0045026	plasma membrane fusion	6	2	0.13	0.00634
GO:0061936	fusion of sperm to egg plasma membrane i...	6	2	0.13	0.00634
GO:1900386	positive regulation of flavonol biosynth...	6	2	0.13	0.00634
GO:0006811	monoatomic ion transport	1143	37	24.2	0.00672
GO:0006814	sodium ion transport	36	4	0.76	0.00682
GO:0046470	phosphatidylcholine metabolic process	19	3	0.4	0.00709
GO:0009753	response to jasmonic acid	346	15	7.33	0.00718
GO:0032774	RNA biosynthetic process	2488	70	52.67	0.00726
GO:0010383	cell wall polysaccharide metabolic proce...	134	8	2.84	0.00775
GO:0033500	carbohydrate homeostasis	59	5	1.25	0.00814
GO:0070542	response to fatty acid	351	15	7.43	0.00814
GO:0045332	phospholipid translocation	20	3	0.42	0.00821
GO:0120252	hydrocarbon metabolic process	83	6	1.76	0.00832
GO:0006366	transcription by RNA polymerase II	631	23	13.36	0.00835
GO:0000147	actin cortical patch assembly	7	2	0.15	0.00875
GO:0002679	respiratory burst involved in defense re...	7	2	0.15	0.00875
GO:0006597	spermine biosynthetic process	7	2	0.15	0.00875
GO:0008215	spermine metabolic process	7	2	0.15	0.00875
GO:0015692	lead ion transport	7	2	0.15	0.00875
GO:0044396	actin cortical patch organization	7	2	0.15	0.00875
GO:0051252	regulation of RNA metabolic process	2551	71	54.01	0.00877
GO:0090627	plant epidermal cell differentiation	226	11	4.78	0.00896
GO:0009605	response to external stimulus	2098	60	44.42	0.00938
GO:0034204	lipid translocation	21	3	0.44	0.00943
GO:0097035	regulation of membrane lipid distributio...	21	3	0.44	0.00943
GO:0016053	organic acid biosynthetic process	638	23	13.51	0.00945
GO:0046394	carboxylic acid biosynthetic process	638	23	13.51	0.00945
GO:0097164	ammonium ion metabolic process	62	5	1.31	0.00999
GO:1902074	response to salt	680	24	14.4	0.01036
GO:0051716	cellular response to stimulus	3645	96	77.17	0.01036
GO:0045926	negative regulation of growth	63	5	1.33	0.01067
GO:0007231	osmosensory signaling pathway	22	3	0.47	0.01075
GO:0009269	response to desiccation	22	3	0.47	0.01075
GO:0009611	response to wounding	330	14	6.99	0.01101
GO:0071370	cellular response to gibberellin stimulu...	115	7	2.43	0.01123
GO:0001516	prostaglandin biosynthetic process	8	2	0.17	0.01150
GO:0046457	prostanoid biosynthetic process	8	2	0.17	0.01150
GO:0071629	cytoplasm protein quality control by the...	8	2	0.17	0.01150
GO:0140455	cytoplasm protein quality control	8	2	0.17	0.01150
GO:1900384	regulation of flavonol biosynthetic proc...	8	2	0.17	0.01150
GO:0033559	unsaturated fatty acid metabolic process	65	5	1.38	0.01212
GO:0009825	multidimensional cell growth	90	6	1.91	0.01214
GO:0048194	Golgi vesicle budding	23	3	0.49	0.01218
GO:0034329	cell junction assembly	24	3	0.51	0.01370
GO:0045216	cell-cell junction organization	24	3	0.51	0.01370
GO:0030001	metal ion transport	409	16	8.66	0.01406
GO:0006633	fatty acid biosynthetic process	179	9	3.79	0.01420
GO:0045730	respiratory burst	9	2	0.19	0.01459
GO:0051290	protein heterotetramerization	9	2	0.19	0.01459
GO:0055085	transmembrane transport	1405	42	29.75	0.01469
GO:0006109	regulation of carbohydrate metabolic pro...	95	6	2.01	0.01554
GO:0009741	response to brassinosteroid	182	9	3.85	0.01567
GO:0009755	hormone-mediated signaling pathway	974	31	20.62	0.01571
GO:0048364	root development	744	25	15.75	0.01581
GO:0022622	root system development	746	25	15.79	0.01629
GO:0006855	xenobiotic transmembrane transport	154	8	3.26	0.01693
GO:0042908	xenobiotic transport	154	8	3.26	0.01693
GO:0009785	blue light signaling pathway	26	3	0.55	0.01706
GO:0006692	prostanoid metabolic process	10	2	0.21	0.01798
GO:0006693	prostaglandin metabolic process	10	2	0.21	0.01798
GO:0046456	icosanoid biosynthetic process	10	2	0.21	0.01798
GO:0048864	stem cell development	10	2	0.21	0.01798
GO:0098660	inorganic ion transmembrane transport	567	20	12	0.01844
GO:0071805	potassium ion transmembrane transport	127	7	2.69	0.01852
GO:0005975	carbohydrate metabolic process	718	24	15.2	0.01886
GO:0008217	regulation of blood pressure	27	3	0.57	0.01890
GO:0005976	polysaccharide metabolic process	354	14	7.49	0.01913
GO:0008652	amino acid biosynthetic process	191	9	4.04	0.02076
GO:0019219	regulation of nucleobase-containing comp...	2698	72	57.12	0.02076
GO:0010582	floral meristem determinacy	28	3	0.59	0.02084
GO:0001561	fatty acid alpha-oxidation	1	1	0.02	0.02117
GO:0001782	B cell homeostasis	1	1	0.02	0.02117
GO:0001783	B cell apoptotic process	1	1	0.02	0.02117
GO:0001976	nervous system process involved in regul...	1	1	0.02	0.02117
GO:0001990	regulation of systemic arterial blood pr...	1	1	0.02	0.02117
GO:0002016	regulation of blood volume by renin-angi...	1	1	0.02	0.02117
GO:0002035	brain renin-angiotensin system	1	1	0.02	0.02117
GO:0002367	cytokine production involved in immune r...	1	1	0.02	0.02117
GO:0002673	regulation of acute inflammatory respons...	1	1	0.02	0.02117
GO:0002675	positive regulation of acute inflammator...	1	1	0.02	0.02117
GO:0002688	regulation of leukocyte chemotaxis	1	1	0.02	0.02117
GO:0002689	negative regulation of leukocyte chemota...	1	1	0.02	0.02117
GO:0002718	regulation of cytokine production involv...	1	1	0.02	0.02117
GO:0002720	positive regulation of cytokine producti...	1	1	0.02	0.02117
GO:0002901	mature B cell apoptotic process	1	1	0.02	0.02117
GO:0002902	regulation of B cell apoptotic process	1	1	0.02	0.02117
GO:0002903	negative regulation of B cell apoptotic ...	1	1	0.02	0.02117
GO:0002905	regulation of mature B cell apoptotic pr...	1	1	0.02	0.02117
GO:0002906	negative regulation of mature B cell apo...	1	1	0.02	0.02117
GO:0003044	regulation of systemic arterial blood pr...	1	1	0.02	0.02117
GO:0003081	regulation of systemic arterial blood pr...	1	1	0.02	0.02117
GO:0007631	feeding behavior	1	1	0.02	0.02117
GO:0010738	regulation of protein kinase A signaling	1	1	0.02	0.02117
GO:0010739	positive regulation of protein kinase A ...	1	1	0.02	0.02117
GO:0010758	regulation of macrophage chemotaxis	1	1	0.02	0.02117
GO:0010760	negative regulation of macrophage chemot...	1	1	0.02	0.02117
GO:0010827	regulation of glucose transmembrane tran...	1	1	0.02	0.02117
GO:0010828	positive regulation of glucose transmemb...	1	1	0.02	0.02117
GO:0015732	prostaglandin transport	1	1	0.02	0.02117
GO:0019371	cyclooxygenase pathway	1	1	0.02	0.02117
GO:0030810	positive regulation of nucleotide biosyn...	1	1	0.02	0.02117
GO:0030813	positive regulation of nucleotide catabo...	1	1	0.02	0.02117
GO:0031666	positive regulation of lipopolysaccharid...	1	1	0.02	0.02117
GO:0032305	positive regulation of icosanoid secreti...	1	1	0.02	0.02117
GO:0032306	regulation of prostaglandin secretion	1	1	0.02	0.02117
GO:0032308	positive regulation of prostaglandin sec...	1	1	0.02	0.02117
GO:0032310	prostaglandin secretion	1	1	0.02	0.02117
GO:0032370	positive regulation of lipid transport	1	1	0.02	0.02117
GO:0032572	response to menaquinone	1	1	0.02	0.02117
GO:0032722	positive regulation of chemokine product...	1	1	0.02	0.02117
GO:0032892	positive regulation of organic acid tran...	1	1	0.02	0.02117
GO:0033028	myeloid cell apoptotic process	1	1	0.02	0.02117
GO:0033032	regulation of myeloid cell apoptotic pro...	1	1	0.02	0.02117
GO:0033033	negative regulation of myeloid cell apop...	1	1	0.02	0.02117
GO:0033197	response to vitamin E	1	1	0.02	0.02117
GO:0042756	drinking behavior	1	1	0.02	0.02117
GO:0043030	regulation of macrophage activation	1	1	0.02	0.02117
GO:0043516	regulation of DNA damage response, signa...	1	1	0.02	0.02117
GO:0043518	negative regulation of DNA damage respon...	1	1	0.02	0.02117
GO:0045821	positive regulation of glycolytic proces...	1	1	0.02	0.02117
GO:0045981	positive regulation of nucleotide metabo...	1	1	0.02	0.02117
GO:0046324	regulation of glucose import	1	1	0.02	0.02117
GO:0046326	positive regulation of glucose import	1	1	0.02	0.02117
GO:0048246	macrophage chemotaxis	1	1	0.02	0.02117
GO:0050729	positive regulation of inflammatory resp...	1	1	0.02	0.02117
GO:0050886	endocrine process	1	1	0.02	0.02117
GO:0050920	regulation of chemotaxis	1	1	0.02	0.02117
GO:0050922	negative regulation of chemotaxis	1	1	0.02	0.02117
GO:0061078	positive regulation of prostaglandin sec...	1	1	0.02	0.02117
GO:0061081	positive regulation of myeloid leukocyte...	1	1	0.02	0.02117
GO:0061082	myeloid leukocyte cytokine production	1	1	0.02	0.02117
GO:0070229	negative regulation of lymphocyte apopto...	1	1	0.02	0.02117
GO:0072567	chemokine (C-X-C motif) ligand 2 product...	1	1	0.02	0.02117
GO:0090238	positive regulation of arachidonic acid ...	1	1	0.02	0.02117
GO:0090323	prostaglandin secretion involved in immu...	1	1	0.02	0.02117
GO:0140353	lipid export from cell	1	1	0.02	0.02117
GO:1900373	positive regulation of purine nucleotide...	1	1	0.02	0.02117
GO:1900544	positive regulation of purine nucleotide...	1	1	0.02	0.02117
GO:1902609	(R)-2-hydroxy-alpha-linolenic acid biosy...	1	1	0.02	0.02117
GO:1903580	positive regulation of ATP metabolic pro...	1	1	0.02	0.02117
GO:1905517	macrophage migration	1	1	0.02	0.02117
GO:1905521	regulation of macrophage migration	1	1	0.02	0.02117
GO:1905522	negative regulation of macrophage migrat...	1	1	0.02	0.02117
GO:2000107	negative regulation of leukocyte apoptot...	1	1	0.02	0.02117
GO:2000193	positive regulation of fatty acid transp...	1	1	0.02	0.02117
GO:2000341	regulation of chemokine (C-X-C motif) li...	1	1	0.02	0.02117
GO:2000343	positive regulation of chemokine (C-X-C ...	1	1	0.02	0.02117
GO:2001171	positive regulation of ATP biosynthetic ...	1	1	0.02	0.02117
GO:0009809	lignin biosynthetic process	75	5	1.59	0.02137
GO:0006631	fatty acid metabolic process	360	14	7.62	0.02174
GO:0030198	extracellular matrix organization	76	5	1.61	0.02249
GO:0043062	extracellular structure organization	76	5	1.61	0.02249
GO:0009073	aromatic amino acid family biosynthetic ...	52	4	1.1	0.02411
GO:0048588	developmental cell growth	262	11	5.55	0.02428
GO:0006636	unsaturated fatty acid biosynthetic proc...	30	3	0.64	0.02505
GO:0010022	meristem determinacy	30	3	0.64	0.02505
GO:0048653	anther development	106	6	2.24	0.02520
GO:0042546	cell wall biogenesis	264	11	5.59	0.02549
GO:0071695	anatomical structure maturation	264	11	5.59	0.02549
GO:0008295	spermidine biosynthetic process	12	2	0.25	0.02564
GO:0009877	nodulation	12	2	0.25	0.02564
GO:0046323	glucose import	79	5	1.67	0.02608
GO:1904659	glucose transmembrane transport	79	5	1.67	0.02608
GO:0010038	response to metal ion	781	25	16.53	0.02670
GO:0010087	phloem or xylem histogenesis	168	8	3.56	0.02686
GO:0044347	cell wall polysaccharide catabolic proce...	31	3	0.66	0.02731
GO:0046688	response to copper ion	31	3	0.66	0.02731
GO:0071326	cellular response to monosaccharide stim...	31	3	0.66	0.02731
GO:0071331	cellular response to hexose stimulus	31	3	0.66	0.02731
GO:0071333	cellular response to glucose stimulus	31	3	0.66	0.02731
GO:0008645	hexose transmembrane transport	80	5	1.69	0.02735
GO:0015749	monosaccharide transmembrane transport	80	5	1.69	0.02735
GO:0009740	gibberellic acid mediated signaling path...	109	6	2.31	0.02840
GO:0010476	gibberellin mediated signaling pathway	109	6	2.31	0.02840
GO:0051707	response to other organism	1470	42	31.12	0.02866
GO:0034219	carbohydrate transmembrane transport	140	7	2.96	0.02960
GO:0006739	NADP metabolic process	32	3	0.68	0.02967
GO:0009407	toxin catabolic process	32	3	0.68	0.02967
GO:0043207	response to external biotic stimulus	1474	42	31.21	0.02978
GO:0007019	microtubule depolymerization	13	2	0.28	0.02989
GO:0008216	spermidine metabolic process	13	2	0.28	0.02989
GO:0009051	pentose-phosphate shunt, oxidative branc...	13	2	0.28	0.02989
GO:0009094	L-phenylalanine biosynthetic process	13	2	0.28	0.02989
GO:0010215	cellulose microfibril organization	13	2	0.28	0.02989
GO:0031322	ascospore-type prospore-specific spindle...	13	2	0.28	0.02989
GO:0120010	intermembrane phospholipid transfer	13	2	0.28	0.02989
GO:1902223	erythrose 4-phosphate/phosphoenolpyruvat...	13	2	0.28	0.02989
GO:0048528	post-embryonic root development	237	10	5.02	0.02997
GO:0019682	glyceraldehyde-3-phosphate metabolic pro...	56	4	1.19	0.03065
GO:0048468	cell development	714	23	15.12	0.03074
GO:0071241	cellular response to inorganic substance	173	8	3.66	0.03123
GO:0040007	growth	951	29	20.13	0.03134
GO:0031122	cytoplasmic microtubule organization	83	5	1.76	0.03141
GO:0009607	response to biotic stimulus	1482	42	31.38	0.03212
GO:0001678	intracellular glucose homeostasis	33	3	0.7	0.03214
GO:1905428	regulation of plant organ formation	33	3	0.7	0.03214
GO:0051171	regulation of nitrogen compound metaboli...	3195	82	67.64	0.03239
GO:0051093	negative regulation of developmental pro...	276	11	5.84	0.03368
GO:0008643	carbohydrate transport	144	7	3.05	0.03375
GO:0009414	response to water deprivation	568	19	12.03	0.03403
GO:0009808	lignin metabolic process	85	5	1.8	0.03431
GO:0080090	regulation of primary metabolic process	3292	84	69.7	0.03438
GO:0007009	plasma membrane organization	14	2	0.3	0.03439
GO:0008015	blood circulation	34	3	0.72	0.03471
GO:0016049	cell growth	646	21	13.68	0.03486
GO:0010102	lateral root morphogenesis	86	5	1.82	0.03582
GO:0006082	organic acid metabolic process	1373	39	29.07	0.03703
GO:0043436	oxoacid metabolic process	1373	39	29.07	0.03703
GO:0009415	response to water	577	19	12.22	0.03889
GO:0010101	post-embryonic root morphogenesis	88	5	1.86	0.03896
GO:0010927	cellular component assembly involved in ...	88	5	1.86	0.03896
GO:1901701	cellular response to oxygen-containing c...	1051	31	22.25	0.03909
GO:0009095	aromatic amino acid family biosynthetic ...	15	2	0.32	0.03914
GO:0009963	positive regulation of flavonoid biosynt...	15	2	0.32	0.03914
GO:0030437	ascospore formation	15	2	0.32	0.03914
GO:0031321	ascospore-type prospore assembly	15	2	0.32	0.03914
GO:0043935	sexual sporulation resulting in formatio...	15	2	0.32	0.03914
GO:0046864	isoprenoid transport	15	2	0.32	0.03914
GO:0046865	terpenoid transport	15	2	0.32	0.03914
GO:0080168	abscisic acid transport	15	2	0.32	0.03914
GO:0120009	intermembrane lipid transfer	15	2	0.32	0.03914
GO:0006812	monoatomic cation transport	695	22	14.71	0.04009
GO:0000270	peptidoglycan metabolic process	2	1	0.04	0.04190
GO:0002685	regulation of leukocyte migration	2	1	0.04	0.04190
GO:0002686	negative regulation of leukocyte migrati...	2	1	0.04	0.04190
GO:0002702	positive regulation of production of mol...	2	1	0.04	0.04190
GO:0006027	glycosaminoglycan catabolic process	2	1	0.04	0.04190
GO:0009253	peptidoglycan catabolic process	2	1	0.04	0.04190
GO:0009712	catechol-containing compound metabolic p...	2	1	0.04	0.04190
GO:0009713	catechol-containing compound biosyntheti...	2	1	0.04	0.04190
GO:0009801	cinnamic acid ester metabolic process	2	1	0.04	0.04190
GO:0009802	cinnamic acid ester biosynthetic process	2	1	0.04	0.04190
GO:0010266	response to vitamin B1	2	1	0.04	0.04190
GO:0010737	protein kinase A signaling	2	1	0.04	0.04190
GO:0030888	regulation of B cell proliferation	2	1	0.04	0.04190
GO:0030890	positive regulation of B cell proliferat...	2	1	0.04	0.04190
GO:0031663	lipopolysaccharide-mediated signaling pa...	2	1	0.04	0.04190
GO:0031664	regulation of lipopolysaccharide-mediate...	2	1	0.04	0.04190
GO:0032000	positive regulation of fatty acid beta-o...	2	1	0.04	0.04190
GO:0032570	response to progesterone	2	1	0.04	0.04190
GO:0032571	response to vitamin K	2	1	0.04	0.04190
GO:0032602	chemokine production	2	1	0.04	0.04190
GO:0032642	regulation of chemokine production	2	1	0.04	0.04190
GO:0033138	positive regulation of peptidyl-serine p...	2	1	0.04	0.04190
GO:0033397	zeatin metabolic process	2	1	0.04	0.04190
GO:0033398	zeatin biosynthetic process	2	1	0.04	0.04190
GO:0033400	trans-zeatin metabolic process	2	1	0.04	0.04190
GO:0033466	trans-zeatin biosynthetic process	2	1	0.04	0.04190
GO:0035722	interleukin-12-mediated signaling pathwa...	2	1	0.04	0.04190
GO:0042100	B cell proliferation	2	1	0.04	0.04190
GO:0044278	disruption of cell wall in another organ...	2	1	0.04	0.04190
GO:0046137	negative regulation of vitamin metabolic...	2	1	0.04	0.04190
GO:0046462	monoacylglycerol metabolic process	2	1	0.04	0.04190
GO:0048680	positive regulation of axon regeneration	2	1	0.04	0.04190
GO:0052651	monoacylglycerol catabolic process	2	1	0.04	0.04190
GO:0070572	positive regulation of neuron projection...	2	1	0.04	0.04190
GO:0070671	response to interleukin-12	2	1	0.04	0.04190
GO:0071349	cellular response to interleukin-12	2	1	0.04	0.04190
GO:0090431	alkyl caffeate ester biosynthetic proces...	2	1	0.04	0.04190
GO:0140975	disruption of cellular anatomical struct...	2	1	0.04	0.04190
GO:1902165	regulation of intrinsic apoptotic signal...	2	1	0.04	0.04190
GO:1902166	negative regulation of intrinsic apoptot...	2	1	0.04	0.04190
GO:1902230	negative regulation of intrinsic apoptot...	2	1	0.04	0.04190
GO:1902253	regulation of intrinsic apoptotic signal...	2	1	0.04	0.04190
GO:1902254	negative regulation of intrinsic apoptot...	2	1	0.04	0.04190
GO:1905954	positive regulation of lipid localizatio...	2	1	0.04	0.04190
GO:2000083	negative regulation of L-ascorbic acid b...	2	1	0.04	0.04190
GO:2001243	negative regulation of intrinsic apoptot...	2	1	0.04	0.04190
GO:0009723	response to ethylene	323	12	6.84	0.04305
GO:0002791	regulation of peptide secretion	37	3	0.78	0.04305
GO:0050708	regulation of protein secretion	37	3	0.78	0.04305
GO:0019752	carboxylic acid metabolic process	1265	36	26.78	0.04307
GO:0090558	plant epidermis development	396	14	8.38	0.04328
GO:2000023	regulation of lateral root development	16	2	0.34	0.04411
GO:0048545	response to steroid hormone	92	5	1.95	0.04574
GO:0071483	cellular response to blue light	38	3	0.8	0.04603
GO:0009888	tissue development	1068	31	22.61	0.04671
GO:0034654	nucleobase-containing compound biosynthe...	2862	73	60.59	0.04835
GO:0098662	inorganic cation transmembrane transport	478	16	10.12	0.04874
GO:0006900	vesicle budding from membrane	39	3	0.83	0.04911
GO:0042113	B cell activation	17	2	0.36	0.04931
GO:0048830	adventitious root development	17	2	0.36	0.04931
GO:0070726	cell wall assembly	17	2	0.36	0.04931
GO:0071668	plant-type cell wall assembly	17	2	0.36	0.04931
GO:0042445	hormone metabolic process	442	15	9.36	0.05009
GO:0010167	response to nitrate	40	3	0.85	0.05229
GO:1903409	reactive oxygen species biosynthetic pro...	40	3	0.85	0.05229
GO:0034220	monoatomic ion transmembrane transport	879	26	18.61	0.05416
GO:0006098	pentose-phosphate shunt	18	2	0.38	0.05471
GO:0033273	response to vitamin	18	2	0.38	0.05471
GO:0046482	para-aminobenzoic acid metabolic process	18	2	0.38	0.05471
GO:0051291	protein heterooligomerization	18	2	0.38	0.05471
GO:0080001	mucilage extrusion from seed coat	18	2	0.38	0.05471
GO:0015748	organophosphate ester transport	97	5	2.05	0.05514
GO:0042761	very long-chain fatty acid biosynthetic ...	41	3	0.87	0.05556
GO:0044419	biological process involved in interspec...	1550	42	32.82	0.05821
GO:1905392	plant organ morphogenesis	569	18	12.05	0.05964
GO:0018130	heterocycle biosynthetic process	3162	79	66.94	0.06007
GO:0010468	regulation of gene expression	2941	74	62.26	0.06010
GO:0006558	L-phenylalanine metabolic process	19	2	0.4	0.06032
GO:0009645	response to low light intensity stimulus	19	2	0.4	0.06032
GO:0046209	nitric oxide metabolic process	19	2	0.4	0.06032
GO:0046339	diacylglycerol metabolic process	19	2	0.4	0.06032
GO:0048766	root hair initiation	19	2	0.4	0.06032
GO:0050665	hydrogen peroxide biosynthetic process	19	2	0.4	0.06032
GO:1902221	erythrose 4-phosphate/phosphoenolpyruvat...	19	2	0.4	0.06032
GO:0099402	plant organ development	1514	41	32.05	0.06127
GO:0030865	cortical cytoskeleton organization	100	5	2.12	0.06128
GO:0000271	polysaccharide biosynthetic process	199	8	4.21	0.06172
GO:0048232	male gamete generation	132	6	2.79	0.06189
GO:0002526	acute inflammatory response	3	1	0.06	0.06218
GO:0002821	positive regulation of adaptive immune r...	3	1	0.06	0.06218
GO:0009609	response to symbiotic bacterium	3	1	0.06	0.06218
GO:0010883	regulation of lipid storage	3	1	0.06	0.06218
GO:0015751	arabinose transmembrane transport	3	1	0.06	0.06218
GO:0031960	response to corticosteroid	3	1	0.06	0.06218
GO:0032303	regulation of icosanoid secretion	3	1	0.06	0.06218
GO:0042116	macrophage activation	3	1	0.06	0.06218
GO:0042882	L-arabinose transmembrane transport	3	1	0.06	0.06218
GO:0046321	positive regulation of fatty acid oxidat...	3	1	0.06	0.06218
GO:0048146	positive regulation of fibroblast prolif...	3	1	0.06	0.06218
GO:0050996	positive regulation of lipid catabolic p...	3	1	0.06	0.06218
GO:0051384	response to glucocorticoid	3	1	0.06	0.06218
GO:0070228	regulation of lymphocyte apoptotic proce...	3	1	0.06	0.06218
GO:0090237	regulation of arachidonic acid secretion	3	1	0.06	0.06218
GO:0097529	myeloid leukocyte migration	3	1	0.06	0.06218
GO:1901797	negative regulation of signal transducti...	3	1	0.06	0.06218
GO:1902066	regulation of cell wall pectin metabolic...	3	1	0.06	0.06218
GO:1902229	regulation of intrinsic apoptotic signal...	3	1	0.06	0.06218
GO:1902448	positive regulation of shade avoidance	3	1	0.06	0.06218
GO:2000106	regulation of leukocyte apoptotic proces...	3	1	0.06	0.06218
GO:0032504	multicellular organism reproduction	381	13	8.07	0.06288
GO:0098655	monoatomic cation transmembrane transpor...	534	17	11.31	0.06289
GO:0009409	response to cold	613	19	12.98	0.06347
GO:0010089	xylem development	71	4	1.5	0.06364
GO:0042593	glucose homeostasis	44	3	0.93	0.06595
GO:0048235	pollen sperm cell differentiation	44	3	0.93	0.06595
GO:0002250	adaptive immune response	20	2	0.42	0.06611
GO:0002793	positive regulation of peptide secretion	20	2	0.42	0.06611
GO:0006596	polyamine biosynthetic process	20	2	0.42	0.06611
GO:0030497	fatty acid elongation	20	2	0.42	0.06611
GO:0042177	negative regulation of protein catabolic...	20	2	0.42	0.06611
GO:0050714	positive regulation of protein secretion	20	2	0.42	0.06611
GO:0007165	signal transduction	2169	56	45.92	0.06663
GO:0044283	small molecule biosynthetic process	861	25	18.23	0.06894
GO:0051262	protein tetramerization	45	3	0.95	0.06960
GO:0023052	signaling	2221	57	47.02	0.07051
GO:0071214	cellular response to abiotic stimulus	277	10	5.86	0.07120
GO:0104004	cellular response to environmental stimu...	277	10	5.86	0.07120
GO:0021700	developmental maturation	314	11	6.65	0.07148
GO:0010072	primary shoot apical meristem specificat...	21	2	0.44	0.07207
GO:2000032	regulation of secondary shoot formation	21	2	0.44	0.07207
GO:0044255	cellular lipid metabolic process	990	28	20.96	0.07309
GO:0006690	icosanoid metabolic process	46	3	0.97	0.07334
GO:0044782	cilium organization	46	3	0.97	0.07334
GO:1902170	cellular response to reactive nitrogen s...	46	3	0.97	0.07334
GO:0044703	multi-organism reproductive process	280	10	5.93	0.07528
GO:0009408	response to heat	317	11	6.71	0.07530
GO:0048589	developmental growth	708	21	14.99	0.07614
GO:0007283	spermatogenesis	47	3	1	0.07716
GO:0034330	cell junction organization	47	3	1	0.07716
GO:1901607	alpha-amino acid biosynthetic process	174	7	3.68	0.07724
GO:0002440	production of molecular mediator of immu...	22	2	0.47	0.07820
GO:0006740	NADPH regeneration	22	2	0.47	0.07820
GO:0007286	spermatid development	22	2	0.47	0.07820
GO:0009833	plant-type primary cell wall biogenesis	22	2	0.47	0.07820
GO:0022413	reproductive process in single-celled or...	22	2	0.47	0.07820
GO:0032505	reproduction of a single-celled organism	22	2	0.47	0.07820
GO:0048515	spermatid differentiation	22	2	0.47	0.07820
GO:0048587	regulation of short-day photoperiodism, ...	22	2	0.47	0.07820
GO:0009742	brassinosteroid mediated signaling pathw...	77	4	1.63	0.08052
GO:0006646	phosphatidylethanolamine biosynthetic pr...	4	1	0.08	0.08204
GO:0006842	tricarboxylic acid transport	4	1	0.08	0.08204
GO:0009800	cinnamic acid biosynthetic process	4	1	0.08	0.08204
GO:0015746	citrate transport	4	1	0.08	0.08204
GO:0018345	protein palmitoylation	4	1	0.08	0.08204
GO:0031998	regulation of fatty acid beta-oxidation	4	1	0.08	0.08204
GO:0032355	response to estradiol	4	1	0.08	0.08204
GO:0032760	positive regulation of tumor necrosis fa...	4	1	0.08	0.08204
GO:0032785	negative regulation of DNA-templated tra...	4	1	0.08	0.08204
GO:0034244	negative regulation of transcription elo...	4	1	0.08	0.08204
GO:0035674	tricarboxylic acid transmembrane transpo...	4	1	0.08	0.08204
GO:0035773	insulin secretion involved in cellular r...	4	1	0.08	0.08204
GO:0035774	positive regulation of insulin secretion...	4	1	0.08	0.08204
GO:0042439	ethanolamine-containing compound metabol...	4	1	0.08	0.08204
GO:0043392	negative regulation of DNA binding	4	1	0.08	0.08204
GO:0050871	positive regulation of B cell activation	4	1	0.08	0.08204
GO:0061178	regulation of insulin secretion involved...	4	1	0.08	0.08204
GO:0070207	protein homotrimerization	4	1	0.08	0.08204
GO:0070291	N-acylethanolamine metabolic process	4	1	0.08	0.08204
GO:0070535	histone H2A K63-linked ubiquitination	4	1	0.08	0.08204
GO:0071289	cellular response to nickel ion	4	1	0.08	0.08204
GO:0080088	spermidine hydroxycinnamate conjugate bi...	4	1	0.08	0.08204
GO:1902602	aluminum ion transmembrane transport	4	1	0.08	0.08204
GO:1903557	positive regulation of tumor necrosis fa...	4	1	0.08	0.08204
GO:1904526	regulation of microtubule binding	4	1	0.08	0.08204
GO:0009749	response to glucose	78	4	1.65	0.08353
GO:0009832	plant-type cell wall biogenesis	213	8	4.51	0.08393
GO:0010469	regulation of signaling receptor activit...	23	2	0.49	0.08449
GO:0030866	cortical actin cytoskeleton organization	23	2	0.49	0.08449
GO:0048863	stem cell differentiation	23	2	0.49	0.08449
GO:0051156	glucose 6-phosphate metabolic process	23	2	0.49	0.08449
GO:0060688	regulation of morphogenesis of a branchi...	23	2	0.49	0.08449
GO:0072488	ammonium transmembrane transport	23	2	0.49	0.08449
GO:0071281	cellular response to iron ion	111	5	2.35	0.08693
GO:0071396	cellular response to lipid	721	21	15.26	0.08782
GO:0010817	regulation of hormone levels	600	18	12.7	0.08802
GO:0051046	regulation of secretion	50	3	1.06	0.08915
GO:1903530	regulation of secretion by cell	50	3	1.06	0.08915
GO:0051260	protein homooligomerization	80	4	1.69	0.08972
GO:0008037	cell recognition	24	2	0.51	0.09093
GO:0023061	signal release	24	2	0.51	0.09093
GO:0030435	sporulation resulting in formation of a ...	24	2	0.51	0.09093
GO:0051554	flavonol metabolic process	24	2	0.51	0.09093
GO:0051555	flavonol biosynthetic process	24	2	0.51	0.09093
GO:0071367	cellular response to brassinosteroid sti...	81	4	1.71	0.09289
GO:0000038	very long-chain fatty acid metabolic pro...	51	3	1.08	0.09330
GO:0031326	regulation of cellular biosynthetic proc...	3197	78	67.68	0.09332
GO:0009901	anther dehiscence	25	2	0.53	0.09750
GO:0051552	flavone metabolic process	25	2	0.53	0.09750
GO:0051553	flavone biosynthetic process	25	2	0.53	0.09750
GO:0071218	cellular response to misfolded protein	25	2	0.53	0.09750
GO:0090696	post-embryonic plant organ development	333	11	7.05	0.09781
GO:0016051	carbohydrate biosynthetic process	334	11	7.07	0.09934
GO:0071248	cellular response to metal ion	150	6	3.18	0.09959
GO:0001942	hair follicle development	5	1	0.11	0.10148
GO:0003073	regulation of systemic arterial blood pr...	5	1	0.11	0.10148
GO:0010398	xylogalacturonan metabolic process	5	1	0.11	0.10148
GO:0016598	protein arginylation	5	1	0.11	0.10148
GO:0022404	molting cycle process	5	1	0.11	0.10148
GO:0022405	hair cycle process	5	1	0.11	0.10148
GO:0030595	leukocyte chemotaxis	5	1	0.11	0.10148
GO:0032640	tumor necrosis factor production	5	1	0.11	0.10148
GO:0032680	regulation of tumor necrosis factor prod...	5	1	0.11	0.10148
GO:0043588	skin development	5	1	0.11	0.10148
GO:0045913	positive regulation of carbohydrate meta...	5	1	0.11	0.10148
GO:0048144	fibroblast proliferation	5	1	0.11	0.10148
GO:0048145	regulation of fibroblast proliferation	5	1	0.11	0.10148
GO:0048482	plant ovule morphogenesis	5	1	0.11	0.10148
GO:0050730	regulation of peptidyl-tyrosine phosphor...	5	1	0.11	0.10148
GO:0050731	positive regulation of peptidyl-tyrosine...	5	1	0.11	0.10148
GO:0051511	negative regulation of unidimensional ce...	5	1	0.11	0.10148
GO:0071706	tumor necrosis factor superfamily cytoki...	5	1	0.11	0.10148
GO:0090709	regulation of timing of plant organ form...	5	1	0.11	0.10148
GO:0098773	skin epidermis development	5	1	0.11	0.10148
GO:1903555	regulation of tumor necrosis factor supe...	5	1	0.11	0.10148
GO:1903793	positive regulation of monoatomic anion ...	5	1	0.11	0.10148
GO:2000082	regulation of L-ascorbic acid biosynthet...	5	1	0.11	0.10148
GO:2001234	negative regulation of apoptotic signali...	5	1	0.11	0.10148
GO:0003013	circulatory system process	53	3	1.12	0.10185
GO:0006749	glutathione metabolic process	53	3	1.12	0.10185
GO:0016144	S-glycoside biosynthetic process	53	3	1.12	0.10185
GO:0019758	glycosinolate biosynthetic process	53	3	1.12	0.10185
GO:0019761	glucosinolate biosynthetic process	53	3	1.12	0.10185
GO:0030522	intracellular receptor signaling pathway	53	3	1.12	0.10185
GO:0007154	cell communication	2501	62	52.95	0.10194
GO:0010410	hemicellulose metabolic process	84	4	1.78	0.10272
GO:0060560	developmental growth involved in morphog...	493	15	10.44	0.10286
GO:0006595	polyamine metabolic process	26	2	0.55	0.10421
GO:0051047	positive regulation of secretion	26	2	0.55	0.10421
GO:0051289	protein homotetramerization	26	2	0.55	0.10421
GO:1903532	positive regulation of secretion by cell	26	2	0.55	0.10421
GO:0071482	cellular response to light stimulus	152	6	3.22	0.10439
GO:0009889	regulation of biosynthetic process	3229	78	68.36	0.10988
GO:0019915	lipid storage	27	2	0.57	0.11103
GO:0090421	embryonic meristem initiation	27	2	0.57	0.11103
GO:2001057	reactive nitrogen species metabolic proc...	27	2	0.57	0.11103
GO:0051259	protein complex oligomerization	120	5	2.54	0.11148
GO:0006970	response to osmotic stress	955	26	20.22	0.11363
GO:0048609	multicellular organismal reproductive pr...	344	11	7.28	0.11539
GO:0022412	cellular process involved in reproductio...	193	7	4.09	0.11646
GO:0043401	steroid hormone mediated signaling pathw...	88	4	1.86	0.11652
GO:0071383	cellular response to steroid hormone sti...	88	4	1.86	0.11652
GO:0042759	long-chain fatty acid biosynthetic proce...	57	3	1.21	0.11983
GO:0001776	leukocyte homeostasis	6	1	0.13	0.12051
GO:0002260	lymphocyte homeostasis	6	1	0.13	0.12051
GO:0002699	positive regulation of immune effector p...	6	1	0.13	0.12051
GO:0006026	aminoglycan catabolic process	6	1	0.13	0.12051
GO:0006208	pyrimidine nucleobase catabolic process	6	1	0.13	0.12051
GO:0006212	uracil catabolic process	6	1	0.13	0.12051
GO:0006657	CDP-choline pathway	6	1	0.13	0.12051
GO:0010336	gibberellic acid homeostasis	6	1	0.13	0.12051
GO:0019860	uracil metabolic process	6	1	0.13	0.12051
GO:0032024	positive regulation of insulin secretion	6	1	0.13	0.12051
GO:0033522	histone H2A ubiquitination	6	1	0.13	0.12051
GO:0046320	regulation of fatty acid oxidation	6	1	0.13	0.12051
GO:0046887	positive regulation of hormone secretion	6	1	0.13	0.12051
GO:0070374	positive regulation of ERK1 and ERK2 cas...	6	1	0.13	0.12051
GO:0080164	regulation of nitric oxide metabolic pro...	6	1	0.13	0.12051
GO:0090277	positive regulation of peptide hormone s...	6	1	0.13	0.12051
GO:1900111	positive regulation of histone H3-K9 dim...	6	1	0.13	0.12051
GO:1901064	syringal lignin metabolic process	6	1	0.13	0.12051
GO:1901066	syringal lignin biosynthetic process	6	1	0.13	0.12051
GO:1901428	regulation of syringal lignin biosynthet...	6	1	0.13	0.12051
GO:1901430	positive regulation of syringal lignin b...	6	1	0.13	0.12051
GO:1902446	regulation of shade avoidance	6	1	0.13	0.12051
GO:0048646	anatomical structure formation involved ...	427	13	9.04	0.12218
GO:0002237	response to molecule of bacterial origin	58	3	1.23	0.12450
GO:0010223	secondary shoot formation	58	3	1.23	0.12450
GO:0010346	shoot axis formation	58	3	1.23	0.12450
GO:0048443	stamen development	160	6	3.39	0.12477
GO:0048466	androecium development	160	6	3.39	0.12477
GO:0008152	metabolic process	11519	255	243.87	0.12482
GO:0006515	protein quality control for misfolded or...	29	2	0.61	0.12501
GO:0046649	lymphocyte activation	29	2	0.61	0.12501
GO:0000226	microtubule cytoskeleton organization	236	8	5	0.12935
GO:0043069	negative regulation of programmed cell d...	92	4	1.95	0.13109
GO:2000028	regulation of photoperiodism, flowering	92	4	1.95	0.13109
GO:0017000	antibiotic biosynthetic process	30	2	0.64	0.13215
GO:0019288	isopentenyl diphosphate biosynthetic pro...	30	2	0.64	0.13215
GO:0062013	positive regulation of small molecule me...	30	2	0.64	0.13215
GO:0010556	regulation of macromolecule biosynthetic...	3088	74	65.38	0.13284
GO:0009404	toxin metabolic process	60	3	1.27	0.13402
GO:0010017	red or far-red light signaling pathway	60	3	1.27	0.13402
GO:0006081	cellular aldehyde metabolic process	93	4	1.97	0.13485
GO:0042537	benzene-containing compound metabolic pr...	93	4	1.97	0.13485
GO:0009072	aromatic amino acid metabolic process	94	4	1.99	0.13865
GO:0005513	detection of calcium ion	7	1	0.15	0.13913
GO:0006182	cGMP biosynthetic process	7	1	0.15	0.13913
GO:0006651	diacylglycerol biosynthetic process	7	1	0.15	0.13913
GO:0009190	cyclic nucleotide biosynthetic process	7	1	0.15	0.13913
GO:0014910	regulation of smooth muscle cell migrati...	7	1	0.15	0.13913
GO:0014911	positive regulation of smooth muscle cel...	7	1	0.15	0.13913
GO:0032368	regulation of lipid transport	7	1	0.15	0.13913
GO:0032890	regulation of organic acid transport	7	1	0.15	0.13913
GO:0033135	regulation of peptidyl-serine phosphoryl...	7	1	0.15	0.13913
GO:0035434	copper ion transmembrane transport	7	1	0.15	0.13913
GO:0046068	cGMP metabolic process	7	1	0.15	0.13913
GO:0050727	regulation of inflammatory response	7	1	0.15	0.13913
GO:0052652	cyclic purine nucleotide metabolic proce...	7	1	0.15	0.13913
GO:0060326	cell chemotaxis	7	1	0.15	0.13913
GO:0071588	hydrogen peroxide mediated signaling pat...	7	1	0.15	0.13913
GO:2000191	regulation of fatty acid transport	7	1	0.15	0.13913
GO:0051261	protein depolymerization	31	2	0.66	0.13938
GO:0010200	response to chitin	203	7	4.3	0.14059
GO:0071369	cellular response to ethylene stimulus	166	6	3.51	0.14124
GO:0002790	peptide secretion	62	3	1.31	0.14379
GO:0009306	protein secretion	62	3	1.31	0.14379
GO:0035592	establishment of protein localization to...	62	3	1.31	0.14379
GO:0071692	protein localization to extracellular re...	62	3	1.31	0.14379
GO:0009620	response to fungus	522	15	11.05	0.14414
GO:0009608	response to symbiont	32	2	0.68	0.14669
GO:0051592	response to calcium ion	32	2	0.68	0.14669
GO:0051788	response to misfolded protein	32	2	0.68	0.14669
GO:0071732	cellular response to nitric oxide	32	2	0.68	0.14669
GO:1901654	response to ketone	32	2	0.68	0.14669
GO:0032502	developmental process	4706	109	99.63	0.14804
GO:0001763	morphogenesis of a branching structure	63	3	1.33	0.14876
GO:0007584	response to nutrient	63	3	1.33	0.14876
GO:0010208	pollen wall assembly	63	3	1.33	0.14876
GO:0085029	extracellular matrix assembly	63	3	1.33	0.14876
GO:0071478	cellular response to radiation	170	6	3.6	0.15274
GO:0071489	cellular response to red or far red ligh...	64	3	1.35	0.15379
GO:0015695	organic cation transport	33	2	0.7	0.15409
GO:0019369	arachidonic acid metabolic process	33	2	0.7	0.15409
GO:0048572	short-day photoperiodism	33	2	0.7	0.15409
GO:0048575	short-day photoperiodism, flowering	33	2	0.7	0.15409
GO:0072659	protein localization to plasma membrane	33	2	0.7	0.15409
GO:0015711	organic anion transport	326	10	6.9	0.15554
GO:0002538	arachidonic acid metabolite production i...	8	1	0.17	0.15736
GO:0002539	prostaglandin production involved in inf...	8	1	0.17	0.15736
GO:0002696	positive regulation of leukocyte activat...	8	1	0.17	0.15736
GO:0032944	regulation of mononuclear cell prolifera...	8	1	0.17	0.15736
GO:0032946	positive regulation of mononuclear cell ...	8	1	0.17	0.15736
GO:0033321	homomethionine metabolic process	8	1	0.17	0.15736
GO:0033506	glucosinolate biosynthetic process from ...	8	1	0.17	0.15736
GO:0036123	histone H3-K9 dimethylation	8	1	0.17	0.15736
GO:0043268	positive regulation of potassium ion tra...	8	1	0.17	0.15736
GO:0045777	positive regulation of blood pressure	8	1	0.17	0.15736
GO:0046883	regulation of hormone secretion	8	1	0.17	0.15736
GO:0048679	regulation of axon regeneration	8	1	0.17	0.15736
GO:0050670	regulation of lymphocyte proliferation	8	1	0.17	0.15736
GO:0050671	positive regulation of lymphocyte prolif...	8	1	0.17	0.15736
GO:0050796	regulation of insulin secretion	8	1	0.17	0.15736
GO:0051100	negative regulation of binding	8	1	0.17	0.15736
GO:0051251	positive regulation of lymphocyte activa...	8	1	0.17	0.15736
GO:0051574	positive regulation of histone H3-K9 met...	8	1	0.17	0.15736
GO:0070227	lymphocyte apoptotic process	8	1	0.17	0.15736
GO:0070570	regulation of neuron projection regenera...	8	1	0.17	0.15736
GO:0070665	positive regulation of leukocyte prolife...	8	1	0.17	0.15736
GO:0071222	cellular response to lipopolysaccharide	8	1	0.17	0.15736
GO:0071887	leukocyte apoptotic process	8	1	0.17	0.15736
GO:0090276	regulation of peptide hormone secretion	8	1	0.17	0.15736
GO:1900109	regulation of histone H3-K9 dimethylatio...	8	1	0.17	0.15736
GO:0031109	microtubule polymerization or depolymeri...	34	2	0.72	0.16155
GO:0052546	cell wall pectin metabolic process	34	2	0.72	0.16155
GO:1900618	regulation of shoot system morphogenesis	34	2	0.72	0.16155
GO:0080167	response to karrikin	173	6	3.66	0.16164
GO:0045488	pectin metabolic process	66	3	1.4	0.16399
GO:0009651	response to salt stress	830	22	17.57	0.16513
GO:0009873	ethylene-activated signaling pathway	137	5	2.9	0.16567
GO:0010039	response to iron ion	137	5	2.9	0.16567
GO:0001676	long-chain fatty acid metabolic process	101	4	2.14	0.16638
GO:0071236	cellular response to antibiotic	101	4	2.14	0.16638
GO:0009628	response to abiotic stimulus	2956	70	62.58	0.16642
GO:0050832	defense response to fungus	413	12	8.74	0.16821
GO:0009862	systemic acquired resistance, salicylic ...	35	2	0.74	0.16907
GO:0016132	brassinosteroid biosynthetic process	35	2	0.74	0.16907
GO:0060255	regulation of macromolecule metabolic pr...	3462	81	73.29	0.17145
GO:0016143	S-glycoside metabolic process	139	5	2.94	0.17264
GO:0019757	glycosinolate metabolic process	139	5	2.94	0.17264
GO:0019760	glucosinolate metabolic process	139	5	2.94	0.17264
GO:0006576	biogenic amine metabolic process	68	3	1.44	0.17439
GO:0009685	gibberellin metabolic process	103	4	2.18	0.17465
GO:0042176	regulation of protein catabolic process	103	4	2.18	0.17465
GO:0002700	regulation of production of molecular me...	9	1	0.19	0.17521
GO:0006085	acetyl-CoA biosynthetic process	9	1	0.19	0.17521
GO:0019233	sensory perception of pain	9	1	0.19	0.17521
GO:0030203	glycosaminoglycan metabolic process	9	1	0.19	0.17521
GO:0030656	regulation of vitamin metabolic process	9	1	0.19	0.17521
GO:0031102	neuron projection regeneration	9	1	0.19	0.17521
GO:0031103	axon regeneration	9	1	0.19	0.17521
GO:0032309	icosanoid secretion	9	1	0.19	0.17521
GO:0033523	histone H2B ubiquitination	9	1	0.19	0.17521
GO:0035445	borate transmembrane transport	9	1	0.19	0.17521
GO:0042633	hair cycle	9	1	0.19	0.17521
GO:0045923	positive regulation of fatty acid metabo...	9	1	0.19	0.17521
GO:0046713	borate transport	9	1	0.19	0.17521
GO:0048678	response to axon injury	9	1	0.19	0.17521
GO:0050482	arachidonic acid secretion	9	1	0.19	0.17521
GO:0070663	regulation of leukocyte proliferation	9	1	0.19	0.17521
GO:0071715	icosanoid transport	9	1	0.19	0.17521
GO:1903036	positive regulation of response to wound...	9	1	0.19	0.17521
GO:1903963	arachidonate transport	9	1	0.19	0.17521
GO:1905952	regulation of lipid localization	9	1	0.19	0.17521
GO:0006629	lipid metabolic process	1141	29	24.16	0.17660
GO:0006954	inflammatory response	36	2	0.76	0.17665
GO:0006644	phospholipid metabolic process	256	8	5.42	0.17727
GO:0006664	glycolipid metabolic process	69	3	1.46	0.17966
GO:0010311	lateral root formation	69	3	1.46	0.17966
GO:0043622	cortical microtubule organization	69	3	1.46	0.17966
GO:1903509	liposaccharide metabolic process	69	3	1.46	0.17966
GO:0002252	immune effector process	141	5	2.99	0.17972
GO:0009567	double fertilization forming a zygote an...	37	2	0.78	0.18429
GO:0009695	jasmonic acid biosynthetic process	37	2	0.78	0.18429
GO:0015706	nitrate transmembrane transport	37	2	0.78	0.18429
GO:0031146	SCF-dependent proteasomal ubiquitin-depe...	37	2	0.78	0.18429
GO:0071731	response to nitric oxide	37	2	0.78	0.18429
GO:0097366	response to bronchodilator	37	2	0.78	0.18429
GO:1902025	nitrate import	37	2	0.78	0.18429
GO:1903008	organelle disassembly	37	2	0.78	0.18429
GO:0006090	pyruvate metabolic process	106	4	2.24	0.18730
GO:0009617	response to bacterium	675	18	14.29	0.18794
GO:0090697	post-embryonic plant organ morphogenesis	182	6	3.85	0.18960
GO:0002683	negative regulation of immune system pro...	71	3	1.5	0.19033
GO:0006820	monoatomic anion transport	508	14	10.75	0.19151
GO:0002819	regulation of adaptive immune response	10	1	0.21	0.19268
GO:0009228	thiamine biosynthetic process	10	1	0.21	0.19268
GO:0009652	thigmotropism	10	1	0.21	0.19268
GO:0009828	plant-type cell wall loosening	10	1	0.21	0.19268
GO:0010045	response to nickel cation	10	1	0.21	0.19268
GO:0010771	negative regulation of cell morphogenesi...	10	1	0.21	0.19268
GO:0018027	peptidyl-lysine dimethylation	10	1	0.21	0.19268
GO:0031407	oxylipin metabolic process	10	1	0.21	0.19268
GO:0046337	phosphatidylethanolamine metabolic proce...	10	1	0.21	0.19268
GO:0046355	mannan catabolic process	10	1	0.21	0.19268
GO:0050867	positive regulation of cell activation	10	1	0.21	0.19268
GO:0070936	protein K48-linked ubiquitination	10	1	0.21	0.19268
GO:0080186	developmental vegetative growth	10	1	0.21	0.19268
GO:2001242	regulation of intrinsic apoptotic signal...	10	1	0.21	0.19268
GO:0071365	cellular response to auxin stimulus	223	7	4.72	0.19527
GO:0010393	galacturonan metabolic process	72	3	1.52	0.19572
GO:0048573	photoperiodism, flowering	184	6	3.9	0.19606
GO:0035556	intracellular signal transduction	809	21	17.13	0.19647
GO:0009900	dehiscence	39	2	0.83	0.19969
GO:0016129	phytosteroid biosynthetic process	39	2	0.83	0.19969
GO:0034308	primary alcohol metabolic process	39	2	0.83	0.19969
GO:0045489	pectin biosynthetic process	39	2	0.83	0.19969
GO:0065007	biological regulation	7116	159	150.65	0.20249
GO:0008610	lipid biosynthetic process	727	19	15.39	0.20291
GO:0090693	plant organ senescence	226	7	4.78	0.20413
GO:0044272	sulfur compound biosynthetic process	148	5	3.13	0.20533
GO:0019222	regulation of metabolic process	3828	88	81.04	0.20576
GO:0045491	xylan metabolic process	74	3	1.57	0.20661
GO:0007167	enzyme-linked receptor protein signaling...	308	9	6.52	0.20742
GO:0002263	cell activation involved in immune respo...	40	2	0.85	0.20745
GO:0002366	leukocyte activation involved in immune ...	40	2	0.85	0.20745
GO:0009240	isopentenyl diphosphate biosynthetic pro...	40	2	0.85	0.20745
GO:0046490	isopentenyl diphosphate metabolic proces...	40	2	0.85	0.20745
GO:0071446	cellular response to salicylic acid stim...	111	4	2.35	0.20901
GO:0007178	transmembrane receptor protein serine/th...	268	8	5.67	0.20930
GO:0002532	production of molecular mediator involve...	11	1	0.23	0.20978
GO:0002792	negative regulation of peptide secretion	11	1	0.23	0.20978
GO:0009187	cyclic nucleotide metabolic process	11	1	0.23	0.20978
GO:0010412	mannan metabolic process	11	1	0.23	0.20978
GO:0010439	regulation of glucosinolate biosynthetic...	11	1	0.23	0.20978
GO:0035384	thioester biosynthetic process	11	1	0.23	0.20978
GO:0045739	positive regulation of DNA repair	11	1	0.23	0.20978
GO:0045912	negative regulation of carbohydrate meta...	11	1	0.23	0.20978
GO:0046340	diacylglycerol catabolic process	11	1	0.23	0.20978
GO:0050709	negative regulation of protein secretion	11	1	0.23	0.20978
GO:0050864	regulation of B cell activation	11	1	0.23	0.20978
GO:0051048	negative regulation of secretion	11	1	0.23	0.20978
GO:0071616	acyl-CoA biosynthetic process	11	1	0.23	0.20978
GO:0071918	urea transmembrane transport	11	1	0.23	0.20978
GO:0080170	hydrogen peroxide transmembrane transpor...	11	1	0.23	0.20978
GO:1903531	negative regulation of secretion by cell	11	1	0.23	0.20978
GO:0019722	calcium-mediated signaling	75	3	1.59	0.21211
GO:0055046	microgametogenesis	75	3	1.59	0.21211
GO:0009648	photoperiodism	189	6	4	0.21254
GO:0009311	oligosaccharide metabolic process	112	4	2.37	0.21343
GO:0009627	systemic acquired resistance	112	4	2.37	0.21343
GO:0009694	jasmonic acid metabolic process	41	2	0.87	0.21524
GO:0051098	regulation of binding	41	2	0.87	0.21524
GO:1990778	protein localization to cell periphery	41	2	0.87	0.21524
GO:0016125	sterol metabolic process	113	4	2.39	0.21788
GO:0007276	gamete generation	191	6	4.04	0.21927
GO:0009746	response to hexose	114	4	2.41	0.22236
GO:0002443	leukocyte mediated immunity	42	2	0.89	0.22305
GO:0015718	monocarboxylic acid transport	77	3	1.63	0.22320
GO:0002204	somatic recombination of immunoglobulin ...	12	1	0.25	0.22652
GO:0002208	somatic diversification of immunoglobuli...	12	1	0.25	0.22652
GO:0002312	B cell activation involved in immune res...	12	1	0.25	0.22652
GO:0002381	immunoglobulin production involved in im...	12	1	0.25	0.22652
GO:0002562	somatic diversification of immune recept...	12	1	0.25	0.22652
GO:0006517	protein deglycosylation	12	1	0.25	0.22652
GO:0007173	epidermal growth factor receptor signali...	12	1	0.25	0.22652
GO:0015700	arsenite transport	12	1	0.25	0.22652
GO:0015840	urea transport	12	1	0.25	0.22652
GO:0016064	immunoglobulin mediated immune response	12	1	0.25	0.22652
GO:0016447	somatic recombination of immunoglobulin ...	12	1	0.25	0.22652
GO:0016574	histone ubiquitination	12	1	0.25	0.22652
GO:0019724	B cell mediated immunity	12	1	0.25	0.22652
GO:0030072	peptide hormone secretion	12	1	0.25	0.22652
GO:0030073	insulin secretion	12	1	0.25	0.22652
GO:0038127	ERBB signaling pathway	12	1	0.25	0.22652
GO:0042058	regulation of epidermal growth factor re...	12	1	0.25	0.22652
GO:0045190	isotype switching	12	1	0.25	0.22652
GO:0046879	hormone secretion	12	1	0.25	0.22652
GO:0048317	seed morphogenesis	12	1	0.25	0.22652
GO:0070206	protein trimerization	12	1	0.25	0.22652
GO:0070371	ERK1 and ERK2 cascade	12	1	0.25	0.22652
GO:0070372	regulation of ERK1 and ERK2 cascade	12	1	0.25	0.22652
GO:0080029	cellular response to boron-containing su...	12	1	0.25	0.22652
GO:1901184	regulation of ERBB signaling pathway	12	1	0.25	0.22652
GO:2000280	regulation of root development	115	4	2.43	0.22686
GO:0042364	water-soluble vitamin biosynthetic proce...	78	3	1.65	0.22879
GO:1901698	response to nitrogen compound	613	16	12.98	0.22934
GO:0010192	mucilage biosynthetic process	43	2	0.91	0.23089
GO:0044281	small molecule metabolic process	1991	47	42.15	0.23332
GO:0009416	response to light stimulus	1054	26	22.31	0.23622
GO:0050918	positive chemotaxis	44	2	0.93	0.23875
GO:0044038	cell wall macromolecule biosynthetic pro...	80	3	1.69	0.24004
GO:0006022	aminoglycan metabolic process	13	1	0.28	0.24291
GO:0009691	cytokinin biosynthetic process	13	1	0.28	0.24291
GO:0010541	acropetal auxin transport	13	1	0.28	0.24291
GO:0014812	muscle cell migration	13	1	0.28	0.24291
GO:0014909	smooth muscle cell migration	13	1	0.28	0.24291
GO:0015909	long-chain fatty acid transport	13	1	0.28	0.24291
GO:0032496	response to lipopolysaccharide	13	1	0.28	0.24291
GO:0036377	arbuscular mycorrhizal association	13	1	0.28	0.24291
GO:0048445	carpel morphogenesis	13	1	0.28	0.24291
GO:0048577	negative regulation of short-day photope...	13	1	0.28	0.24291
GO:0050994	regulation of lipid catabolic process	13	1	0.28	0.24291
GO:0051570	regulation of histone H3-K9 methylation	13	1	0.28	0.24291
GO:1990937	xylan acetylation	13	1	0.28	0.24291
GO:0044271	cellular nitrogen compound biosynthetic ...	3690	84	78.12	0.24310
GO:0034284	response to monosaccharide	119	4	2.52	0.24509
GO:0097435	supramolecular fiber organization	240	7	5.08	0.24734
GO:0009813	flavonoid biosynthetic process	120	4	2.54	0.24970
GO:0016052	carbohydrate catabolic process	200	6	4.23	0.25037
GO:0071470	cellular response to osmotic stress	82	3	1.74	0.25138
GO:0062197	cellular response to chemical stress	242	7	5.12	0.25373
GO:0016101	diterpenoid metabolic process	121	4	2.56	0.25432
GO:0080022	primary root development	46	2	0.97	0.25449
GO:0070592	cell wall polysaccharide biosynthetic pr...	83	3	1.76	0.25708
GO:0007017	microtubule-based process	327	9	6.92	0.25810
GO:0006952	defense response	1292	31	27.35	0.25855
GO:0002285	lymphocyte activation involved in immune...	14	1	0.3	0.25895
GO:0006102	isocitrate metabolic process	14	1	0.3	0.25895
GO:0006110	regulation of glycolytic process	14	1	0.3	0.25895
GO:0006772	thiamine metabolic process	14	1	0.3	0.25895
GO:0006825	copper ion transport	14	1	0.3	0.25895
GO:0009938	negative regulation of gibberellic acid ...	14	1	0.3	0.25895
GO:0010018	far-red light signaling pathway	14	1	0.3	0.25895
GO:0010036	response to boron-containing substance	14	1	0.3	0.25895
GO:0015750	pentose transmembrane transport	14	1	0.3	0.25895
GO:0018342	protein prenylation	14	1	0.3	0.25895
GO:0030811	regulation of nucleotide catabolic proce...	14	1	0.3	0.25895
GO:0032922	circadian regulation of gene expression	14	1	0.3	0.25895
GO:0034309	primary alcohol biosynthetic process	14	1	0.3	0.25895
GO:0042723	thiamine-containing compound metabolic p...	14	1	0.3	0.25895
GO:0042724	thiamine-containing compound biosyntheti...	14	1	0.3	0.25895
GO:0043470	regulation of carbohydrate catabolic pro...	14	1	0.3	0.25895
GO:0043651	linoleic acid metabolic process	14	1	0.3	0.25895
GO:0050900	leukocyte migration	14	1	0.3	0.25895
GO:0071219	cellular response to molecule of bacteri...	14	1	0.3	0.25895
GO:0071249	cellular response to nitrate	14	1	0.3	0.25895
GO:0097354	prenylation	14	1	0.3	0.25895
GO:1901796	regulation of signal transduction by p53...	14	1	0.3	0.25895
GO:2001169	regulation of ATP biosynthetic process	14	1	0.3	0.25895
GO:0030244	cellulose biosynthetic process	47	2	1	0.26237
GO:0043255	regulation of carbohydrate biosynthetic ...	47	2	1	0.26237
GO:0006767	water-soluble vitamin metabolic process	84	3	1.78	0.26279
GO:0009637	response to blue light	124	4	2.63	0.26830
GO:0009314	response to radiation	1120	27	23.71	0.26863
GO:0009845	seed germination	289	8	6.12	0.27010
GO:0009566	fertilization	48	2	1.02	0.27025
GO:0045492	xylan biosynthetic process	48	2	1.02	0.27025
GO:0051274	beta-glucan biosynthetic process	48	2	1.02	0.27025
GO:1901570	fatty acid derivative biosynthetic proce...	48	2	1.02	0.27025
GO:2000069	regulation of post-embryonic root develo...	48	2	1.02	0.27025
GO:0010243	response to organonitrogen compound	417	11	8.83	0.27074
GO:0006771	riboflavin metabolic process	15	1	0.32	0.27465
GO:0009231	riboflavin biosynthetic process	15	1	0.32	0.27465
GO:0010600	regulation of auxin biosynthetic process	15	1	0.32	0.27465
GO:0030336	negative regulation of cell migration	15	1	0.32	0.27465
GO:0032943	mononuclear cell proliferation	15	1	0.32	0.27465
GO:0042303	molting cycle	15	1	0.32	0.27465
GO:0042771	intrinsic apoptotic signaling pathway in...	15	1	0.32	0.27465
GO:0046113	nucleobase catabolic process	15	1	0.32	0.27465
GO:0046651	lymphocyte proliferation	15	1	0.32	0.27465
GO:0048872	homeostasis of number of cells	15	1	0.32	0.27465
GO:0051249	regulation of lymphocyte activation	15	1	0.32	0.27465
GO:0141060	disruption of anatomical structure in an...	15	1	0.32	0.27465
GO:1903578	regulation of ATP metabolic process	15	1	0.32	0.27465
GO:0010014	meristem initiation	49	2	1.04	0.27813
GO:1900376	regulation of secondary metabolite biosy...	49	2	1.04	0.27813
GO:0009308	amine metabolic process	127	4	2.69	0.28241
GO:1901605	alpha-amino acid metabolic process	294	8	6.22	0.28529
GO:0009686	gibberellin biosynthetic process	88	3	1.86	0.28580
GO:0045321	leukocyte activation	50	2	1.06	0.28601
GO:0042545	cell wall modification	128	4	2.71	0.28714
GO:0002694	regulation of leukocyte activation	16	1	0.34	0.29002
GO:0005978	glycogen biosynthetic process	16	1	0.34	0.29002
GO:0006491	N-glycan processing	16	1	0.34	0.29002
GO:0009819	drought recovery	16	1	0.34	0.29002
GO:0010411	xyloglucan metabolic process	16	1	0.34	0.29002
GO:0019373	epoxygenase P450 pathway	16	1	0.34	0.29002
GO:0032868	response to insulin	16	1	0.34	0.29002
GO:0040013	negative regulation of locomotion	16	1	0.34	0.29002
GO:0051224	negative regulation of protein transport	16	1	0.34	0.29002
GO:0061087	positive regulation of histone H3-K27 me...	16	1	0.34	0.29002
GO:0070661	leukocyte proliferation	16	1	0.34	0.29002
GO:0090354	regulation of auxin metabolic process	16	1	0.34	0.29002
GO:1900378	positive regulation of secondary metabol...	16	1	0.34	0.29002
GO:1904950	negative regulation of establishment of ...	16	1	0.34	0.29002
GO:2000146	negative regulation of cell motility	16	1	0.34	0.29002
GO:0098542	defense response to other organism	1134	27	24.01	0.29036
GO:0046686	response to cadmium ion	512	13	10.84	0.29066
GO:0008654	phospholipid biosynthetic process	170	5	3.6	0.29216
GO:0045596	negative regulation of cell differentiat...	51	2	1.08	0.29387
GO:2000030	regulation of response to red or far red...	51	2	1.08	0.29387
GO:0008285	negative regulation of cell population p...	90	3	1.91	0.29737
GO:0071407	cellular response to organic cyclic comp...	298	8	6.31	0.29760
GO:0006520	amino acid metabolic process	428	11	9.06	0.29868
GO:0002229	defense response to oomycetes	52	2	1.1	0.30173
GO:0009309	amine biosynthetic process	52	2	1.1	0.30173
GO:0015850	organic hydroxy compound transport	52	2	1.1	0.30173
GO:0042401	biogenic amine biosynthetic process	52	2	1.1	0.30173
GO:0002449	lymphocyte mediated immunity	17	1	0.36	0.30507
GO:0002460	adaptive immune response based on somati...	17	1	0.36	0.30507
GO:0005987	sucrose catabolic process	17	1	0.36	0.30507
GO:0006809	nitric oxide biosynthetic process	17	1	0.36	0.30507
GO:0008630	intrinsic apoptotic signaling pathway in...	17	1	0.36	0.30507
GO:0010161	red light signaling pathway	17	1	0.36	0.30507
GO:0072529	pyrimidine-containing compound catabolic...	17	1	0.36	0.30507
GO:1903034	regulation of response to wounding	17	1	0.36	0.30507
GO:0098661	inorganic anion transmembrane transport	92	3	1.95	0.30897
GO:0120036	plasma membrane bounded cell projection ...	133	4	2.82	0.31095
GO:0016102	diterpenoid biosynthetic process	93	3	1.97	0.31477
GO:1905393	plant organ formation	218	6	4.62	0.31572
GO:0010228	vegetative to reproductive phase transit...	304	8	6.44	0.31628
GO:1901657	glycosyl compound metabolic process	261	7	5.53	0.31661
GO:0010030	positive regulation of seed germination	54	2	1.14	0.31738
GO:0010193	response to ozone	54	2	1.14	0.31738
GO:0048508	embryonic meristem development	54	2	1.14	0.31738
GO:0009266	response to temperature stimulus	881	21	18.65	0.31876
GO:0009970	cellular response to sulfate starvation	18	1	0.38	0.31979
GO:0010375	stomatal complex patterning	18	1	0.38	0.31979
GO:0010440	stomatal lineage progression	18	1	0.38	0.31979
GO:0018108	peptidyl-tyrosine phosphorylation	18	1	0.38	0.31979
GO:0018212	peptidyl-tyrosine modification	18	1	0.38	0.31979
GO:0030330	DNA damage response, signal transduction...	18	1	0.38	0.31979
GO:0030808	regulation of nucleotide biosynthetic pr...	18	1	0.38	0.31979
GO:0042727	flavin-containing compound biosynthetic ...	18	1	0.38	0.31979
GO:0050865	regulation of cell activation	18	1	0.38	0.31979
GO:0051101	regulation of DNA binding	18	1	0.38	0.31979
GO:0070534	protein K63-linked ubiquitination	18	1	0.38	0.31979
GO:0071490	cellular response to far red light	18	1	0.38	0.31979
GO:1900371	regulation of purine nucleotide biosynth...	18	1	0.38	0.31979
GO:1900458	negative regulation of brassinosteroid m...	18	1	0.38	0.31979
GO:0007267	cell-cell signaling	94	3	1.99	0.32058
GO:0019932	second-messenger-mediated signaling	94	3	1.99	0.32058
GO:0010150	leaf senescence	220	6	4.66	0.32317
GO:0042335	cuticle development	55	2	1.16	0.32518
GO:0050777	negative regulation of immune response	55	2	1.16	0.32518
GO:0050877	nervous system process	55	2	1.16	0.32518
GO:0030030	cell projection organization	136	4	2.88	0.32532
GO:0031323	regulation of cellular metabolic process	3736	83	79.1	0.32837
GO:0034614	cellular response to reactive oxygen spe...	96	3	2.03	0.33219
GO:0070588	calcium ion transmembrane transport	96	3	2.03	0.33219
GO:0001775	cell activation	56	2	1.19	0.33296
GO:0002239	response to oomycetes	56	2	1.19	0.33296
GO:0010191	mucilage metabolic process	56	2	1.19	0.33296
GO:0035967	cellular response to topologically incor...	56	2	1.19	0.33296
GO:0000302	response to reactive oxygen species	266	7	5.63	0.33363
GO:0006140	regulation of nucleotide metabolic proce...	19	1	0.4	0.33421
GO:0006805	xenobiotic metabolic process	19	1	0.4	0.33421
GO:0019217	regulation of fatty acid metabolic proce...	19	1	0.4	0.33421
GO:0051571	positive regulation of histone H3-K4 met...	19	1	0.4	0.33421
GO:0072332	intrinsic apoptotic signaling pathway by...	19	1	0.4	0.33421
GO:1900542	regulation of purine nucleotide metaboli...	19	1	0.4	0.33421
GO:0032989	cellular component morphogenesis	620	15	13.13	0.33517
GO:1901617	organic hydroxy compound biosynthetic pr...	268	7	5.67	0.34048
GO:0090351	seedling development	312	8	6.61	0.34153
GO:0000272	polysaccharide catabolic process	98	3	2.07	0.34380
GO:0046474	glycerophospholipid biosynthetic process	98	3	2.07	0.34380
GO:0018106	peptidyl-histidine phosphorylation	20	1	0.42	0.34832
GO:0043266	regulation of potassium ion transport	20	1	0.42	0.34832
GO:0043393	regulation of protein binding	20	1	0.42	0.34832
GO:2001233	regulation of apoptotic signaling pathwa...	20	1	0.42	0.34832
GO:0006006	glucose metabolic process	58	2	1.23	0.34843
GO:0009962	regulation of flavonoid biosynthetic pro...	58	2	1.23	0.34843
GO:0030243	cellulose metabolic process	58	2	1.23	0.34843
GO:1901568	fatty acid derivative metabolic process	99	3	2.1	0.34960
GO:0065008	regulation of biological quality	1767	40	37.41	0.35082
GO:0006790	sulfur compound metabolic process	404	10	8.55	0.35259
GO:0040034	regulation of development, heterochronic	100	3	2.12	0.35539
GO:0007166	cell surface receptor signaling pathway	405	10	8.57	0.35541
GO:0043066	negative regulation of apoptotic process	59	2	1.25	0.35612
GO:0009639	response to red or far red light	273	7	5.78	0.35767
GO:0018105	peptidyl-serine phosphorylation	143	4	3.03	0.35898
GO:0044092	negative regulation of molecular functio...	230	6	4.87	0.36070
GO:0006816	calcium ion transport	101	3	2.14	0.36118
GO:0009250	glucan biosynthetic process	101	3	2.14	0.36118
GO:0002200	somatic diversification of immune recept...	21	1	0.44	0.36213
GO:0002377	immunoglobulin production	21	1	0.44	0.36213
GO:0010044	response to aluminum ion	21	1	0.44	0.36213
GO:0010358	leaf shaping	21	1	0.44	0.36213
GO:0010976	positive regulation of neuron projection...	21	1	0.44	0.36213
GO:0016445	somatic diversification of immunoglobuli...	21	1	0.44	0.36213
GO:0043090	amino acid import	21	1	0.44	0.36213
GO:0046461	neutral lipid catabolic process	21	1	0.44	0.36213
GO:0046464	acylglycerol catabolic process	21	1	0.44	0.36213
GO:0046621	negative regulation of organ growth	21	1	0.44	0.36213
GO:0046898	response to cycloheximide	21	1	0.44	0.36213
GO:0051569	regulation of histone H3-K4 methylation	21	1	0.44	0.36213
GO:0071491	cellular response to red light	21	1	0.44	0.36213
GO:1900056	negative regulation of leaf senescence	21	1	0.44	0.36213
GO:1901141	regulation of lignin biosynthetic proces...	21	1	0.44	0.36213
GO:1905622	negative regulation of leaf development	21	1	0.44	0.36213
GO:0052542	defense response by callose deposition	60	2	1.27	0.36378
GO:1901659	glycosyl compound biosynthetic process	102	3	2.16	0.36695
GO:0015698	inorganic anion transport	145	4	3.07	0.36861
GO:0018209	peptidyl-serine modification	145	4	3.07	0.36861
GO:0051273	beta-glucan metabolic process	61	2	1.29	0.37141
GO:0009642	response to light intensity	233	6	4.93	0.37202
GO:0046496	nicotinamide nucleotide metabolic proces...	103	3	2.18	0.37272
GO:0055088	lipid homeostasis	103	3	2.18	0.37272
GO:0045017	glycerolipid biosynthetic process	146	4	3.09	0.37342
GO:0048585	negative regulation of response to stimu...	457	11	9.68	0.37538
GO:0043086	negative regulation of catalytic activit...	190	5	4.02	0.37560
GO:0006084	acetyl-CoA metabolic process	22	1	0.47	0.37565
GO:0016444	somatic cell DNA recombination	22	1	0.47	0.37565
GO:0043270	positive regulation of monoatomic ion tr...	22	1	0.47	0.37565
GO:0043434	response to peptide hormone	22	1	0.47	0.37565
GO:0060992	response to fungicide	22	1	0.47	0.37565
GO:0019362	pyridine nucleotide metabolic process	104	3	2.2	0.37848
GO:0051222	positive regulation of protein transport	62	2	1.31	0.37899
GO:0009863	salicylic acid mediated signaling pathwa...	105	3	2.22	0.38423
GO:0090087	regulation of peptide transport	105	3	2.22	0.38423
GO:0048574	long-day photoperiodism, flowering	63	2	1.33	0.38654
GO:0009585	red, far-red light phototransduction	23	1	0.49	0.38888
GO:0010050	vegetative phase change	23	1	0.49	0.38888
GO:0030308	negative regulation of cell growth	23	1	0.49	0.38888
GO:0034764	positive regulation of transmembrane tra...	23	1	0.49	0.38888
GO:0052325	cell wall pectin biosynthetic process	23	1	0.49	0.38888
GO:1901652	response to peptide	23	1	0.49	0.38888
GO:0009110	vitamin biosynthetic process	106	3	2.24	0.38997
GO:0051223	regulation of protein transport	106	3	2.24	0.38997
GO:1900055	regulation of leaf senescence	64	2	1.35	0.39405
GO:1904951	positive regulation of establishment of ...	64	2	1.35	0.39405
GO:0003008	system process	107	3	2.27	0.39569
GO:0042542	response to hydrogen peroxide	107	3	2.27	0.39569
GO:0009812	flavonoid metabolic process	151	4	3.2	0.39741
GO:0070201	regulation of establishment of protein l...	108	3	2.29	0.40140
GO:0001505	regulation of neurotransmitter levels	65	2	1.38	0.40152
GO:0010218	response to far red light	65	2	1.38	0.40152
GO:0007600	sensory perception	24	1	0.51	0.40184
GO:0007602	phototransduction	24	1	0.51	0.40184
GO:0015908	fatty acid transport	24	1	0.51	0.40184
GO:0030335	positive regulation of cell migration	24	1	0.51	0.40184
GO:0032781	positive regulation of ATP-dependent act...	24	1	0.51	0.40184
GO:0033866	nucleoside bisphosphate biosynthetic pro...	24	1	0.51	0.40184
GO:0034030	ribonucleoside bisphosphate biosynthetic...	24	1	0.51	0.40184
GO:0034033	purine nucleoside bisphosphate biosynthe...	24	1	0.51	0.40184
GO:0042726	flavin-containing compound metabolic pro...	24	1	0.51	0.40184
GO:0045666	positive regulation of neuron differenti...	24	1	0.51	0.40184
GO:0062014	negative regulation of small molecule me...	24	1	0.51	0.40184
GO:0010268	brassinosteroid homeostasis	66	2	1.4	0.40894
GO:0044249	cellular biosynthetic process	6353	137	134.5	0.41230
GO:0048440	carpel development	110	3	2.33	0.41277
GO:0072593	reactive oxygen species metabolic proces...	199	5	4.21	0.41336
GO:0001819	positive regulation of cytokine producti...	25	1	0.53	0.41452
GO:0002283	neutrophil activation involved in immune...	25	1	0.53	0.41452
GO:0002444	myeloid leukocyte mediated immunity	25	1	0.53	0.41452
GO:0002446	neutrophil mediated immunity	25	1	0.53	0.41452
GO:0006108	malate metabolic process	25	1	0.53	0.41452
GO:0006303	double-strand break repair via nonhomolo...	25	1	0.53	0.41452
GO:0010413	glucuronoxylan metabolic process	25	1	0.53	0.41452
GO:0010417	glucuronoxylan biosynthetic process	25	1	0.53	0.41452
GO:0032881	regulation of polysaccharide metabolic p...	25	1	0.53	0.41452
GO:0040017	positive regulation of locomotion	25	1	0.53	0.41452
GO:0042119	neutrophil activation	25	1	0.53	0.41452
GO:0043299	leukocyte degranulation	25	1	0.53	0.41452
GO:0043312	neutrophil degranulation	25	1	0.53	0.41452
GO:0046352	disaccharide catabolic process	25	1	0.53	0.41452
GO:0051567	histone H3-K9 methylation	25	1	0.53	0.41452
GO:0090691	formation of plant organ boundary	25	1	0.53	0.41452
GO:1903828	negative regulation of protein localizat...	25	1	0.53	0.41452
GO:2000147	positive regulation of cell motility	25	1	0.53	0.41452
GO:0002376	immune system process	701	16	14.84	0.41505
GO:0048571	long-day photoperiodism	67	2	1.42	0.41632
GO:0009734	auxin-activated signaling pathway	201	5	4.26	0.42171
GO:0010214	seed coat development	68	2	1.44	0.42365
GO:0006766	vitamin metabolic process	112	3	2.37	0.42407
GO:0031348	negative regulation of defense response	112	3	2.37	0.42407
GO:0072524	pyridine-containing compound metabolic p...	112	3	2.37	0.42407
GO:0009968	negative regulation of signal transducti...	247	6	5.23	0.42488
GO:0048878	chemical homeostasis	614	14	13	0.42679
GO:0002275	myeloid cell activation involved in immu...	26	1	0.55	0.42693
GO:0005992	trehalose biosynthetic process	26	1	0.55	0.42693
GO:0009313	oligosaccharide catabolic process	26	1	0.55	0.42693
GO:0009583	detection of light stimulus	26	1	0.55	0.42693
GO:0010721	negative regulation of cell development	26	1	0.55	0.42693
GO:0031346	positive regulation of cell projection o...	26	1	0.55	0.42693
GO:0036230	granulocyte activation	26	1	0.55	0.42693
GO:0043462	regulation of ATP-dependent activity	26	1	0.55	0.42693
GO:0048579	negative regulation of long-day photoper...	26	1	0.55	0.42693
GO:1901135	carbohydrate derivative metabolic proces...	846	19	17.91	0.42904
GO:0009895	negative regulation of catabolic process	69	2	1.46	0.43093
GO:0071215	cellular response to abscisic acid stimu...	386	9	8.17	0.43193
GO:0007010	cytoskeleton organization	432	10	9.15	0.43221
GO:0048438	floral whorl development	295	7	6.25	0.43378
GO:0009640	photomorphogenesis	114	3	2.41	0.43530
GO:0097306	cellular response to alcohol	388	9	8.21	0.43796
GO:0034293	sexual sporulation	70	2	1.48	0.43817
GO:0010970	transport along microtubule	27	1	0.57	0.43908
GO:0061085	regulation of histone H3-K27 methylation	27	1	0.57	0.43908
GO:0070301	cellular response to hydrogen peroxide	27	1	0.57	0.43908
GO:0010648	negative regulation of cell communicatio...	251	6	5.31	0.43989
GO:0023057	negative regulation of signaling	251	6	5.31	0.43989
GO:0006575	cellular modified amino acid metabolic p...	115	3	2.43	0.44088
GO:0009644	response to high light intensity	115	3	2.43	0.44088
GO:0045892	negative regulation of DNA-templated tra...	389	9	8.24	0.44097
GO:0061024	membrane organization	343	8	7.26	0.44097
GO:0009062	fatty acid catabolic process	71	2	1.5	0.44535
GO:0015849	organic acid transport	208	5	4.4	0.45076
GO:0046942	carboxylic acid transport	208	5	4.4	0.45076
GO:0018202	peptidyl-histidine modification	28	1	0.59	0.45098
GO:0019221	cytokine-mediated signaling pathway	28	1	0.59	0.45098
GO:0043928	exonucleolytic catabolism of deadenylate...	28	1	0.59	0.45098
GO:0046685	response to arsenic-containing substance	28	1	0.59	0.45098
GO:0061647	histone H3-K9 modification	28	1	0.59	0.45098
GO:0000413	protein peptidyl-prolyl isomerization	72	2	1.52	0.45248
GO:0006638	neutral lipid metabolic process	72	2	1.52	0.45248
GO:0006639	acylglycerol metabolic process	72	2	1.52	0.45248
GO:0051674	localization of cell	72	2	1.52	0.45248
GO:0009743	response to carbohydrate	301	7	6.37	0.45441
GO:0051241	negative regulation of multicellular org...	257	6	5.44	0.46227
GO:0002274	myeloid leukocyte activation	29	1	0.61	0.46262
GO:0009610	response to symbiotic fungus	29	1	0.61	0.46262
GO:0009641	shade avoidance	29	1	0.61	0.46262
GO:0019853	L-ascorbic acid biosynthetic process	29	1	0.61	0.46262
GO:0031099	regeneration	29	1	0.61	0.46262
GO:0033356	UDP-L-arabinose metabolic process	29	1	0.61	0.46262
GO:0043406	positive regulation of MAP kinase activi...	29	1	0.61	0.46262
GO:0046620	regulation of organ growth	29	1	0.61	0.46262
GO:1900057	positive regulation of leaf senescence	29	1	0.61	0.46262
GO:1905623	positive regulation of leaf development	29	1	0.61	0.46262
GO:0006955	immune response	583	13	12.34	0.46419
GO:0009894	regulation of catabolic process	304	7	6.44	0.46468
GO:0016131	brassinosteroid metabolic process	74	2	1.57	0.46659
GO:0042743	hydrogen peroxide metabolic process	74	2	1.57	0.46659
GO:0051510	regulation of unidimensional cell growth	74	2	1.57	0.46659
GO:0007018	microtubule-based movement	120	3	2.54	0.46846
GO:1901615	organic hydroxy compound metabolic proce...	493	11	10.44	0.47281
GO:0005991	trehalose metabolic process	30	1	0.64	0.47401
GO:0008544	epidermis development	30	1	0.64	0.47401
GO:0042136	neurotransmitter biosynthetic process	30	1	0.64	0.47401
GO:0050769	positive regulation of neurogenesis	30	1	0.64	0.47401
GO:0051962	positive regulation of nervous system de...	30	1	0.64	0.47401
GO:0009653	anatomical structure morphogenesis	1575	34	33.34	0.47900
GO:1903829	positive regulation of protein localizat...	76	2	1.61	0.48048
GO:0050793	regulation of developmental process	1247	27	26.4	0.48068
GO:0072522	purine-containing compound biosynthetic ...	169	4	3.58	0.48197
GO:0019953	sexual reproduction	450	10	9.53	0.48325
GO:0048193	Golgi vesicle transport	216	5	4.57	0.48347
GO:0071230	cellular response to amino acid stimulus	31	1	0.66	0.48517
GO:1900457	regulation of brassinosteroid mediated s...	31	1	0.66	0.48517
GO:0048856	anatomical structure development	4406	94	93.28	0.48552
GO:0016050	vesicle organization	170	4	3.6	0.48654
GO:0055081	monoatomic anion homeostasis	77	2	1.63	0.48734
GO:0009058	biosynthetic process	6579	140	139.28	0.48893
GO:0007281	germ cell development	78	2	1.65	0.49414
GO:0016128	phytosteroid metabolic process	78	2	1.65	0.49414
GO:0072527	pyrimidine-containing compound metabolic...	78	2	1.65	0.49414
GO:0034599	cellular response to oxidative stress	172	4	3.64	0.49564
GO:0002697	regulation of immune effector process	32	1	0.68	0.49609
GO:0010623	programmed cell death involved in cell d...	32	1	0.68	0.49609
GO:0019852	L-ascorbic acid metabolic process	32	1	0.68	0.49609
GO:0042762	regulation of sulfur metabolic process	32	1	0.68	0.49609
GO:0046503	glycerolipid catabolic process	32	1	0.68	0.49609
GO:0055062	phosphate ion homeostasis	32	1	0.68	0.49609
GO:0097193	intrinsic apoptotic signaling pathway	32	1	0.68	0.49609
GO:0008202	steroid metabolic process	173	4	3.66	0.50016
GO:0005984	disaccharide metabolic process	79	2	1.67	0.50089
GO:0006694	steroid biosynthetic process	79	2	1.67	0.50089
GO:0032102	negative regulation of response to exter...	79	2	1.67	0.50089
GO:0055082	intracellular chemical homeostasis	315	7	6.67	0.50189
GO:0030163	protein catabolic process	740	16	15.67	0.50197
GO:0071702	organic substance transport	1450	31	30.7	0.50484
GO:0048532	anatomical structure arrangement	127	3	2.69	0.50601
GO:1902679	negative regulation of RNA biosynthetic ...	411	9	8.7	0.50649
GO:0009057	macromolecule catabolic process	1073	23	22.72	0.50657
GO:0008272	sulfate transport	33	1	0.7	0.50677
GO:0010187	negative regulation of seed germination	33	1	0.7	0.50677
GO:0042060	wound healing	33	1	0.7	0.50677
GO:0048859	formation of anatomical boundary	33	1	0.7	0.50677
GO:0019395	fatty acid oxidation	80	2	1.69	0.50758
GO:0071466	cellular response to xenobiotic stimulus	80	2	1.69	0.50758
GO:0048581	negative regulation of post-embryonic de...	175	4	3.7	0.50916
GO:0006468	protein phosphorylation	1122	24	23.75	0.50971
GO:0048467	gynoecium development	128	3	2.71	0.51126
GO:0035966	response to topologically incorrect prot...	81	2	1.71	0.51421
GO:0001817	regulation of cytokine production	34	1	0.72	0.51723
GO:0009937	regulation of gibberellic acid mediated ...	34	1	0.72	0.51723
GO:0046351	disaccharide biosynthetic process	34	1	0.72	0.51723
GO:0071456	cellular response to hypoxia	34	1	0.72	0.51723
GO:0099111	microtubule-based transport	34	1	0.72	0.51723
GO:0046486	glycerolipid metabolic process	225	5	4.76	0.51944
GO:0006935	chemotaxis	82	2	1.74	0.52078
GO:0042330	taxis	82	2	1.74	0.52078
GO:0048638	regulation of developmental growth	226	5	4.78	0.52337
GO:1901576	organic substance biosynthetic process	6429	136	136.11	0.52430
GO:0009555	pollen development	513	11	10.86	0.52599
GO:0001816	cytokine production	35	1	0.74	0.52747
GO:0005977	glycogen metabolic process	35	1	0.74	0.52747
GO:0010929	positive regulation of auxin mediated si...	35	1	0.74	0.52747
GO:0031062	positive regulation of histone methylati...	35	1	0.74	0.52747
GO:0035672	oligopeptide transmembrane transport	35	1	0.74	0.52747
GO:1901336	lactone biosynthetic process	35	1	0.74	0.52747
GO:0072521	purine-containing compound metabolic pro...	324	7	6.86	0.53171
GO:0009410	response to xenobiotic stimulus	84	2	1.78	0.53374
GO:0043455	regulation of secondary metabolic proces...	84	2	1.78	0.53374
GO:0043934	sporulation	84	2	1.78	0.53374
GO:0048506	regulation of timing of meristematic pha...	84	2	1.78	0.53374
GO:0048510	regulation of timing of transition from ...	84	2	1.78	0.53374
GO:0052545	callose localization	84	2	1.78	0.53374
GO:1902532	negative regulation of intracellular sig...	84	2	1.78	0.53374
GO:0001666	response to hypoxia	133	3	2.82	0.53707
GO:0009292	horizontal gene transfer	36	1	0.76	0.53750
GO:0009294	DNA-mediated transformation	36	1	0.76	0.53750
GO:0010315	auxin export across the plasma membrane	36	1	0.76	0.53750
GO:0030705	cytoskeleton-dependent intracellular tra...	36	1	0.76	0.53750
GO:0043405	regulation of MAP kinase activity	36	1	0.76	0.53750
GO:0046189	phenol-containing compound biosynthetic ...	36	1	0.76	0.53750
GO:0050826	response to freezing	36	1	0.76	0.53750
GO:0071216	cellular response to biotic stimulus	36	1	0.76	0.53750
GO:1903338	regulation of cell wall organization or ...	36	1	0.76	0.53750
GO:2000762	regulation of phenylpropanoid metabolic ...	36	1	0.76	0.53750
GO:0032984	protein-containing complex disassembly	85	2	1.8	0.54013
GO:0006643	membrane lipid metabolic process	134	3	2.84	0.54214
GO:0061025	membrane fusion	134	3	2.84	0.54214
GO:0071322	cellular response to carbohydrate stimul...	134	3	2.84	0.54214
GO:0009896	positive regulation of catabolic process	183	4	3.87	0.54437
GO:0042592	homeostatic process	760	16	16.09	0.54563
GO:0009788	negative regulation of abscisic acid-act...	86	2	1.82	0.54646
GO:0033037	polysaccharide localization	86	2	1.82	0.54646
GO:1901420	negative regulation of response to alcoh...	86	2	1.82	0.54646
GO:1905958	negative regulation of cellular response...	86	2	1.82	0.54646
GO:0010256	endomembrane system organization	135	3	2.86	0.54718
GO:0006206	pyrimidine nucleobase metabolic process	37	1	0.78	0.54731
GO:0062012	regulation of small molecule metabolic p...	184	4	3.9	0.54868
GO:0010928	regulation of auxin mediated signaling p...	87	2	1.84	0.55273
GO:0006112	energy reserve metabolic process	38	1	0.8	0.55691
GO:0045834	positive regulation of lipid metabolic p...	38	1	0.8	0.55691
GO:1901334	lactone metabolic process	38	1	0.8	0.55691
GO:0048507	meristem development	429	9	9.08	0.55836
GO:0072329	monocarboxylic acid catabolic process	88	2	1.86	0.55894
GO:0019637	organophosphate metabolic process	671	14	14.21	0.56093
GO:0019725	cellular homeostasis	383	8	8.11	0.56535
GO:0006282	regulation of DNA repair	39	1	0.83	0.56631
GO:0009593	detection of chemical stimulus	39	1	0.83	0.56631
GO:0010975	regulation of neuron projection developm...	39	1	0.83	0.56631
GO:0018107	peptidyl-threonine phosphorylation	39	1	0.83	0.56631
GO:0018210	peptidyl-threonine modification	39	1	0.83	0.56631
GO:0034243	regulation of transcription elongation b...	39	1	0.83	0.56631
GO:0051051	negative regulation of transport	39	1	0.83	0.56631
GO:0009152	purine ribonucleotide biosynthetic proce...	139	3	2.94	0.56700
GO:0006979	response to oxidative stress	529	11	11.2	0.56730
GO:0006163	purine nucleotide metabolic process	287	6	6.08	0.56966
GO:0035266	meristem growth	90	2	1.91	0.57117
GO:0051235	maintenance of location	90	2	1.91	0.57117
GO:1902075	cellular response to salt	90	2	1.91	0.57117
GO:0032880	regulation of protein localization	140	3	2.96	0.57187
GO:0007169	transmembrane receptor protein tyrosine ...	40	1	0.85	0.57551
GO:0010099	regulation of photomorphogenesis	40	1	0.85	0.57551
GO:0042133	neurotransmitter metabolic process	40	1	0.85	0.57551
GO:0045824	negative regulation of innate immune res...	40	1	0.85	0.57551
GO:0072331	signal transduction by p53 class mediato...	40	1	0.85	0.57551
GO:0010073	meristem maintenance	191	4	4.04	0.57824
GO:0048827	phyllome development	824	17	17.44	0.57909
GO:0005985	sucrose metabolic process	41	1	0.87	0.58452
GO:0006857	oligopeptide transport	41	1	0.87	0.58452
GO:0010959	regulation of metal ion transport	41	1	0.87	0.58452
GO:0044070	regulation of monoatomic anion transport	41	1	0.87	0.58452
GO:0061564	axon development	41	1	0.87	0.58452
GO:0070734	histone H3-K27 methylation	41	1	0.87	0.58452
GO:0140115	export across plasma membrane	41	1	0.87	0.58452
GO:0010119	regulation of stomatal movement	143	3	3.03	0.58628
GO:0008299	isoprenoid biosynthetic process	243	5	5.14	0.58790
GO:0034440	lipid oxidation	93	2	1.97	0.58905
GO:1902600	proton transmembrane transport	194	4	4.11	0.59057
GO:0009738	abscisic acid-activated signaling pathwa...	343	7	7.26	0.59217
GO:0007420	brain development	42	1	0.89	0.59334
GO:0035265	organ growth	42	1	0.89	0.59334
GO:0045055	regulated exocytosis	42	1	0.89	0.59334
GO:0060322	head development	42	1	0.89	0.59334
GO:0042538	hyperosmotic salinity response	94	2	1.99	0.59488
GO:0090698	post-embryonic plant morphogenesis	296	6	6.27	0.59982
GO:0009690	cytokinin metabolic process	43	1	0.91	0.60197
GO:0010183	pollen tube guidance	43	1	0.91	0.60197
GO:0036294	cellular response to decreased oxygen le...	43	1	0.91	0.60197
GO:0043410	positive regulation of MAPK cascade	43	1	0.91	0.60197
GO:0048586	regulation of long-day photoperiodism, f...	43	1	0.91	0.60197
GO:0048658	anther wall tapetum development	43	1	0.91	0.60197
GO:0048731	system development	2902	60	61.44	0.60210
GO:0009624	response to nematode	147	3	3.11	0.60500
GO:0010029	regulation of seed germination	147	3	3.11	0.60500
GO:0006720	isoprenoid metabolic process	299	6	6.33	0.60962
GO:0010584	pollen exine formation	44	1	0.93	0.61041
GO:0042631	cellular response to water deprivation	44	1	0.93	0.61041
GO:0046460	neutral lipid biosynthetic process	44	1	0.93	0.61041
GO:0046463	acylglycerol biosynthetic process	44	1	0.93	0.61041
GO:0060271	cilium assembly	44	1	0.93	0.61041
GO:0071453	cellular response to oxygen levels	44	1	0.93	0.61041
GO:0044042	glucan metabolic process	199	4	4.21	0.61064
GO:0016477	cell migration	97	2	2.05	0.61202
GO:0019318	hexose metabolic process	97	2	2.05	0.61202
GO:0051606	detection of stimulus	97	2	2.05	0.61202
GO:0044242	cellular lipid catabolic process	149	3	3.15	0.61415
GO:0007623	circadian rhythm	200	4	4.23	0.61458
GO:0022603	regulation of anatomical structure morph...	251	5	5.31	0.61657
GO:2000377	regulation of reactive oxygen species me...	98	2	2.07	0.61761
GO:0048511	rhythmic process	201	4	4.26	0.61850
GO:0006497	protein lipidation	45	1	0.95	0.61868
GO:0009827	plant-type cell wall modification	45	1	0.95	0.61868
GO:0042158	lipoprotein biosynthetic process	45	1	0.95	0.61868
GO:0050794	regulation of cellular process	5779	120	122.35	0.62182
GO:0009933	meristem structural organization	99	2	2.1	0.62313
GO:0006650	glycerophospholipid metabolic process	151	3	3.2	0.62316
GO:0007610	behavior	46	1	0.97	0.62678
GO:0009958	positive gravitropism	46	1	0.97	0.62678
GO:0042770	signal transduction in response to DNA d...	46	1	0.97	0.62678
GO:0046885	regulation of hormone biosynthetic proce...	46	1	0.97	0.62678
GO:0071462	cellular response to water stimulus	46	1	0.97	0.62678
GO:0097190	apoptotic signaling pathway	46	1	0.97	0.62678
GO:0060284	regulation of cell development	152	3	3.22	0.62761
GO:0000070	mitotic sister chromatid segregation	100	2	2.12	0.62860
GO:1901699	cellular response to nitrogen compound	204	4	4.32	0.63010
GO:0005996	monosaccharide metabolic process	153	3	3.24	0.63202
GO:0006637	acyl-CoA metabolic process	47	1	1	0.63470
GO:0009851	auxin biosynthetic process	47	1	1	0.63470
GO:0030334	regulation of cell migration	47	1	1	0.63470
GO:0035383	thioester metabolic process	47	1	1	0.63470
GO:0043562	cellular response to nitrogen levels	47	1	1	0.63470
GO:1901136	carbohydrate derivative catabolic proces...	47	1	1	0.63470
GO:1905269	positive regulation of chromatin organiz...	47	1	1	0.63470
GO:0043067	regulation of programmed cell death	206	4	4.36	0.63771
GO:0010114	response to red light	102	2	2.16	0.63934
GO:0018208	peptidyl-proline modification	102	2	2.16	0.63934
GO:0036293	response to decreased oxygen levels	155	3	3.28	0.64074
GO:0000291	nuclear-transcribed mRNA catabolic proce...	48	1	1.02	0.64245
GO:0009581	detection of external stimulus	48	1	1.02	0.64245
GO:0009582	detection of abiotic stimulus	48	1	1.02	0.64245
GO:0010048	vernalization response	48	1	1.02	0.64245
GO:0040012	regulation of locomotion	48	1	1.02	0.64245
GO:1902652	secondary alcohol metabolic process	48	1	1.02	0.64245
GO:2000145	regulation of cell motility	48	1	1.02	0.64245
GO:0006164	purine nucleotide biosynthetic process	156	3	3.3	0.64504
GO:0010026	trichome differentiation	156	3	3.3	0.64504
GO:0070482	response to oxygen levels	157	3	3.32	0.64931
GO:1900140	regulation of seedling development	157	3	3.32	0.64931
GO:0032784	regulation of DNA-templated transcriptio...	49	1	1.04	0.65004
GO:0046839	phospholipid dephosphorylation	49	1	1.04	0.65004
GO:0071902	positive regulation of protein serine/th...	49	1	1.04	0.65004
GO:0045087	innate immune response	514	10	10.88	0.65181
GO:0051253	negative regulation of RNA metabolic pro...	465	9	9.84	0.65451
GO:0008283	cell population proliferation	415	8	8.79	0.65536
GO:0008356	asymmetric cell division	50	1	1.06	0.65747
GO:0009312	oligosaccharide biosynthetic process	50	1	1.06	0.65747
GO:0031344	regulation of cell projection organizati...	50	1	1.06	0.65747
GO:0045664	regulation of neuron differentiation	50	1	1.06	0.65747
GO:0120035	regulation of plasma membrane bounded ce...	50	1	1.06	0.65747
GO:0016042	lipid catabolic process	159	3	3.37	0.65774
GO:0006879	intracellular iron ion homeostasis	51	1	1.08	0.66474
GO:0010720	positive regulation of cell development	51	1	1.08	0.66474
GO:0051568	histone H3-K4 methylation	51	1	1.08	0.66474
GO:0009834	plant-type secondary cell wall biogenesi...	107	2	2.27	0.66513
GO:0051050	positive regulation of transport	107	2	2.27	0.66513
GO:2000024	regulation of leaf development	107	2	2.27	0.66513
GO:1901565	organonitrogen compound catabolic proces...	918	18	19.44	0.66572
GO:0050789	regulation of biological process	6308	130	133.55	0.66833
GO:0030003	intracellular monoatomic cation homeosta...	215	4	4.55	0.67066
GO:0072348	sulfur compound transport	52	1	1.1	0.67186
GO:0080092	regulation of pollen tube growth	52	1	1.1	0.67186
GO:2000031	regulation of salicylic acid mediated si...	52	1	1.1	0.67186
GO:0006508	proteolysis	1021	20	21.62	0.67311
GO:0010498	proteasomal protein catabolic process	424	8	8.98	0.67862
GO:0006368	transcription elongation by RNA polymera...	53	1	1.12	0.67883
GO:0009112	nucleobase metabolic process	53	1	1.12	0.67883
GO:0048437	floral organ development	374	7	7.92	0.68158
GO:0009914	hormone transport	165	3	3.49	0.68213
GO:0031331	positive regulation of cellular cataboli...	165	3	3.49	0.68213
GO:0010090	trichome morphogenesis	111	2	2.35	0.68468
GO:2000026	regulation of multicellular organismal d...	929	18	19.67	0.68509
GO:0007417	central nervous system development	54	1	1.14	0.68565
GO:0043467	regulation of generation of precursor me...	54	1	1.14	0.68565
GO:0070417	cellular response to cold	54	1	1.14	0.68565
GO:0090332	stomatal closure	54	1	1.14	0.68565
GO:2000022	regulation of jasmonic acid mediated sig...	54	1	1.14	0.68565
GO:0090407	organophosphate biosynthetic process	427	8	9.04	0.68616
GO:0009056	catabolic process	1717	34	36.35	0.68626
GO:0009987	cellular process	14184	297	300.29	0.68855
GO:0048870	cell motility	112	2	2.37	0.68942
GO:0010118	stomatal movement	221	4	4.68	0.69146
GO:0006096	glycolytic process	55	1	1.16	0.69232
GO:0045454	cell redox homeostasis	55	1	1.16	0.69232
GO:0006810	transport	2840	57	60.13	0.69273
GO:0009260	ribonucleotide biosynthetic process	168	3	3.56	0.69384
GO:0046390	ribose phosphate biosynthetic process	168	3	3.56	0.69384
GO:0010105	negative regulation of ethylene-activate...	56	1	1.19	0.69886
GO:0042157	lipoprotein metabolic process	56	1	1.19	0.69886
GO:0050767	regulation of neurogenesis	56	1	1.19	0.69886
GO:0070298	negative regulation of phosphorelay sign...	56	1	1.19	0.69886
GO:0072350	tricarboxylic acid metabolic process	56	1	1.19	0.69886
GO:0006796	phosphate-containing compound metabolic ...	2168	43	45.9	0.70089
GO:0030162	regulation of proteolysis	170	3	3.6	0.70146
GO:0010224	response to UV-B	115	2	2.43	0.70328
GO:0010565	regulation of cellular ketone metabolic ...	115	2	2.43	0.70328
GO:0000288	nuclear-transcribed mRNA catabolic proce...	57	1	1.21	0.70525
GO:0043200	response to amino acid	57	1	1.21	0.70525
GO:0019693	ribose phosphate metabolic process	279	5	5.91	0.70714
GO:0006972	hyperosmotic response	116	2	2.46	0.70779
GO:0072657	protein localization to membrane	116	2	2.46	0.70779
GO:0006873	intracellular monoatomic ion homeostasis	226	4	4.78	0.70807
GO:0009908	flower development	742	14	15.71	0.70857
GO:0010143	cutin biosynthetic process	58	1	1.23	0.71151
GO:0160062	cutin-based cuticle development	58	1	1.23	0.71151
GO:0040008	regulation of growth	335	6	7.09	0.71615
GO:0071345	cellular response to cytokine stimulus	59	1	1.25	0.71764
GO:0120031	plasma membrane bounded cell projection ...	59	1	1.25	0.71764
GO:0007275	multicellular organism development	3738	75	79.14	0.72050
GO:0009926	auxin polar transport	119	2	2.52	0.72096
GO:0002520	immune system development	60	1	1.27	0.72364
GO:0031060	regulation of histone methylation	60	1	1.27	0.72364
GO:0043408	regulation of MAPK cascade	60	1	1.27	0.72364
GO:0072528	pyrimidine-containing compound biosynthe...	60	1	1.27	0.72364
GO:0031667	response to nutrient levels	391	7	8.28	0.72499
GO:0042127	regulation of cell population proliferat...	232	4	4.91	0.72713
GO:0006793	phosphorus metabolic process	2241	44	47.44	0.72807
GO:0009991	response to extracellular stimulus	445	8	9.42	0.72903
GO:2001023	regulation of response to drug	61	1	1.29	0.72951
GO:2001038	regulation of cellular response to drug	61	1	1.29	0.72951
GO:0006511	ubiquitin-dependent protein catabolic pr...	498	9	10.54	0.73121
GO:0006487	protein N-linked glycosylation	62	1	1.31	0.73525
GO:0006635	fatty acid beta-oxidation	62	1	1.31	0.73525
GO:0030031	cell projection assembly	62	1	1.31	0.73525
GO:0034762	regulation of transmembrane transport	62	1	1.31	0.73525
GO:0071417	cellular response to organonitrogen comp...	62	1	1.31	0.73525
GO:0048580	regulation of post-embryonic development	655	12	13.87	0.73588
GO:0043161	proteasome-mediated ubiquitin-dependent ...	396	7	8.38	0.73696
GO:0042981	regulation of apoptotic process	123	2	2.6	0.73775
GO:0090567	reproductive shoot system development	759	14	16.07	0.73903
GO:0051603	proteolysis involved in protein cataboli...	606	11	12.83	0.74044
GO:0006354	DNA-templated transcription elongation	63	1	1.33	0.74088
GO:0008361	regulation of cell size	63	1	1.33	0.74088
GO:0042391	regulation of membrane potential	63	1	1.33	0.74088
GO:0045595	regulation of cell differentiation	237	4	5.02	0.74230
GO:0010016	shoot system morphogenesis	292	5	6.18	0.74374
GO:0019941	modification-dependent protein catabolic...	504	9	10.67	0.74386
GO:0007015	actin filament organization	125	2	2.65	0.74582
GO:0016999	antibiotic metabolic process	125	2	2.65	0.74582
GO:0051345	positive regulation of hydrolase activit...	125	2	2.65	0.74582
GO:0046777	protein autophosphorylation	293	5	6.2	0.74641
GO:0080135	regulation of cellular response to stres...	126	2	2.67	0.74977
GO:0040011	locomotion	184	3	3.9	0.75080
GO:0048519	negative regulation of biological proces...	1918	37	40.61	0.75112
GO:0033865	nucleoside bisphosphate metabolic proces...	65	1	1.38	0.75177
GO:0033875	ribonucleoside bisphosphate metabolic pr...	65	1	1.38	0.75177
GO:0034032	purine nucleoside bisphosphate metabolic...	65	1	1.38	0.75177
GO:0006721	terpenoid metabolic process	241	4	5.1	0.75396
GO:0051301	cell division	404	7	8.55	0.75535
GO:0051234	establishment of localization	2905	57	61.5	0.75693
GO:0034728	nucleosome organization	66	1	1.4	0.75705
GO:0048278	vesicle docking	66	1	1.4	0.75705
GO:0051960	regulation of nervous system development	66	1	1.4	0.75705
GO:0060341	regulation of cellular localization	186	3	3.94	0.75729
GO:0022411	cellular component disassembly	129	2	2.73	0.76131
GO:0006950	response to stress	4028	80	85.28	0.76197
GO:0002832	negative regulation of response to bioti...	67	1	1.42	0.76221
GO:0022406	membrane docking	67	1	1.42	0.76221
GO:0140056	organelle localization by membrane tethe...	67	1	1.42	0.76221
GO:0009166	nucleotide catabolic process	68	1	1.44	0.76726
GO:0051607	defense response to virus	68	1	1.44	0.76726
GO:0140546	defense response to symbiont	68	1	1.44	0.76726
GO:0000819	sister chromatid segregation	131	2	2.77	0.76875
GO:0010104	regulation of ethylene-activated signali...	69	1	1.46	0.77221
GO:0070297	regulation of phosphorelay signal transd...	69	1	1.46	0.77221
GO:0016114	terpenoid biosynthetic process	191	3	4.04	0.77291
GO:0009631	cold acclimation	70	1	1.48	0.77705
GO:0046364	monosaccharide biosynthetic process	70	1	1.48	0.77705
GO:0071900	regulation of protein serine/threonine k...	70	1	1.48	0.77705
GO:1901875	positive regulation of post-translationa...	70	1	1.48	0.77705
GO:1901575	organic substance catabolic process	1547	29	32.75	0.78121
GO:0031175	neuron projection development	71	1	1.5	0.78179
GO:0034097	response to cytokine	71	1	1.5	0.78179
GO:1901292	nucleoside phosphate catabolic process	71	1	1.5	0.78179
GO:0010212	response to ionizing radiation	72	1	1.52	0.78643
GO:0043547	positive regulation of GTPase activity	72	1	1.52	0.78643
GO:0009606	tropism	136	2	2.88	0.78647
GO:0140352	export from cell	253	4	5.36	0.78653
GO:1901566	organonitrogen compound biosynthetic pro...	1504	28	31.84	0.78934
GO:0030258	lipid modification	197	3	4.17	0.79057
GO:0045732	positive regulation of protein catabolic...	73	1	1.55	0.79097
GO:1902533	positive regulation of intracellular sig...	73	1	1.55	0.79097
GO:0042742	defense response to bacterium	582	10	12.32	0.79181
GO:0000096	sulfur amino acid metabolic process	74	1	1.57	0.79541
GO:0045597	positive regulation of cell differentiat...	74	1	1.57	0.79541
GO:0009787	regulation of abscisic acid-activated si...	199	3	4.21	0.79619
GO:1901419	regulation of response to alcohol	199	3	4.21	0.79619
GO:1905957	regulation of cellular response to alcoh...	199	3	4.21	0.79619
GO:0045934	negative regulation of nucleobase-contai...	532	9	11.26	0.79744
GO:0043632	modification-dependent macromolecule cat...	533	9	11.28	0.79919
GO:0051054	positive regulation of DNA metabolic pro...	75	1	1.59	0.79976
GO:0140014	mitotic nuclear division	140	2	2.96	0.79977
GO:0023056	positive regulation of signaling	260	4	5.5	0.80388
GO:0009646	response to absence of light	76	1	1.61	0.80402
GO:0035821	modulation of process of another organis...	76	1	1.61	0.80402
GO:0061136	regulation of proteasomal protein catabo...	76	1	1.61	0.80402
GO:1903050	regulation of proteolysis involved in pr...	76	1	1.61	0.80402
GO:0071704	organic substance metabolic process	10517	215	222.66	0.80492
GO:0008219	cell death	373	6	7.9	0.80495
GO:2001252	positive regulation of chromosome organi...	77	1	1.63	0.80818
GO:0009117	nucleotide metabolic process	375	6	7.94	0.80896
GO:0022604	regulation of cell morphogenesis	143	2	3.03	0.80926
GO:0016311	dephosphorylation	376	6	7.96	0.81094
GO:0051239	regulation of multicellular organismal p...	1066	19	22.57	0.81244
GO:0048509	regulation of meristem development	206	3	4.36	0.81490
GO:0055080	monoatomic cation homeostasis	322	5	6.82	0.81512
GO:0051668	localization within membrane	145	2	3.07	0.81537
GO:0009225	nucleotide-sugar metabolic process	79	1	1.67	0.81625
GO:0061157	mRNA destabilization	79	1	1.67	0.81625
GO:0006753	nucleoside phosphate metabolic process	379	6	8.02	0.81678
GO:0032501	multicellular organismal process	4200	82	88.92	0.81775
GO:0016567	protein ubiquitination	599	10	12.68	0.81947
GO:0061014	positive regulation of mRNA catabolic pr...	80	1	1.69	0.82016
GO:0009791	post-embryonic development	2337	44	49.48	0.82080
GO:0006915	apoptotic process	147	2	3.11	0.82130
GO:0010647	positive regulation of cell communicatio...	268	4	5.67	0.82230
GO:0006754	ATP biosynthetic process	81	1	1.71	0.82399
GO:0009846	pollen germination	81	1	1.71	0.82399
GO:0010374	stomatal complex development	81	1	1.71	0.82399
GO:0060918	auxin transport	149	2	3.15	0.82706
GO:0032940	secretion by cell	211	3	4.47	0.82736
GO:0032350	regulation of hormone metabolic process	82	1	1.74	0.82773
GO:0009932	cell tip growth	212	3	4.49	0.82976
GO:0008284	positive regulation of cell population p...	83	1	1.76	0.83139
GO:0048481	plant ovule development	83	1	1.76	0.83139
GO:0050779	RNA destabilization	83	1	1.76	0.83139
GO:0006066	alcohol metabolic process	213	3	4.51	0.83214
GO:0001558	regulation of cell growth	151	2	3.2	0.83265
GO:0051172	negative regulation of nitrogen compound...	769	13	16.28	0.83332
GO:0031329	regulation of cellular catabolic process	275	4	5.82	0.83723
GO:0009867	jasmonic acid mediated signaling pathway	153	2	3.24	0.83807
GO:0090626	plant epidermis morphogenesis	153	2	3.24	0.83807
GO:0035670	plant-type ovary development	85	1	1.8	0.83849
GO:0055086	nucleobase-containing small molecule met...	503	8	10.65	0.83927
GO:0051248	negative regulation of protein metabolic...	276	4	5.84	0.83928
GO:0031668	cellular response to extracellular stimu...	335	5	7.09	0.84069
GO:0050801	monoatomic ion homeostasis	394	6	8.34	0.84388
GO:0023051	regulation of signaling	724	12	15.33	0.84419
GO:0006413	translational initiation	87	1	1.84	0.84529
GO:0009626	plant-type hypersensitive response	87	1	1.84	0.84529
GO:0031056	regulation of histone modification	87	1	1.84	0.84529
GO:0034050	programmed cell death induced by symbion...	87	1	1.84	0.84529
GO:0048666	neuron development	87	1	1.84	0.84529
GO:0060429	epithelium development	87	1	1.84	0.84529
GO:0048229	gametophyte development	671	11	14.21	0.84532
GO:0000122	negative regulation of transcription by ...	88	1	1.86	0.84858
GO:0043269	regulation of monoatomic ion transport	88	1	1.86	0.84858
GO:0012501	programmed cell death	340	5	7.2	0.84972
GO:0046903	secretion	221	3	4.68	0.85013
GO:0010646	regulation of cell communication	729	12	15.43	0.85049
GO:0006302	double-strand break repair	158	2	3.35	0.85095
GO:0009145	purine nucleoside triphosphate biosynthe...	89	1	1.88	0.85180
GO:0009206	purine ribonucleoside triphosphate biosy...	89	1	1.88	0.85180
GO:0051170	import into nucleus	89	1	1.88	0.85180
GO:0009165	nucleotide biosynthetic process	222	3	4.7	0.85226
GO:1901293	nucleoside phosphate biosynthetic proces...	222	3	4.7	0.85226
GO:0071395	cellular response to jasmonic acid stimu...	159	2	3.37	0.85341
GO:0010043	response to zinc ion	90	1	1.91	0.85495
GO:0018958	phenol-containing compound metabolic pro...	90	1	1.91	0.85495
GO:0000902	cell morphogenesis	625	10	13.23	0.85630
GO:0045944	positive regulation of transcription by ...	224	3	4.74	0.85643
GO:0031669	cellular response to nutrient levels	285	4	6.03	0.85673
GO:0051240	positive regulation of multicellular org...	285	4	6.03	0.85673
GO:0000165	MAPK cascade	91	1	1.93	0.85804
GO:0009789	positive regulation of abscisic acid-act...	91	1	1.93	0.85804
GO:1901421	positive regulation of response to alcoh...	91	1	1.93	0.85804
GO:1905959	positive regulation of cellular response...	91	1	1.93	0.85804
GO:0098771	inorganic ion homeostasis	345	5	7.3	0.85832
GO:0044248	cellular catabolic process	1472	26	31.16	0.85889
GO:0030036	actin cytoskeleton organization	162	2	3.43	0.86058
GO:0048582	positive regulation of post-embryonic de...	162	2	3.43	0.86058
GO:0009850	auxin metabolic process	92	1	1.95	0.86106
GO:0032508	DNA duplex unwinding	92	1	1.95	0.86106
GO:0048444	floral organ morphogenesis	92	1	1.95	0.86106
GO:1903313	positive regulation of mRNA metabolic pr...	92	1	1.95	0.86106
GO:0009100	glycoprotein metabolic process	163	2	3.45	0.86289
GO:0016054	organic acid catabolic process	163	2	3.45	0.86289
GO:0046395	carboxylic acid catabolic process	163	2	3.45	0.86289
GO:0032446	protein modification by small protein co...	631	10	13.36	0.86390
GO:0009201	ribonucleoside triphosphate biosynthetic...	93	1	1.97	0.86402
GO:0048831	regulation of shoot system development	407	6	8.62	0.86467
GO:0006897	endocytosis	164	2	3.47	0.86517
GO:0071398	cellular response to fatty acid	164	2	3.47	0.86517
GO:0051179	localization	3194	60	67.62	0.86527
GO:0032392	DNA geometric change	95	1	2.01	0.86974
GO:0009150	purine ribonucleotide metabolic process	231	3	4.89	0.87025
GO:0048366	leaf development	581	9	12.3	0.87053
GO:0071496	cellular response to external stimulus	353	5	7.47	0.87123
GO:0050776	regulation of immune response	232	3	4.91	0.87212
GO:0003333	amino acid transmembrane transport	96	1	2.03	0.87252
GO:0006865	amino acid transport	96	1	2.03	0.87252
GO:0010431	seed maturation	96	1	2.03	0.87252
GO:0043087	regulation of GTPase activity	96	1	2.03	0.87252
GO:0051702	biological process involved in interacti...	96	1	2.03	0.87252
GO:0048367	shoot system development	1333	23	28.22	0.87304
GO:0000281	mitotic cytokinesis	168	2	3.56	0.87395
GO:0016310	phosphorylation	1439	25	30.47	0.87461
GO:0051094	positive regulation of developmental pro...	296	4	6.27	0.87585
GO:0009142	nucleoside triphosphate biosynthetic pro...	98	1	2.07	0.87789
GO:0043648	dicarboxylic acid metabolic process	98	1	2.07	0.87789
GO:0042180	cellular ketone metabolic process	170	2	3.6	0.87814
GO:0065009	regulation of molecular function	755	12	15.98	0.88012
GO:0030182	neuron differentiation	99	1	2.1	0.88048
GO:0043488	regulation of mRNA stability	99	1	2.1	0.88048
GO:0009966	regulation of signal transduction	702	11	14.86	0.88217
GO:0061640	cytoskeleton-dependent cytokinesis	172	2	3.64	0.88220
GO:0044403	biological process involved in symbiotic...	238	3	5.04	0.88288
GO:0061013	regulation of mRNA catabolic process	100	1	2.12	0.88303
GO:0009826	unidimensional cell growth	420	6	8.89	0.88312
GO:0016036	cellular response to phosphate starvatio...	101	1	2.14	0.88552
GO:0048583	regulation of response to stimulus	1296	22	27.44	0.88560
GO:0009860	pollen tube growth	175	2	3.7	0.88806
GO:1903825	organic acid transmembrane transport	178	2	3.77	0.89365
GO:1905039	carboxylic acid transmembrane transport	178	2	3.77	0.89365
GO:0002181	cytoplasmic translation	105	1	2.22	0.89496
GO:0006906	vesicle fusion	106	1	2.24	0.89720
GO:0009615	response to virus	106	1	2.24	0.89720
GO:0046434	organophosphate catabolic process	106	1	2.24	0.89720
GO:0048699	generation of neurons	106	1	2.24	0.89720
GO:0090174	organelle membrane fusion	108	1	2.29	0.90153
GO:0045893	positive regulation of DNA-templated tra...	667	10	14.12	0.90299
GO:0048871	multicellular organismal-level homeostas...	109	1	2.31	0.90363
GO:0098656	monoatomic anion transmembrane transport	378	5	8	0.90535
GO:0000724	double-strand break repair via homologou...	110	1	2.33	0.90568
GO:0000725	recombinational repair	110	1	2.33	0.90568
GO:0009630	gravitropism	110	1	2.33	0.90568
GO:0046165	alcohol biosynthetic process	110	1	2.33	0.90568
GO:0009967	positive regulation of signal transducti...	253	3	5.36	0.90632
GO:0030029	actin filament-based process	188	2	3.98	0.91046
GO:0000910	cytokinesis	189	2	4	0.91199
GO:0010948	negative regulation of cell cycle proces...	114	1	2.41	0.91347
GO:0046148	pigment biosynthetic process	190	2	4.02	0.91351
GO:0003006	developmental process involved in reprod...	2171	38	45.96	0.91363
GO:0045787	positive regulation of cell cycle	115	1	2.43	0.91531
GO:0002682	regulation of immune system process	260	3	5.5	0.91574
GO:0009259	ribonucleotide metabolic process	261	3	5.53	0.91701
GO:0000041	transition metal ion transport	118	1	2.5	0.92061
GO:0034968	histone lysine methylation	118	1	2.5	0.92061
GO:0045860	positive regulation of protein kinase ac...	118	1	2.5	0.92061
GO:1902531	regulation of intracellular signal trans...	196	2	4.15	0.92208
GO:0009629	response to gravity	119	1	2.52	0.92230
GO:0022008	neurogenesis	119	1	2.52	0.92230
GO:0043487	regulation of RNA stability	120	1	2.54	0.92396
GO:0043543	protein acylation	120	1	2.54	0.92396
GO:0098813	nuclear chromosome segregation	198	2	4.19	0.92475
GO:0006486	protein glycosylation	121	1	2.56	0.92558
GO:0043413	macromolecule glycosylation	121	1	2.56	0.92558
GO:0046034	ATP metabolic process	121	1	2.56	0.92558
GO:0017148	negative regulation of translation	122	1	2.58	0.92716
GO:0070647	protein modification by small protein co...	696	10	14.74	0.92725
GO:0010629	negative regulation of gene expression	810	12	17.15	0.92732
GO:0006417	regulation of translation	200	2	4.23	0.92734
GO:0045935	positive regulation of nucleobase-contai...	870	13	18.42	0.92980
GO:1902680	positive regulation of RNA biosynthetic ...	700	10	14.82	0.93016
GO:0018022	peptidyl-lysine methylation	124	1	2.63	0.93024
GO:0019216	regulation of lipid metabolic process	124	1	2.63	0.93024
GO:0033674	positive regulation of kinase activity	124	1	2.63	0.93024
GO:1902275	regulation of chromatin organization	124	1	2.63	0.93024
GO:2000242	negative regulation of reproductive proc...	124	1	2.63	0.93024
GO:0009411	response to UV	203	2	4.3	0.93107
GO:0000956	nuclear-transcribed mRNA catabolic proce...	125	1	2.65	0.93172
GO:1901873	regulation of post-translational protein...	126	1	2.67	0.93318
GO:0031401	positive regulation of protein modificat...	206	2	4.36	0.93462
GO:0034249	negative regulation of amide metabolic p...	128	1	2.71	0.93600
GO:0098657	import into cell	208	2	4.4	0.93688
GO:0048608	reproductive structure development	1804	30	38.19	0.93709
GO:0061458	reproductive system development	1805	30	38.21	0.93752
GO:0048523	negative regulation of cellular process	1650	27	34.93	0.93924
GO:0045786	negative regulation of cell cycle	131	1	2.77	0.94001
GO:2000241	regulation of reproductive process	538	7	11.39	0.94075
GO:0034248	regulation of amide metabolic process	213	2	4.51	0.94223
GO:0001934	positive regulation of protein phosphory...	133	1	2.82	0.94254
GO:0009744	response to sucrose	133	1	2.82	0.94254
GO:0034285	response to disaccharide	133	1	2.82	0.94254
GO:0009205	purine ribonucleoside triphosphate metab...	134	1	2.84	0.94376
GO:0006310	DNA recombination	216	2	4.57	0.94523
GO:0009144	purine nucleoside triphosphate metabolic...	136	1	2.88	0.94614
GO:0051246	regulation of protein metabolic process	725	10	15.35	0.94614
GO:0033036	macromolecule localization	1125	17	23.82	0.94716
GO:0007059	chromosome segregation	219	2	4.64	0.94808
GO:0000209	protein polyubiquitination	138	1	2.92	0.94841
GO:0009199	ribonucleoside triphosphate metabolic pr...	138	1	2.92	0.94841
GO:0009101	glycoprotein biosynthetic process	139	1	2.94	0.94951
GO:0009965	leaf morphogenesis	139	1	2.94	0.94951
GO:0042327	positive regulation of phosphorylation	139	1	2.94	0.94951
GO:0045814	negative regulation of gene expression, ...	139	1	2.94	0.94951
GO:1901137	carbohydrate derivative biosynthetic pro...	491	6	10.4	0.95047
GO:0010562	positive regulation of phosphorus metabo...	141	1	2.99	0.95164
GO:0045937	positive regulation of phosphate metabol...	141	1	2.99	0.95164
GO:0051336	regulation of hydrolase activity	223	2	4.72	0.95166
GO:0018193	peptidyl-amino acid modification	618	8	13.08	0.95281
GO:0022607	cellular component assembly	1194	18	25.28	0.95302
GO:0031327	negative regulation of cellular biosynth...	913	13	19.33	0.95342
GO:0050778	positive regulation of immune response	143	1	3.03	0.95368
GO:0010467	gene expression	4209	76	89.11	0.95408
GO:0048284	organelle fusion	144	1	3.05	0.95467
GO:0016192	vesicle-mediated transport	682	9	14.44	0.95482
GO:0051254	positive regulation of RNA metabolic pro...	802	11	16.98	0.95565
GO:0042440	pigment metabolic process	228	2	4.83	0.95581
GO:0009890	negative regulation of biosynthetic proc...	920	13	19.48	0.95653
GO:1901564	organonitrogen compound metabolic proces...	5120	94	108.4	0.95793
GO:0010628	positive regulation of gene expression	810	11	17.15	0.95923
GO:0006470	protein dephosphorylation	149	1	3.15	0.95931
GO:0009141	nucleoside triphosphate metabolic proces...	149	1	3.15	0.95931
GO:0070085	glycosylation	149	1	3.15	0.95931
GO:0009892	negative regulation of metabolic process	1101	16	23.31	0.96046
GO:0002684	positive regulation of immune system pro...	151	1	3.2	0.96103
GO:0032535	regulation of cellular component size	151	1	3.2	0.96103
GO:0045859	regulation of protein kinase activity	153	1	3.24	0.96267
GO:0051130	positive regulation of cellular componen...	238	2	5.04	0.96310
GO:0002833	positive regulation of response to bioti...	154	1	3.26	0.96347
GO:0006887	exocytosis	154	1	3.26	0.96347
GO:0044237	cellular metabolic process	10561	207	223.59	0.96365
GO:0048868	pollen tube development	239	2	5.06	0.96377
GO:0031347	regulation of defense response	384	4	8.13	0.96403
GO:0010558	negative regulation of macromolecule bio...	881	12	18.65	0.96418
GO:0016571	histone methylation	155	1	3.28	0.96425
GO:0044282	small molecule catabolic process	240	2	5.08	0.96442
GO:1903046	meiotic cell cycle process	240	2	5.08	0.96442
GO:0009267	cellular response to starvation	242	2	5.12	0.96569
GO:0007399	nervous system development	157	1	3.32	0.96576
GO:0032103	positive regulation of response to exter...	158	1	3.35	0.96649
GO:0051347	positive regulation of transferase activ...	158	1	3.35	0.96649
GO:0043549	regulation of kinase activity	159	1	3.37	0.96721
GO:1903047	mitotic cell cycle process	391	4	8.28	0.96760
GO:0050790	regulation of catalytic activity	588	7	12.45	0.96787
GO:0015980	energy derivation by oxidation of organi...	160	1	3.39	0.96791
GO:0048513	animal organ development	160	1	3.39	0.96791
GO:0022414	reproductive process	2429	40	51.42	0.96807
GO:0010638	positive regulation of organelle organiz...	161	1	3.41	0.96859
GO:0048584	positive regulation of response to stimu...	529	6	11.2	0.96981
GO:0051049	regulation of transport	327	3	6.92	0.97085
GO:0043085	positive regulation of catalytic activit...	328	3	6.94	0.97132
GO:0000003	reproduction	2447	40	51.81	0.97186
GO:0010605	negative regulation of macromolecule met...	1022	14	21.64	0.97208
GO:0090066	regulation of anatomical structure size	167	1	3.54	0.97241
GO:0044238	primary metabolic process	9823	190	207.96	0.97258
GO:0031349	positive regulation of defense response	168	1	3.56	0.97300
GO:0009059	macromolecule biosynthetic process	4862	87	102.93	0.97397
GO:0006479	protein methylation	170	1	3.6	0.97414
GO:0008213	protein alkylation	170	1	3.6	0.97414
GO:1903311	regulation of mRNA metabolic process	172	1	3.64	0.97524
GO:0044085	cellular component biogenesis	1772	27	37.52	0.97642
GO:0051247	positive regulation of protein metabolic...	340	3	7.2	0.97648
GO:0071103	DNA conformation change	175	1	3.7	0.97679
GO:0051321	meiotic cell cycle	264	2	5.59	0.97706
GO:0016070	RNA metabolic process	4090	71	86.59	0.97853
GO:0006402	mRNA catabolic process	179	1	3.79	0.97871
GO:0071705	nitrogen compound transport	1049	14	22.21	0.97886
GO:0006091	generation of precursor metabolites and ...	420	4	8.89	0.97916
GO:0036211	protein modification process	2596	42	54.96	0.97935
GO:0051129	negative regulation of cellular componen...	183	1	3.87	0.98048
GO:0031328	positive regulation of cellular biosynth...	942	12	19.94	0.98145
GO:0001932	regulation of protein phosphorylation	188	1	3.98	0.98248
GO:0006913	nucleocytoplasmic transport	190	1	4.02	0.98322
GO:0045088	regulation of innate immune response	190	1	4.02	0.98322
GO:0051169	nuclear transport	190	1	4.02	0.98322
GO:0009891	positive regulation of biosynthetic proc...	951	12	20.13	0.98323
GO:0002831	regulation of response to biotic stimulu...	281	2	5.95	0.98326
GO:0042594	response to starvation	282	2	5.97	0.98357
GO:1901360	organic cyclic compound metabolic proces...	5790	104	122.58	0.98386
GO:0009909	regulation of flower development	283	2	5.99	0.98387
GO:0010557	positive regulation of macromolecule bio...	897	11	18.99	0.98451
GO:0044270	cellular nitrogen compound catabolic pro...	366	3	7.75	0.98479
GO:0051173	positive regulation of nitrogen compound...	1141	15	24.16	0.98506
GO:0046700	heterocycle catabolic process	369	3	7.81	0.98554
GO:0000280	nuclear division	292	2	6.18	0.98637
GO:0033044	regulation of chromosome organization	201	1	4.26	0.98677
GO:0044093	positive regulation of molecular functio...	387	3	8.19	0.98937
GO:0006725	cellular aromatic compound metabolic pro...	5614	99	118.85	0.98950
GO:0042325	regulation of phosphorylation	213	1	4.51	0.98980
GO:0034655	nucleobase-containing compound catabolic...	308	2	6.52	0.98992
GO:0006518	peptide metabolic process	678	7	14.35	0.99023
GO:0051338	regulation of transferase activity	216	1	4.57	0.99044
GO:0051052	regulation of DNA metabolic process	218	1	4.62	0.99085
GO:0009856	pollination	315	2	6.67	0.99117
GO:0006401	RNA catabolic process	221	1	4.68	0.99142
GO:0044706	multi-multicellular organism process	317	2	6.71	0.99150
GO:0009893	positive regulation of metabolic process	1318	17	27.9	0.99197
GO:0010564	regulation of cell cycle process	225	1	4.76	0.99213
GO:0031324	negative regulation of cellular metaboli...	1082	13	22.91	0.99248
GO:0016570	histone modification	325	2	6.88	0.99270
GO:0010604	positive regulation of macromolecule met...	1207	15	25.55	0.99272
GO:0032879	regulation of localization	411	3	8.7	0.99299
GO:0032101	regulation of response to external stimu...	329	2	6.97	0.99323
GO:0051640	organelle localization	233	1	4.93	0.99339
GO:1901361	organic cyclic compound catabolic proces...	416	3	8.81	0.99357
GO:0031325	positive regulation of cellular metaboli...	1282	16	27.14	0.99381
GO:0022402	cell cycle process	711	7	15.05	0.99384
GO:0043603	amide metabolic process	845	9	17.89	0.99388
GO:0000278	mitotic cell cycle	504	4	10.67	0.99456
GO:0080134	regulation of response to stress	585	5	12.39	0.99508
GO:0031399	regulation of protein modification proce...	347	2	7.35	0.99521
GO:0048316	seed development	942	10	19.94	0.99596
GO:0010608	post-transcriptional regulation of gene ...	357	2	7.56	0.99605
GO:0048285	organelle fission	357	2	7.56	0.99605
GO:0043604	amide biosynthetic process	678	6	14.35	0.99642
GO:0006807	nitrogen compound metabolic process	8948	164	189.44	0.99647
GO:0018205	peptidyl-lysine modification	264	1	5.59	0.99663
GO:0043687	post-translational protein modification	1026	11	21.72	0.99684
GO:0006338	chromatin remodeling	369	2	7.81	0.99686
GO:0019220	regulation of phosphate metabolic proces...	268	1	5.67	0.99691
GO:0051174	regulation of phosphorus metabolic proce...	268	1	5.67	0.99691
GO:0042886	amide transport	765	7	16.2	0.99718
GO:0043170	macromolecule metabolic process	8218	148	173.98	0.99719
GO:0016043	cellular component organization	3821	60	80.89	0.99741
GO:0006974	DNA damage response	469	3	9.93	0.99749
GO:0040029	epigenetic regulation of gene expression	279	1	5.91	0.99756
GO:0010154	fruit development	981	10	20.77	0.99760
GO:0019538	protein metabolic process	3936	62	83.33	0.99760
GO:0006281	DNA repair	383	2	8.11	0.99761
GO:0070925	organelle assembly	280	1	5.93	0.99762
GO:0003002	regionalization	286	1	6.05	0.99791
GO:0019439	aromatic compound catabolic process	392	2	8.3	0.99800
GO:0006605	protein targeting	292	1	6.18	0.99816
GO:0015833	peptide transport	730	6	15.45	0.99839
GO:0006412	translation	580	4	12.28	0.99849
GO:0043414	macromolecule methylation	305	1	6.46	0.99862
GO:0043043	peptide biosynthetic process	591	4	12.51	0.99875
GO:0032259	methylation	428	2	9.06	0.99901
GO:0071840	cellular component organization or bioge...	4263	66	90.25	0.99907
GO:0015031	protein transport	691	5	14.63	0.99912
GO:0007389	pattern specification process	330	1	6.99	0.99920
GO:0090304	nucleic acid metabolic process	4596	72	97.3	0.99920
GO:0009793	embryo development ending in seed dorman...	617	4	13.06	0.99920
GO:0045184	establishment of protein localization	704	5	14.9	0.99929
GO:0006139	nucleobase-containing compound metabolic...	5050	80	106.91	0.99942
GO:0008104	protein localization	871	7	18.44	0.99944
GO:0051128	regulation of cellular component organiz...	719	5	15.22	0.99945
GO:0034641	cellular nitrogen compound metabolic pro...	5811	94	123.03	0.99959
GO:0007049	cell cycle	922	7	19.52	0.99975
GO:0033554	cellular response to stress	1426	14	30.19	0.99979
GO:0070727	cellular macromolecule localization	946	7	20.03	0.99983
GO:0046483	heterocycle metabolic process	5456	85	115.51	0.99983
GO:0048522	positive regulation of cellular process	1787	19	37.83	0.99987
GO:0033043	regulation of organelle organization	420	1	8.89	0.99989
GO:0009790	embryo development	736	4	15.58	0.99991
GO:0065003	protein-containing complex assembly	825	5	17.47	0.99991
GO:0051726	regulation of cell cycle	432	1	9.15	0.99991
GO:0048518	positive regulation of biological proces...	2155	24	45.62	0.99993
GO:0051276	chromosome organization	857	5	18.14	0.99995
GO:0006886	intracellular protein transport	600	2	12.7	0.99997
GO:0006325	chromatin organization	623	2	13.19	0.99998
GO:0043412	macromolecule modification	3398	43	71.94	0.99998
GO:0071824	protein-DNA complex organization	694	2	14.69	1.00000
GO:0046907	intracellular transport	941	4	19.92	1.00000
GO:0016071	mRNA metabolic process	605	1	12.81	1.00000
GO:0051649	establishment of localization in cell	1041	5	22.04	1.00000
GO:0006259	DNA metabolic process	770	2	16.3	1.00000
GO:0043933	protein-containing complex organization	1437	9	30.42	1.00000
GO:0051641	cellular localization	1403	8	29.7	1.00000
GO:0090305	nucleic acid phosphodiester bond hydroly...	807	1	17.09	1.00000
GO:0006996	organelle organization	2361	18	49.98	1.00000

## Sheet: Lin_s_hyp
Supplementary Table S2. Gene enrichment analysis for a balanced subset of flax samples: mature leaf blades from the shoot at 10 cm from the top at 30 DAG, stem fragments 1-3 cm from the top at 30 DAG, roots of seedlings at 5 DAG, hypocotyls of seedlings at 5 DAG, mature flower carpels before pollination at 56 DAG, capsule without seeds at 14 DAF, seeds without capsule at 14 DAF, SAM (shoot apical…
Hypocotyls of seedlings collected as the stem between cotyledons and roots at 5 DAG on Petri dishes.
GO.ID	Term	Annotated	Significant	Expected	Fisher
GO:0009099	valine biosynthetic process	3	2	0	2.8e-07
GO:0006549	isoleucine metabolic process	6	2	0	1.4e-06
GO:0009097	isoleucine biosynthetic process	6	2	0	1.4e-06
GO:0006573	valine metabolic process	11	2	0	5.1e-06
GO:0009082	branched-chain amino acid biosynthetic p...	13	2	0	7.3e-06
GO:0009081	branched-chain amino acid metabolic proc...	42	2	0.01	8.0e-05
GO:1901607	alpha-amino acid biosynthetic process	174	2	0.06	0.0014
GO:0008652	amino acid biosynthetic process	191	2	0.06	0.0016
GO:1901605	alpha-amino acid metabolic process	294	2	0.1	0.0038
GO:0006520	amino acid metabolic process	428	2	0.14	0.0080
GO:0050790	regulation of catalytic activity	588	2	0.2	0.0147
GO:0048878	chemical homeostasis	614	2	0.21	0.0160
GO:0016053	organic acid biosynthetic process	638	2	0.21	0.0172
GO:0046394	carboxylic acid biosynthetic process	638	2	0.21	0.0172
GO:0010268	brassinosteroid homeostasis	66	1	0.02	0.0219
GO:0006885	regulation of pH	71	1	0.02	0.0235
GO:0065009	regulation of molecular function	755	2	0.25	0.0237
GO:0042592	homeostatic process	760	2	0.25	0.0240
GO:0016131	brassinosteroid metabolic process	74	1	0.02	0.0245
GO:0016128	phytosteroid metabolic process	78	1	0.03	0.0258
GO:0044283	small molecule biosynthetic process	861	2	0.29	0.0303
GO:0016036	cellular response to phosphate starvatio...	101	1	0.03	0.0333
GO:0055088	lipid homeostasis	103	1	0.03	0.0339
GO:0065007	biological regulation	7116	5	2.38	0.0393
GO:0008202	steroid metabolic process	173	1	0.06	0.0565
GO:0009741	response to brassinosteroid	182	1	0.06	0.0593
GO:0019752	carboxylic acid metabolic process	1265	2	0.42	0.0615
GO:0006082	organic acid metabolic process	1373	2	0.46	0.0713
GO:0043436	oxoacid metabolic process	1373	2	0.46	0.0713
GO:0009267	cellular response to starvation	242	1	0.08	0.0782
GO:1901566	organonitrogen compound biosynthetic pro...	1504	2	0.5	0.0839
GO:0042594	response to starvation	282	1	0.09	0.0907
GO:0031669	cellular response to nutrient levels	285	1	0.1	0.0916
GO:0055080	monoatomic cation homeostasis	322	1	0.11	0.1029
GO:0031668	cellular response to extracellular stimu...	335	1	0.11	0.1069
GO:0098771	inorganic ion homeostasis	345	1	0.12	0.1099
GO:0065008	regulation of biological quality	1767	2	0.59	0.1112
GO:0071496	cellular response to external stimulus	353	1	0.12	0.1124
GO:0016311	dephosphorylation	376	1	0.13	0.1193
GO:0031667	response to nutrient levels	391	1	0.13	0.1238
GO:0050801	monoatomic ion homeostasis	394	1	0.13	0.1247
GO:0044281	small molecule metabolic process	1991	2	0.67	0.1364
GO:0042445	hormone metabolic process	442	1	0.15	0.1390
GO:0009991	response to extracellular stimulus	445	1	0.15	0.1399
GO:1901615	organic hydroxy compound metabolic proce...	493	1	0.16	0.1539
GO:0006357	regulation of transcription by RNA polym...	572	1	0.19	0.1766
GO:0010817	regulation of hormone levels	600	1	0.2	0.1846
GO:0006366	transcription by RNA polymerase II	631	1	0.21	0.1933
GO:0014070	response to organic cyclic compound	646	1	0.22	0.1974
GO:0006812	monoatomic cation transport	695	1	0.23	0.2110
GO:0008152	metabolic process	11519	5	3.85	0.3038
GO:0006629	lipid metabolic process	1141	1	0.38	0.3257
GO:0006811	monoatomic ion transport	1143	1	0.38	0.3262
GO:0030154	cell differentiation	1244	1	0.42	0.3502
GO:0044249	cellular biosynthetic process	6353	3	2.12	0.3609
GO:1901576	organic substance biosynthetic process	6429	3	2.15	0.3695
GO:0009058	biosynthetic process	6579	3	2.2	0.3866
GO:0033554	cellular response to stress	1426	1	0.48	0.3915
GO:0033993	response to lipid	1432	1	0.48	0.3928
GO:0048869	cellular developmental process	1519	1	0.51	0.4118
GO:0044238	primary metabolic process	9823	4	3.28	0.4360
GO:0008150	biological_process	16027	6	5.36	0.5068
GO:0071704	organic substance metabolic process	10517	4	3.52	0.5152
GO:0044237	cellular metabolic process	10561	4	3.53	0.5203
GO:0009605	response to external stimulus	2098	1	0.7	0.5257
GO:0006796	phosphate-containing compound metabolic ...	2168	1	0.72	0.5381
GO:1901564	organonitrogen compound metabolic proces...	5120	2	1.71	0.5474
GO:0006793	phosphorus metabolic process	2241	1	0.75	0.5508
GO:0009725	response to hormone	2306	1	0.77	0.5618
GO:0006355	regulation of DNA-templated transcriptio...	2342	1	0.78	0.5679
GO:0009719	response to endogenous stimulus	2368	1	0.79	0.5722
GO:2001141	regulation of RNA biosynthetic process	2372	1	0.79	0.5728
GO:0006351	DNA-templated transcription	2440	1	0.82	0.5839
GO:1901700	response to oxygen-containing compound	2450	1	0.82	0.5855
GO:0032774	RNA biosynthetic process	2488	1	0.83	0.5916
GO:0007154	cell communication	2501	1	0.84	0.5936
GO:0051252	regulation of RNA metabolic process	2551	1	0.85	0.6014
GO:0019219	regulation of nucleobase-containing comp...	2698	1	0.9	0.6237
GO:1901360	organic cyclic compound metabolic proces...	5790	2	1.94	0.6273
GO:0006810	transport	2840	1	0.95	0.6443
GO:0034654	nucleobase-containing compound biosynthe...	2862	1	0.96	0.6474
GO:0051234	establishment of localization	2905	1	0.97	0.6534
GO:0006807	nitrogen compound metabolic process	8948	3	2.99	0.6535
GO:0010468	regulation of gene expression	2941	1	0.98	0.6583
GO:0010556	regulation of macromolecule biosynthetic...	3088	1	1.03	0.6779
GO:0018130	heterocycle biosynthetic process	3162	1	1.06	0.6874
GO:0051179	localization	3194	1	1.07	0.6915
GO:0051171	regulation of nitrogen compound metaboli...	3195	1	1.07	0.6916
GO:0031326	regulation of cellular biosynthetic proc...	3197	1	1.07	0.6918
GO:0010033	response to organic substance	3214	1	1.07	0.6940
GO:0009889	regulation of biosynthetic process	3229	1	1.08	0.6958
GO:0019438	aromatic compound biosynthetic process	3263	1	1.09	0.7000
GO:0080090	regulation of primary metabolic process	3292	1	1.1	0.7036
GO:1901362	organic cyclic compound biosynthetic pro...	3400	1	1.14	0.7164
GO:0060255	regulation of macromolecule metabolic pr...	3462	1	1.16	0.7236
GO:0051716	cellular response to stimulus	3645	1	1.22	0.7439
GO:0044271	cellular nitrogen compound biosynthetic ...	3690	1	1.23	0.7487
GO:0031323	regulation of cellular metabolic process	3736	1	1.25	0.7535
GO:0019222	regulation of metabolic process	3828	1	1.28	0.7629
GO:0050896	response to stimulus	7226	2	2.42	0.7708
GO:0006950	response to stress	4028	1	1.35	0.7824
GO:0016070	RNA metabolic process	4090	1	1.37	0.7881
GO:0042221	response to chemical	4108	1	1.37	0.7898
GO:0010467	gene expression	4209	1	1.41	0.7988
GO:0090304	nucleic acid metabolic process	4596	1	1.54	0.8305
GO:0032502	developmental process	4706	1	1.57	0.8387
GO:0009059	macromolecule biosynthetic process	4862	1	1.63	0.8498
GO:0006139	nucleobase-containing compound metabolic...	5050	1	1.69	0.8623
GO:0046483	heterocycle metabolic process	5456	1	1.82	0.8863
GO:0009987	cellular process	14184	4	4.74	0.8888
GO:0006725	cellular aromatic compound metabolic pro...	5614	1	1.88	0.8947
GO:0050794	regulation of cellular process	5779	1	1.93	0.9029
GO:0034641	cellular nitrogen compound metabolic pro...	5811	1	1.94	0.9044
GO:0050789	regulation of biological process	6308	1	2.11	0.9256
GO:0043170	macromolecule metabolic process	8218	1	2.75	0.9746

## Sheet: Lin_pistil
Supplementary Table S2. Gene enrichment analysis for a balanced subset of flax samples: mature leaf blades from the shoot at 10 cm from the top at 30 DAG, stem fragments 1-3 cm from the top at 30 DAG, roots of seedlings at 5 DAG, hypocotyls of seedlings at 5 DAG, mature flower carpels before pollination at 56 DAG, capsule without seeds at 14 DAF, seeds without capsule at 14 DAF, SAM (shoot apical…
Mature flower carpels (before pollination) at 56 DAG.
GO.ID	Term	Annotated	Significant	Expected	Fisher
GO:0010048	vernalization response	48	3	0.11	0.00017
GO:0006874	intracellular calcium ion homeostasis	51	3	0.11	0.00020
GO:0010023	proanthocyanidin biosynthetic process	10	2	0.02	0.00022
GO:0055074	calcium ion homeostasis	53	3	0.12	0.00022
GO:0009699	phenylpropanoid biosynthetic process	154	4	0.34	0.00037
GO:0009698	phenylpropanoid metabolic process	177	4	0.39	0.00063
GO:0006882	intracellular zinc ion homeostasis	19	2	0.04	0.00081
GO:0044550	secondary metabolite biosynthetic proces...	350	5	0.78	0.00103
GO:0030026	intracellular manganese ion homeostasis	22	2	0.05	0.00109
GO:0055071	manganese ion homeostasis	27	2	0.06	0.00164
GO:0051592	response to calcium ion	32	2	0.07	0.00230
GO:0055062	phosphate ion homeostasis	32	2	0.07	0.00230
GO:0046189	phenol-containing compound biosynthetic ...	36	2	0.08	0.00291
GO:0019748	secondary metabolic process	520	5	1.16	0.00571
GO:0043086	negative regulation of catalytic activit...	190	3	0.42	0.00865
GO:0080088	spermidine hydroxycinnamate conjugate bi...	4	1	0.01	0.00889
GO:0009791	post-embryonic development	2337	11	5.21	0.01115
GO:0030003	intracellular monoatomic cation homeosta...	215	3	0.48	0.01209
GO:0009809	lignin biosynthetic process	75	2	0.17	0.01213
GO:0055081	monoatomic anion homeostasis	77	2	0.17	0.01275
GO:0006649	phospholipid transfer to membrane	6	1	0.01	0.01330
GO:0006873	intracellular monoatomic ion homeostasis	226	3	0.5	0.01382
GO:0032501	multicellular organismal process	4200	16	9.36	0.01416
GO:0044092	negative regulation of molecular functio...	230	3	0.51	0.01448
GO:0032259	methylation	428	4	0.95	0.01480
GO:0009808	lignin metabolic process	85	2	0.19	0.01539
GO:0009821	alkaloid biosynthetic process	7	1	0.02	0.01550
GO:0018958	phenol-containing compound metabolic pro...	90	2	0.2	0.01714
GO:0003006	developmental process involved in reprod...	2171	10	4.84	0.01829
GO:0070588	calcium ion transmembrane transport	96	2	0.21	0.01935
GO:0000451	rRNA 2'-O-methylation	9	1	0.02	0.01988
GO:0006816	calcium ion transport	101	2	0.23	0.02128
GO:0009908	flower development	742	5	1.65	0.02370
GO:0009909	regulation of flower development	283	3	0.63	0.02494
GO:0090567	reproductive shoot system development	759	5	1.69	0.02583
GO:0010430	fatty acid omega-oxidation	13	1	0.03	0.02860
GO:0009810	stilbene metabolic process	14	1	0.03	0.03076
GO:0046272	stilbene catabolic process	14	1	0.03	0.03076
GO:0097176	epoxide metabolic process	14	1	0.03	0.03076
GO:0009856	pollination	315	3	0.7	0.03280
GO:0055082	intracellular chemical homeostasis	315	3	0.7	0.03280
GO:0044706	multi-multicellular organism process	317	3	0.71	0.03333
GO:0055080	monoatomic cation homeostasis	322	3	0.72	0.03468
GO:0009820	alkaloid metabolic process	16	1	0.04	0.03508
GO:0018904	ether metabolic process	16	1	0.04	0.03508
GO:0019373	epoxygenase P450 pathway	16	1	0.04	0.03508
GO:0035150	regulation of tube size	16	1	0.04	0.03508
GO:0035296	regulation of tube diameter	16	1	0.04	0.03508
GO:0042632	cholesterol homeostasis	16	1	0.04	0.03508
GO:0055092	sterol homeostasis	16	1	0.04	0.03508
GO:0097746	blood vessel diameter maintenance	16	1	0.04	0.03508
GO:0022414	reproductive process	2429	10	5.41	0.03690
GO:0045493	xylan catabolic process	17	1	0.04	0.03723
GO:2000895	hemicellulose catabolic process	17	1	0.04	0.03723
GO:0000003	reproduction	2447	10	5.45	0.03857
GO:0120256	olefinic compound catabolic process	18	1	0.04	0.03938
GO:0006811	monoatomic ion transport	1143	6	2.55	0.03948
GO:0098771	inorganic ion homeostasis	345	3	0.77	0.04122
GO:0006805	xenobiotic metabolic process	19	1	0.04	0.04152
GO:0009624	response to nematode	147	2	0.33	0.04243
GO:0048608	reproductive structure development	1804	8	4.02	0.04280
GO:0061458	reproductive system development	1805	8	4.02	0.04292
GO:0009812	flavonoid metabolic process	151	2	0.34	0.04453
GO:1901957	regulation of cutin biosynthetic process	21	1	0.05	0.04580
GO:0006631	fatty acid metabolic process	360	3	0.8	0.04580
GO:0048856	anatomical structure development	4406	15	9.82	0.04698
GO:0090376	seed trichome differentiation	22	1	0.05	0.04792
GO:0090378	seed trichome elongation	22	1	0.05	0.04792
GO:1902358	sulfate transmembrane transport	22	1	0.05	0.04792
GO:0048731	system development	2902	11	6.47	0.04822
GO:1900425	negative regulation of defense response ...	24	1	0.05	0.05217
GO:0019725	cellular homeostasis	383	3	0.85	0.05330
GO:0050801	monoatomic ion homeostasis	394	3	0.88	0.05708
GO:0007275	multicellular organism development	3738	13	8.33	0.05726
GO:0009860	pollen tube growth	175	2	0.39	0.05791
GO:0008217	regulation of blood pressure	27	1	0.06	0.05850
GO:0019218	regulation of steroid metabolic process	27	1	0.06	0.05850
GO:0090181	regulation of cholesterol metabolic proc...	27	1	0.06	0.05850
GO:0006633	fatty acid biosynthetic process	179	2	0.4	0.06026
GO:0048831	regulation of shoot system development	407	3	0.91	0.06172
GO:0008150	biological_process	16027	39	35.72	0.06227
GO:0008203	cholesterol metabolic process	30	1	0.07	0.06479
GO:0009826	unidimensional cell growth	420	3	0.94	0.06652
GO:0030488	tRNA methylation	31	1	0.07	0.06688
GO:0044347	cell wall polysaccharide catabolic proce...	31	1	0.07	0.06688
GO:0046688	response to copper ion	31	1	0.07	0.06688
GO:0006812	monoatomic cation transport	695	4	1.55	0.06791
GO:1902600	proton transmembrane transport	194	2	0.43	0.06937
GO:0008272	sulfate transport	33	1	0.07	0.07104
GO:0019369	arachidonic acid metabolic process	33	1	0.07	0.07104
GO:0030258	lipid modification	197	2	0.44	0.07125
GO:0048589	developmental growth	708	4	1.58	0.07167
GO:0008015	blood circulation	34	1	0.08	0.07311
GO:0019252	starch biosynthetic process	34	1	0.08	0.07311
GO:0003018	vascular process in circulatory system	35	1	0.08	0.07518
GO:0006954	inflammatory response	36	1	0.08	0.07725
GO:0032502	developmental process	4706	15	10.49	0.07779
GO:0009932	cell tip growth	212	2	0.47	0.08086
GO:0016998	cell wall macromolecule catabolic proces...	39	1	0.09	0.08342
GO:0045824	negative regulation of innate immune res...	40	1	0.09	0.08546
GO:0042761	very long-chain fatty acid biosynthetic ...	41	1	0.09	0.08751
GO:0072583	clathrin-dependent endocytosis	41	1	0.09	0.08751
GO:0015914	phospholipid transport	42	1	0.09	0.08954
GO:0031167	rRNA methylation	42	1	0.09	0.08954
GO:0009718	anthocyanin-containing compound biosynth...	44	1	0.1	0.09361
GO:0010345	suberin biosynthetic process	44	1	0.1	0.09361
GO:0060560	developmental growth involved in morphog...	493	3	1.1	0.09655
GO:1901615	organic hydroxy compound metabolic proce...	493	3	1.1	0.09655
GO:0019438	aromatic compound biosynthetic process	3263	11	7.27	0.09664
GO:0006690	icosanoid metabolic process	46	1	0.1	0.09765
GO:0048868	pollen tube development	239	2	0.53	0.09909
GO:0006625	protein targeting to peroxisome	48	1	0.11	0.10168
GO:0072662	protein localization to peroxisome	48	1	0.11	0.10168
GO:0072663	establishment of protein localization to...	48	1	0.11	0.10168
GO:1902652	secondary alcohol metabolic process	48	1	0.11	0.10168
GO:0046839	phospholipid dephosphorylation	49	1	0.11	0.10369
GO:0043574	peroxisomal transport	50	1	0.11	0.10569
GO:0000038	very long-chain fatty acid metabolic pro...	51	1	0.11	0.10769
GO:1900673	olefin metabolic process	51	1	0.11	0.10769
GO:0002229	defense response to oomycetes	52	1	0.12	0.10968
GO:0072348	sulfur compound transport	52	1	0.12	0.10968
GO:0003013	circulatory system process	53	1	0.12	0.11167
GO:0048588	developmental cell growth	262	2	0.58	0.11545
GO:0042335	cuticle development	55	1	0.12	0.11564
GO:0050777	negative regulation of immune response	55	1	0.12	0.11564
GO:2000241	regulation of reproductive process	538	3	1.2	0.11740
GO:0002239	response to oomycetes	56	1	0.12	0.11762
GO:0042759	long-chain fatty acid biosynthetic proce...	57	1	0.13	0.11959
GO:1901617	organic hydroxy compound biosynthetic pr...	268	2	0.6	0.11983
GO:0065007	biological regulation	7116	20	15.86	0.11993
GO:0010143	cutin biosynthetic process	58	1	0.13	0.12156
GO:0160062	cutin-based cuticle development	58	1	0.13	0.12156
GO:1900424	regulation of defense response to bacter...	62	1	0.14	0.12939
GO:0010075	regulation of meristem growth	63	1	0.14	0.13134
GO:0098660	inorganic ion transmembrane transport	567	3	1.26	0.13168
GO:0000154	rRNA modification	65	1	0.14	0.13522
GO:0006898	receptor-mediated endocytosis	65	1	0.14	0.13522
GO:0033559	unsaturated fatty acid metabolic process	65	1	0.14	0.13522
GO:0009845	seed germination	289	2	0.64	0.13547
GO:0002832	negative regulation of response to bioti...	67	1	0.15	0.13908
GO:0050793	regulation of developmental process	1247	5	2.78	0.14189
GO:0050790	regulation of catalytic activity	588	3	1.31	0.14239
GO:0002683	negative regulation of immune system pro...	71	1	0.16	0.14676
GO:2000026	regulation of multicellular organismal d...	929	4	2.07	0.15086
GO:0045491	xylan metabolic process	74	1	0.16	0.15247
GO:0090351	seedling development	312	2	0.7	0.15310
GO:0019722	calcium-mediated signaling	75	1	0.17	0.15437
GO:0046283	anthocyanin-containing compound metaboli...	75	1	0.17	0.15437
GO:0009409	response to cold	613	3	1.37	0.15551
GO:0048878	chemical homeostasis	614	3	1.37	0.15605
GO:0032989	cellular component morphogenesis	620	3	1.38	0.15926
GO:0040007	growth	951	4	2.12	0.16014
GO:0032102	negative regulation of response to exter...	79	1	0.18	0.16191
GO:0000902	cell morphogenesis	625	3	1.39	0.16195
GO:0019395	fatty acid oxidation	80	1	0.18	0.16379
GO:0071466	cellular response to xenobiotic stimulus	80	1	0.18	0.16379
GO:0009611	response to wounding	330	2	0.74	0.16721
GO:0001510	RNA methylation	83	1	0.18	0.16939
GO:0007031	peroxisome organization	83	1	0.18	0.16939
GO:0120252	hydrocarbon metabolic process	83	1	0.18	0.16939
GO:0009410	response to xenobiotic stimulus	84	1	0.19	0.17125
GO:0010410	hemicellulose metabolic process	84	1	0.19	0.17125
GO:0048367	shoot system development	1333	5	2.97	0.17280
GO:0016049	cell growth	646	3	1.44	0.17341
GO:0072330	monocarboxylic acid biosynthetic process	339	2	0.76	0.17435
GO:0010102	lateral root morphogenesis	86	1	0.19	0.17496
GO:0006400	tRNA modification	87	1	0.19	0.17681
GO:0048580	regulation of post-embryonic development	655	3	1.46	0.17840
GO:0005982	starch metabolic process	88	1	0.2	0.17865
GO:0010101	post-embryonic root morphogenesis	88	1	0.2	0.17865
GO:0035266	meristem growth	90	1	0.2	0.18233
GO:0098661	inorganic anion transmembrane transport	92	1	0.21	0.18599
GO:0005976	polysaccharide metabolic process	354	2	0.79	0.18636
GO:0034440	lipid oxidation	93	1	0.21	0.18781
GO:0042537	benzene-containing compound metabolic pr...	93	1	0.21	0.18781
GO:0007267	cell-cell signaling	94	1	0.21	0.18963
GO:0019932	second-messenger-mediated signaling	94	1	0.21	0.18963
GO:0032787	monocarboxylic acid metabolic process	680	3	1.52	0.19246
GO:1902074	response to salt	680	3	1.52	0.19246
GO:0015748	organophosphate ester transport	97	1	0.22	0.19506
GO:0000272	polysaccharide catabolic process	98	1	0.22	0.19687
GO:0009636	response to toxic substance	368	2	0.82	0.19768
GO:1901568	fatty acid derivative metabolic process	99	1	0.22	0.19867
GO:0001676	long-chain fatty acid metabolic process	101	1	0.23	0.20225
GO:0009250	glucan biosynthetic process	101	1	0.23	0.20225
GO:0048437	floral organ development	374	2	0.83	0.20256
GO:0010114	response to red light	102	1	0.23	0.20404
GO:0055088	lipid homeostasis	103	1	0.23	0.20583
GO:0048653	anther development	106	1	0.24	0.21115
GO:0051239	regulation of multicellular organismal p...	1066	4	2.38	0.21193
GO:0048468	cell development	714	3	1.59	0.21203
GO:0003008	system process	107	1	0.24	0.21292
GO:0042542	response to hydrogen peroxide	107	1	0.24	0.21292
GO:0009630	gravitropism	110	1	0.25	0.21820
GO:0031348	negative regulation of defense response	112	1	0.25	0.22171
GO:0016125	sterol metabolic process	113	1	0.25	0.22345
GO:0010035	response to inorganic substance	1462	5	3.26	0.22371
GO:2000280	regulation of root development	115	1	0.26	0.22693
GO:0008033	tRNA processing	116	1	0.26	0.22866
GO:0048364	root development	744	3	1.66	0.22966
GO:0022622	root system development	746	3	1.66	0.23085
GO:0030001	metal ion transport	409	2	0.91	0.23128
GO:0009629	response to gravity	119	1	0.27	0.23384
GO:0009813	flavonoid biosynthetic process	120	1	0.27	0.23556
GO:0065009	regulation of molecular function	755	3	1.68	0.23621
GO:0042592	homeostatic process	760	3	1.69	0.23919
GO:0019216	regulation of lipid metabolic process	124	1	0.28	0.24240
GO:0099402	plant organ development	1514	5	3.37	0.24550
GO:0006869	lipid transport	127	1	0.28	0.24749
GO:0007033	vacuole organization	129	1	0.29	0.25086
GO:0010038	response to metal ion	781	3	1.74	0.25181
GO:0010383	cell wall polysaccharide metabolic proce...	134	1	0.3	0.25923
GO:0009606	tropism	136	1	0.3	0.26256
GO:0120254	olefinic compound metabolic process	140	1	0.31	0.26916
GO:0010628	positive regulation of gene expression	810	3	1.81	0.26940
GO:0015698	inorganic anion transport	145	1	0.32	0.27733
GO:0098662	inorganic cation transmembrane transport	478	2	1.07	0.28855
GO:0010876	lipid localization	153	1	0.34	0.29022
GO:0006810	transport	2840	8	6.33	0.29321
GO:0010026	trichome differentiation	156	1	0.35	0.29500
GO:0030154	cell differentiation	1244	4	2.77	0.29988
GO:0048443	stamen development	160	1	0.36	0.30132
GO:0048466	androecium development	160	1	0.36	0.30132
GO:0044036	cell wall macromolecule metabolic proces...	162	1	0.36	0.30445
GO:0006897	endocytosis	164	1	0.37	0.30758
GO:0034220	monoatomic ion transmembrane transport	879	3	1.96	0.31183
GO:0050789	regulation of biological process	6308	16	14.06	0.31200
GO:0090066	regulation of anatomical structure size	167	1	0.37	0.31224
GO:0009266	response to temperature stimulus	881	3	1.96	0.31306
GO:0006820	monoatomic anion transport	508	2	1.13	0.31342
GO:0051234	establishment of localization	2905	8	6.47	0.31582
GO:0008202	steroid metabolic process	173	1	0.39	0.32147
GO:0010557	positive regulation of macromolecule bio...	897	3	2	0.32297
GO:0048527	lateral root development	177	1	0.39	0.32756
GO:0098655	monoatomic cation transmembrane transpor...	534	2	1.19	0.33486
GO:0090697	post-embryonic plant organ morphogenesis	182	1	0.41	0.33509
GO:0062012	regulation of small molecule metabolic p...	184	1	0.41	0.33808
GO:1901362	organic cyclic compound biosynthetic pro...	3400	9	7.58	0.34153
GO:0045088	regulation of innate immune response	190	1	0.42	0.34698
GO:0046148	pigment biosynthetic process	190	1	0.42	0.34698
GO:0010073	meristem maintenance	191	1	0.43	0.34845
GO:0031328	positive regulation of cellular biosynth...	942	3	2.1	0.35086
GO:0048316	seed development	942	3	2.1	0.35086
GO:0022412	cellular process involved in reproductio...	193	1	0.43	0.35138
GO:0009891	positive regulation of biosynthetic proc...	951	3	2.12	0.35643
GO:0006399	tRNA metabolic process	198	1	0.44	0.35865
GO:0000271	polysaccharide biosynthetic process	199	1	0.44	0.36010
GO:0044042	glucan metabolic process	199	1	0.44	0.36010
GO:0072593	reactive oxygen species metabolic proces...	199	1	0.44	0.36010
GO:0007623	circadian rhythm	200	1	0.45	0.36154
GO:0016052	carbohydrate catabolic process	200	1	0.45	0.36154
GO:0048511	rhythmic process	201	1	0.45	0.36298
GO:0006357	regulation of transcription by RNA polym...	572	2	1.27	0.36587
GO:0048509	regulation of meristem development	206	1	0.46	0.37013
GO:0098657	import into cell	208	1	0.46	0.37296
GO:0010154	fruit development	981	3	2.19	0.37498
GO:0006066	alcohol metabolic process	213	1	0.47	0.38000
GO:0044255	cellular lipid metabolic process	990	3	2.21	0.38053
GO:0009553	embryo sac development	218	1	0.49	0.38696
GO:0051603	proteolysis involved in protein cataboli...	606	2	1.35	0.39318
GO:0045944	positive regulation of transcription by ...	224	1	0.5	0.39522
GO:0048638	regulation of developmental growth	226	1	0.5	0.39794
GO:0090627	plant epidermal cell differentiation	226	1	0.5	0.39794
GO:0006508	proteolysis	1021	3	2.28	0.39958
GO:0042440	pigment metabolic process	228	1	0.51	0.40066
GO:0050776	regulation of immune response	232	1	0.52	0.40605
GO:0071702	organic substance transport	1450	4	3.23	0.40658
GO:0048528	post-embryonic root development	237	1	0.53	0.41273
GO:0006366	transcription by RNA polymerase II	631	2	1.41	0.41295
GO:0051707	response to other organism	1470	4	3.28	0.41693
GO:0016053	organic acid biosynthetic process	638	2	1.42	0.41843
GO:0046394	carboxylic acid biosynthetic process	638	2	1.42	0.41843
GO:0043207	response to external biotic stimulus	1474	4	3.28	0.41900
GO:0051179	localization	3194	8	7.12	0.42018
GO:0009607	response to biotic stimulus	1482	4	3.3	0.42313
GO:0009057	macromolecule catabolic process	1073	3	2.39	0.43122
GO:0045893	positive regulation of DNA-templated tra...	667	2	1.49	0.44089
GO:0048869	cellular developmental process	1519	4	3.39	0.44215
GO:0002682	regulation of immune system process	260	1	0.58	0.44250
GO:0048229	gametophyte development	671	2	1.5	0.44395
GO:0050896	response to stimulus	7226	17	16.1	0.44508
GO:0000302	response to reactive oxygen species	266	1	0.59	0.45002
GO:0007178	transmembrane receptor protein serine/th...	268	1	0.6	0.45251
GO:1901575	organic substance catabolic process	1547	4	3.45	0.45645
GO:0044419	biological process involved in interspec...	1550	4	3.45	0.45797
GO:0009639	response to red or far red light	273	1	0.61	0.45868
GO:1902680	positive regulation of RNA biosynthetic ...	700	2	1.56	0.46589
GO:0002831	regulation of response to biotic stimulu...	281	1	0.63	0.46840
GO:1901700	response to oxygen-containing compound	2450	6	5.46	0.46999
GO:0009653	anatomical structure morphogenesis	1575	4	3.51	0.47064
GO:0006629	lipid metabolic process	1141	3	2.54	0.47177
GO:0009751	response to salicylic acid	287	1	0.64	0.47558
GO:0005975	carbohydrate metabolic process	718	2	1.6	0.47926
GO:0006605	protein targeting	292	1	0.65	0.48149
GO:0006364	rRNA processing	293	1	0.65	0.48267
GO:0048438	floral whorl development	295	1	0.66	0.48501
GO:0008610	lipid biosynthetic process	727	2	1.62	0.48587
GO:0090698	post-embryonic plant morphogenesis	296	1	0.66	0.48618
GO:0030163	protein catabolic process	740	2	1.65	0.49534
GO:0043414	macromolecule methylation	305	1	0.68	0.49656
GO:0007167	enzyme-linked receptor protein signaling...	308	1	0.69	0.49998
GO:0009605	response to external stimulus	2098	5	4.68	0.50877
GO:0016072	rRNA metabolic process	316	1	0.7	0.50898
GO:0010604	positive regulation of macromolecule met...	1207	3	2.69	0.50996
GO:0001101	response to acid chemical	1655	4	3.69	0.51050
GO:0009723	response to ethylene	323	1	0.72	0.51673
GO:0015711	organic anion transport	326	1	0.73	0.52001
GO:0032101	regulation of response to external stimu...	329	1	0.73	0.52327
GO:0090696	post-embryonic plant organ development	333	1	0.74	0.52758
GO:0016051	carbohydrate biosynthetic process	334	1	0.74	0.52866
GO:0040008	regulation of growth	335	1	0.75	0.52973
GO:0009738	abscisic acid-activated signaling pathwa...	343	1	0.76	0.53820
GO:0061024	membrane organization	343	1	0.76	0.53820
GO:0051254	positive regulation of RNA metabolic pro...	802	2	1.79	0.53901
GO:0010015	root morphogenesis	344	1	0.77	0.53925
GO:0009056	catabolic process	1717	4	3.83	0.54056
GO:0009753	response to jasmonic acid	346	1	0.77	0.54135
GO:0019752	carboxylic acid metabolic process	1265	3	2.82	0.54240
GO:0035556	intracellular signal transduction	809	2	1.8	0.54378
GO:0010556	regulation of macromolecule biosynthetic...	3088	7	6.88	0.54538
GO:0070542	response to fatty acid	351	1	0.78	0.54653
GO:0031325	positive regulation of cellular metaboli...	1282	3	2.86	0.55169
GO:0072594	establishment of protein localization to...	360	1	0.8	0.55573
GO:0006952	defense response	1292	3	2.88	0.55711
GO:0006950	response to stress	4028	9	8.98	0.55806
GO:0006793	phosphorus metabolic process	2241	5	4.99	0.57039
GO:0009893	positive regulation of metabolic process	1318	3	2.94	0.57102
GO:0016311	dephosphorylation	376	1	0.84	0.57163
GO:0018130	heterocycle biosynthetic process	3162	7	7.05	0.57258
GO:0098656	monoatomic anion transmembrane transport	378	1	0.84	0.57358
GO:0032504	multicellular organism reproduction	381	1	0.85	0.57648
GO:0044283	small molecule biosynthetic process	861	2	1.92	0.57820
GO:0031347	regulation of defense response	384	1	0.86	0.57937
GO:0044249	cellular biosynthetic process	6353	14	14.16	0.57996
GO:0071215	cellular response to abscisic acid stimu...	386	1	0.86	0.58128
GO:0097306	cellular response to alcohol	388	1	0.86	0.58319
GO:0045935	positive regulation of nucleobase-contai...	870	2	1.94	0.58397
GO:0042221	response to chemical	4108	9	9.15	0.58455
GO:0031326	regulation of cellular biosynthetic proc...	3197	7	7.12	0.58522
GO:0019439	aromatic compound catabolic process	392	1	0.87	0.58697
GO:0090558	plant epidermis development	396	1	0.88	0.59072
GO:0010033	response to organic substance	3214	7	7.16	0.59130
GO:0009889	regulation of biosynthetic process	3229	7	7.2	0.59663
GO:0007166	cell surface receptor signaling pathway	405	1	0.9	0.59904
GO:0006082	organic acid metabolic process	1373	3	3.06	0.59960
GO:0043436	oxoacid metabolic process	1373	3	3.06	0.59960
GO:1901361	organic cyclic compound catabolic proces...	416	1	0.93	0.60899
GO:0006355	regulation of DNA-templated transcriptio...	2342	5	5.22	0.61169
GO:1901565	organonitrogen compound catabolic proces...	918	2	2.05	0.61381
GO:0055085	transmembrane transport	1405	3	3.13	0.61568
GO:0046677	response to antibiotic	427	1	0.95	0.61869
GO:0048507	meristem development	429	1	0.96	0.62043
GO:2001141	regulation of RNA biosynthetic process	2372	5	5.29	0.62355
GO:0006725	cellular aromatic compound metabolic pro...	5614	12	12.51	0.62757
GO:0033365	protein localization to organelle	440	1	0.98	0.62986
GO:0042254	ribosome biogenesis	441	1	0.98	0.63070
GO:0009058	biosynthetic process	6579	14	14.66	0.64363
GO:0048585	negative regulation of response to stimu...	457	1	1.02	0.64398
GO:0044248	cellular catabolic process	1472	3	3.28	0.64800
GO:0006351	DNA-templated transcription	2440	5	5.44	0.64968
GO:0010468	regulation of gene expression	2941	6	6.55	0.65918
GO:0009628	response to abiotic stimulus	2956	6	6.59	0.66434
GO:0032774	RNA biosynthetic process	2488	5	5.54	0.66749
GO:0034470	ncRNA processing	491	1	1.09	0.67067
GO:0060255	regulation of macromolecule metabolic pr...	3462	7	7.72	0.67518
GO:0009733	response to auxin	503	1	1.12	0.67961
GO:0071705	nitrogen compound transport	1049	2	2.34	0.68715
GO:0045087	innate immune response	514	1	1.15	0.68760
GO:0009416	response to light stimulus	1054	2	2.35	0.68972
GO:0051252	regulation of RNA metabolic process	2551	5	5.68	0.69002
GO:0009888	tissue development	1068	2	2.38	0.69682
GO:0006979	response to oxidative stress	529	1	1.18	0.69818
GO:0071229	cellular response to acid chemical	543	1	1.21	0.70775
GO:0022613	ribonucleoprotein complex biogenesis	548	1	1.22	0.71109
GO:0009314	response to radiation	1120	2	2.5	0.72208
GO:0006468	protein phosphorylation	1122	2	2.5	0.72301
GO:1901576	organic substance biosynthetic process	6429	13	14.33	0.72317
GO:0009414	response to water deprivation	568	1	1.27	0.72409
GO:0033036	macromolecule localization	1125	2	2.51	0.72441
GO:1905392	plant organ morphogenesis	569	1	1.27	0.72473
GO:0098542	defense response to other organism	1134	2	2.53	0.72858
GO:0009415	response to water	577	1	1.29	0.72976
GO:0051173	positive regulation of nitrogen compound...	1141	2	2.54	0.73178
GO:0042742	defense response to bacterium	582	1	1.3	0.73285
GO:0006955	immune response	583	1	1.3	0.73347
GO:0080134	regulation of response to stress	585	1	1.3	0.73470
GO:0019219	regulation of nucleobase-containing comp...	2698	5	6.01	0.73874
GO:0044271	cellular nitrogen compound biosynthetic ...	3690	7	8.22	0.74300
GO:0006886	intracellular protein transport	600	1	1.34	0.74372
GO:0044237	cellular metabolic process	10561	22	23.54	0.74518
GO:0009793	embryo development ending in seed dorman...	617	1	1.38	0.75359
GO:0071554	cell wall organization or biogenesis	617	1	1.38	0.75359
GO:0034660	ncRNA metabolic process	618	1	1.38	0.75416
GO:0031323	regulation of cellular metabolic process	3736	7	8.33	0.75551
GO:0080090	regulation of primary metabolic process	3292	6	7.34	0.76767
GO:0065008	regulation of biological quality	1767	3	3.94	0.76801
GO:0014070	response to organic cyclic compound	646	1	1.44	0.76957
GO:0009725	response to hormone	2306	4	5.14	0.77360
GO:0048522	positive regulation of cellular process	1787	3	3.98	0.77485
GO:0019222	regulation of metabolic process	3828	7	8.53	0.77930
GO:0009617	response to bacterium	675	1	1.5	0.78454
GO:0043604	amide biosynthetic process	678	1	1.51	0.78603
GO:0034654	nucleobase-containing compound biosynthe...	2862	5	6.38	0.78663
GO:0016192	vesicle-mediated transport	682	1	1.52	0.78801
GO:0009719	response to endogenous stimulus	2368	4	5.28	0.79198
GO:0015031	protein transport	691	1	1.54	0.79239
GO:0002376	immune system process	701	1	1.56	0.79715
GO:0045184	establishment of protein localization	704	1	1.57	0.79856
GO:0071396	cellular response to lipid	721	1	1.61	0.80636
GO:0009451	RNA modification	722	1	1.61	0.80681
GO:0015833	peptide transport	730	1	1.63	0.81037
GO:0009790	embryo development	736	1	1.64	0.81300
GO:0042886	amide transport	765	1	1.7	0.82521
GO:0071704	organic substance metabolic process	10517	21	23.44	0.82764
GO:0044281	small molecule metabolic process	1991	3	4.44	0.83587
GO:0033993	response to lipid	1432	2	3.19	0.83971
GO:0016310	phosphorylation	1439	2	3.21	0.84176
GO:0048827	phyllome development	824	1	1.84	0.84770
GO:0008152	metabolic process	11519	23	25.67	0.85217
GO:0043603	amide metabolic process	845	1	1.88	0.85500
GO:1901566	organonitrogen compound biosynthetic pro...	1504	2	3.35	0.85970
GO:0008104	protein localization	871	1	1.94	0.86357
GO:0051171	regulation of nitrogen compound metaboli...	3195	5	7.12	0.86358
GO:0009737	response to abscisic acid	878	1	1.96	0.86579
GO:0048518	positive regulation of biological proces...	2155	3	4.8	0.87443
GO:0097305	response to alcohol	915	1	2.04	0.87696
GO:0006796	phosphate-containing compound metabolic ...	2168	3	4.83	0.87713
GO:1901360	organic cyclic compound metabolic proces...	5790	10	12.9	0.87713
GO:0046907	intracellular transport	941	1	2.1	0.88426
GO:0009059	macromolecule biosynthetic process	4862	8	10.84	0.88541
GO:0070727	cellular macromolecule localization	946	1	2.11	0.88562
GO:0023052	signaling	2221	3	4.95	0.88762
GO:0009755	hormone-mediated signaling pathway	974	1	2.17	0.89292
GO:0006396	RNA processing	977	1	2.18	0.89368
GO:0051649	establishment of localization in cell	1041	1	2.32	0.90861
GO:1901701	cellular response to oxygen-containing c...	1051	1	2.34	0.91075
GO:0032870	cellular response to hormone stimulus	1126	1	2.51	0.92531
GO:0070887	cellular response to chemical stimulus	1850	2	4.12	0.92806
GO:0007154	cell communication	2501	3	5.57	0.93116
GO:0010467	gene expression	4209	6	9.38	0.93296
GO:0050794	regulation of cellular process	5779	9	12.88	0.93511
GO:0071495	cellular response to endogenous stimulus	1194	1	2.66	0.93649
GO:0043170	macromolecule metabolic process	8218	14	18.31	0.93823
GO:0071840	cellular component organization or bioge...	4263	6	9.5	0.93833
GO:0016043	cellular component organization	3821	5	8.52	0.94788
GO:0048583	regulation of response to stimulus	1296	1	2.89	0.95027
GO:0046483	heterocycle metabolic process	5456	8	12.16	0.95055
GO:0019538	protein metabolic process	3936	5	8.77	0.95702
GO:0051641	cellular localization	1403	1	3.13	0.96158
GO:0007165	signal transduction	2169	2	4.83	0.96252
GO:1901564	organonitrogen compound metabolic proces...	5120	7	11.41	0.96313
GO:0071310	cellular response to organic substance	1446	1	3.22	0.96539
GO:0016070	RNA metabolic process	4090	5	9.11	0.96706
GO:0006996	organelle organization	2361	2	5.26	0.97507
GO:0044085	cellular component biogenesis	1772	1	3.95	0.98443
GO:0036211	protein modification process	2596	2	5.79	0.98507
GO:0090304	nucleic acid metabolic process	4596	5	10.24	0.98704
GO:0009987	cellular process	14184	26	31.61	0.98777
GO:0043412	macromolecule modification	3398	3	7.57	0.98812
GO:0034641	cellular nitrogen compound metabolic pro...	5811	7	12.95	0.98905
GO:0048519	negative regulation of biological proces...	1918	1	4.27	0.98917
GO:0044238	primary metabolic process	9823	15	21.89	0.99061
GO:0051716	cellular response to stimulus	3645	3	8.12	0.99300
GO:0006139	nucleobase-containing compound metabolic...	5050	5	11.25	0.99480
GO:0006807	nitrogen compound metabolic process	8948	12	19.94	0.99663

## Sheet: Lin_capsule_14
Supplementary Table S2. Gene enrichment analysis for a balanced subset of flax samples: mature leaf blades from the shoot at 10 cm from the top at 30 DAG, stem fragments 1-3 cm from the top at 30 DAG, roots of seedlings at 5 DAG, hypocotyls of seedlings at 5 DAG, mature flower carpels before pollination at 56 DAG, capsule without seeds at 14 DAF, seeds without capsule at 14 DAF, SAM (shoot apical…
Capsule without seeds at 14 DAF.
GO.ID	Term	Annotated	Significant	Expected	Fisher
GO:0009834	plant-type secondary cell wall biogenesi...	107	13	0.67	1.3e-13
GO:0009832	plant-type cell wall biogenesis	213	14	1.34	7.0e-11
GO:0042546	cell wall biogenesis	264	14	1.66	1.2e-09
GO:0071669	plant-type cell wall organization or bio...	371	15	2.34	1.2e-08
GO:0005975	carbohydrate metabolic process	718	19	4.52	1.1e-07
GO:0005976	polysaccharide metabolic process	354	13	2.23	3.6e-07
GO:0044042	glucan metabolic process	199	9	1.25	4.7e-06
GO:0071554	cell wall organization or biogenesis	617	15	3.88	7.5e-06
GO:0010413	glucuronoxylan metabolic process	25	4	0.16	1.7e-05
GO:0010417	glucuronoxylan biosynthetic process	25	4	0.16	1.7e-05
GO:0000271	polysaccharide biosynthetic process	199	8	1.25	3.8e-05
GO:0045491	xylan metabolic process	74	5	0.47	0.00010
GO:0016311	dephosphorylation	376	10	2.37	0.00013
GO:0010410	hemicellulose metabolic process	84	5	0.53	0.00019
GO:0030244	cellulose biosynthetic process	47	4	0.3	0.00022
GO:0045492	xylan biosynthetic process	48	4	0.3	0.00023
GO:0051274	beta-glucan biosynthetic process	48	4	0.3	0.00023
GO:0009833	plant-type primary cell wall biogenesis	22	3	0.14	0.00034
GO:0009250	glucan biosynthetic process	101	5	0.64	0.00044
GO:0030243	cellulose metabolic process	58	4	0.37	0.00049
GO:0051273	beta-glucan metabolic process	61	4	0.38	0.00059
GO:0016051	carbohydrate biosynthetic process	334	8	2.1	0.00124
GO:0009809	lignin biosynthetic process	75	4	0.47	0.00128
GO:0052008	disruption by symbiont of host cellular ...	9	2	0.06	0.00137
GO:0052111	disruption by symbiont of host anatomica...	9	2	0.06	0.00137
GO:0010383	cell wall polysaccharide metabolic proce...	134	5	0.84	0.00159
GO:0005983	starch catabolic process	37	3	0.23	0.00162
GO:0044038	cell wall macromolecule biosynthetic pro...	80	4	0.5	0.00163
GO:0070592	cell wall polysaccharide biosynthetic pr...	83	4	0.52	0.00187
GO:0009808	lignin metabolic process	85	4	0.54	0.00204
GO:0005985	sucrose metabolic process	41	3	0.26	0.00218
GO:0005982	starch metabolic process	88	4	0.55	0.00231
GO:0010288	response to lead ion	13	2	0.08	0.00293
GO:0044036	cell wall macromolecule metabolic proces...	162	5	1.02	0.00361
GO:0090506	axillary shoot meristem initiation	15	2	0.09	0.00391
GO:0141060	disruption of anatomical structure in an...	15	2	0.09	0.00391
GO:0006812	monoatomic cation transport	695	11	4.38	0.00439
GO:0010077	maintenance of inflorescence meristem id...	16	2	0.1	0.00445
GO:0005987	sucrose catabolic process	17	2	0.11	0.00502
GO:0030042	actin filament depolymerization	17	2	0.11	0.00502
GO:0006644	phospholipid metabolic process	256	6	1.61	0.00563
GO:0010223	secondary shoot formation	58	3	0.37	0.00583
GO:0010346	shoot axis formation	58	3	0.37	0.00583
GO:0015886	heme transport	1	1	0.01	0.00630
GO:0015791	polyol transmembrane transport	20	2	0.13	0.00693
GO:0009251	glucan catabolic process	62	3	0.39	0.00702
GO:0001763	morphogenesis of a branching structure	63	3	0.4	0.00733
GO:2000032	regulation of secondary shoot formation	21	2	0.13	0.00763
GO:0006796	phosphate-containing compound metabolic ...	2168	23	13.65	0.00802
GO:0006863	purine nucleobase transport	22	2	0.14	0.00836
GO:1904823	purine nucleobase transmembrane transpor...	22	2	0.14	0.00836
GO:0015851	nucleobase transport	23	2	0.14	0.00912
GO:0060688	regulation of morphogenesis of a branchi...	23	2	0.14	0.00912
GO:0072488	ammonium transmembrane transport	23	2	0.14	0.00912
GO:0009395	phospholipid catabolic process	24	2	0.15	0.00991
GO:0046352	disaccharide catabolic process	25	2	0.16	0.01072
GO:0009313	oligosaccharide catabolic process	26	2	0.16	0.01157
GO:0040020	regulation of meiotic nuclear division	26	2	0.16	0.01157
GO:0006793	phosphorus metabolic process	2241	23	14.11	0.01175
GO:1905393	plant organ formation	218	5	1.37	0.01230
GO:0034059	response to anoxia	27	2	0.17	0.01244
GO:2000652	regulation of secondary cell wall biogen...	27	2	0.17	0.01244
GO:0015847	putrescine transport	2	1	0.01	0.01255
GO:0015848	spermidine transport	2	1	0.01	0.01255
GO:1903711	spermidine transmembrane transport	2	1	0.01	0.01255
GO:0046856	phosphatidylinositol dephosphorylation	28	2	0.18	0.01335
GO:0005984	disaccharide metabolic process	79	3	0.5	0.01359
GO:0044085	cellular component biogenesis	1772	19	11.16	0.01452
GO:0010332	response to gamma radiation	30	2	0.19	0.01523
GO:0050832	defense response to fungus	413	7	2.6	0.01561
GO:0120255	olefinic compound biosynthetic process	84	3	0.53	0.01601
GO:0051261	protein depolymerization	31	2	0.2	0.01622
GO:0009699	phenylpropanoid biosynthetic process	154	4	0.97	0.01631
GO:0015695	organic cation transport	33	2	0.21	0.01827
GO:1905428	regulation of plant organ formation	33	2	0.21	0.01827
GO:0010184	cytokinin transport	3	1	0.02	0.01877
GO:0015860	purine nucleoside transmembrane transpor...	3	1	0.02	0.01877
GO:0008154	actin polymerization or depolymerization	90	3	0.57	0.01921
GO:1900618	regulation of shoot system morphogenesis	34	2	0.21	0.01933
GO:0005977	glycogen metabolic process	35	2	0.22	0.02042
GO:0035672	oligopeptide transmembrane transport	35	2	0.22	0.02042
GO:0072530	purine-containing compound transmembrane...	35	2	0.22	0.02042
GO:0046488	phosphatidylinositol metabolic process	94	3	0.59	0.02153
GO:1903338	regulation of cell wall organization or ...	36	2	0.23	0.02153
GO:0044255	cellular lipid metabolic process	990	12	6.23	0.02193
GO:0006112	energy reserve metabolic process	38	2	0.24	0.02383
GO:0000272	polysaccharide catabolic process	98	3	0.62	0.02399
GO:1901657	glycosyl compound metabolic process	261	5	1.64	0.02470
GO:0005997	xylulose metabolic process	4	1	0.03	0.02495
GO:0010040	response to iron(II) ion	4	1	0.03	0.02495
GO:1905183	negative regulation of protein serine/th...	4	1	0.03	0.02495
GO:0051445	regulation of meiotic cell cycle	39	2	0.25	0.02502
GO:0009698	phenylpropanoid metabolic process	177	4	1.11	0.02566
GO:0000077	DNA damage checkpoint signaling	40	2	0.25	0.02623
GO:0009688	abscisic acid biosynthetic process	40	2	0.25	0.02623
GO:0043289	apocarotenoid biosynthetic process	40	2	0.25	0.02623
GO:1902645	tertiary alcohol biosynthetic process	40	2	0.25	0.02623
GO:0006857	oligopeptide transport	41	2	0.26	0.02746
GO:0046434	organophosphate catabolic process	106	3	0.67	0.02936
GO:0010183	pollen tube guidance	43	2	0.27	0.03000
GO:0055085	transmembrane transport	1405	15	8.85	0.03022
GO:0042446	hormone biosynthetic process	276	5	1.74	0.03043
GO:0006308	DNA catabolic process	5	1	0.03	0.03109
GO:0006624	vacuolar protein processing	5	1	0.03	0.03109
GO:0006777	Mo-molybdopterin cofactor biosynthetic p...	5	1	0.03	0.03109
GO:0010366	negative regulation of ethylene biosynth...	5	1	0.03	0.03109
GO:0019367	fatty acid elongation, saturated fatty a...	5	1	0.03	0.03109
GO:0019368	fatty acid elongation, unsaturated fatty...	5	1	0.03	0.03109
GO:0019720	Mo-molybdopterin cofactor metabolic proc...	5	1	0.03	0.03109
GO:0031336	negative regulation of sulfur amino acid...	5	1	0.03	0.03109
GO:0033239	negative regulation of amine metabolic p...	5	1	0.03	0.03109
GO:0034625	fatty acid elongation, monounsaturated f...	5	1	0.03	0.03109
GO:0034626	fatty acid elongation, polyunsaturated f...	5	1	0.03	0.03109
GO:0043949	regulation of cAMP-mediated signaling	5	1	0.03	0.03109
GO:0043951	negative regulation of cAMP-mediated sig...	5	1	0.03	0.03109
GO:0045744	negative regulation of G protein-coupled...	5	1	0.03	0.03109
GO:0045763	negative regulation of cellular amino ac...	5	1	0.03	0.03109
GO:0048457	floral whorl morphogenesis	5	1	0.03	0.03109
GO:0051175	negative regulation of sulfur metabolic ...	5	1	0.03	0.03109
GO:1900909	negative regulation of olefin metabolic ...	5	1	0.03	0.03109
GO:1900912	negative regulation of olefin biosynthet...	5	1	0.03	0.03109
GO:0050918	positive chemotaxis	44	2	0.28	0.03130
GO:0098662	inorganic cation transmembrane transport	478	7	3.01	0.03148
GO:0009311	oligosaccharide metabolic process	112	3	0.71	0.03377
GO:0031570	DNA integrity checkpoint signaling	46	2	0.29	0.03397
GO:0042770	signal transduction in response to DNA d...	46	2	0.29	0.03397
GO:0009851	auxin biosynthetic process	47	2	0.3	0.03533
GO:0000028	ribosomal small subunit assembly	48	2	0.3	0.03672
GO:0006083	acetate metabolic process	6	1	0.04	0.03719
GO:0006528	asparagine metabolic process	6	1	0.04	0.03719
GO:0006529	asparagine biosynthetic process	6	1	0.04	0.03719
GO:0048821	erythrocyte development	6	1	0.04	0.03719
GO:0060860	regulation of floral organ abscission	6	1	0.04	0.03719
GO:0060862	negative regulation of floral organ absc...	6	1	0.04	0.03719
GO:0080006	internode patterning	6	1	0.04	0.03719
GO:0090153	regulation of sphingolipid biosynthetic ...	6	1	0.04	0.03719
GO:0090155	negative regulation of sphingolipid bios...	6	1	0.04	0.03719
GO:1900060	negative regulation of ceramide biosynth...	6	1	0.04	0.03719
GO:1901527	abscisic acid-activated signaling pathwa...	6	1	0.04	0.03719
GO:1905038	regulation of membrane lipid metabolic p...	6	1	0.04	0.03719
GO:2000303	regulation of ceramide biosynthetic proc...	6	1	0.04	0.03719
GO:0010014	meristem initiation	49	2	0.31	0.03813
GO:0030148	sphingolipid biosynthetic process	49	2	0.31	0.03813
GO:0046839	phospholipid dephosphorylation	49	2	0.31	0.03813
GO:0009687	abscisic acid metabolic process	51	2	0.32	0.04101
GO:0016106	sesquiterpenoid biosynthetic process	51	2	0.32	0.04101
GO:0043288	apocarotenoid metabolic process	51	2	0.32	0.04101
GO:1902644	tertiary alcohol metabolic process	51	2	0.32	0.04101
GO:0015850	organic hydroxy compound transport	52	2	0.33	0.04247
GO:0006182	cGMP biosynthetic process	7	1	0.04	0.04325
GO:0009190	cyclic nucleotide biosynthetic process	7	1	0.04	0.04325
GO:0019605	butyrate metabolic process	7	1	0.04	0.04325
GO:0035088	establishment or maintenance of apical/b...	7	1	0.04	0.04325
GO:0035090	maintenance of apical/basal cell polarit...	7	1	0.04	0.04325
GO:0043617	cellular response to sucrose starvation	7	1	0.04	0.04325
GO:0045197	establishment or maintenance of epitheli...	7	1	0.04	0.04325
GO:0045199	maintenance of epithelial cell apical/ba...	7	1	0.04	0.04325
GO:0045879	negative regulation of smoothened signal...	7	1	0.04	0.04325
GO:0046068	cGMP metabolic process	7	1	0.04	0.04325
GO:0052652	cyclic purine nucleotide metabolic proce...	7	1	0.04	0.04325
GO:0061245	establishment or maintenance of bipolar ...	7	1	0.04	0.04325
GO:0090156	intracellular sphingolipid homeostasis	7	1	0.04	0.04325
GO:1901678	iron coordination entity transport	7	1	0.04	0.04325
GO:0007015	actin filament organization	125	3	0.79	0.04443
GO:0019748	secondary metabolic process	520	7	3.27	0.04612
GO:0009620	response to fungus	522	7	3.29	0.04691
GO:0008277	regulation of G protein-coupled receptor...	8	1	0.05	0.04928
GO:0009660	amyloplast organization	8	1	0.05	0.04928
GO:0030218	erythrocyte differentiation	8	1	0.05	0.04928
GO:0033321	homomethionine metabolic process	8	1	0.05	0.04928
GO:0033506	glucosinolate biosynthetic process from ...	8	1	0.05	0.04928
GO:0061515	myeloid cell development	8	1	0.05	0.04928
GO:1901642	nucleoside transmembrane transport	8	1	0.05	0.04928
GO:0098655	monoatomic cation transmembrane transpor...	534	7	3.36	0.05183
GO:0046677	response to antibiotic	427	6	2.69	0.05301
GO:0002262	myeloid cell homeostasis	9	1	0.06	0.05527
GO:0006097	glyoxylate cycle	9	1	0.06	0.05527
GO:0007008	outer mitochondrial membrane organizatio...	9	1	0.06	0.05527
GO:0015846	polyamine transport	9	1	0.06	0.05527
GO:0034101	erythrocyte homeostasis	9	1	0.06	0.05527
GO:0045040	protein insertion into mitochondrial out...	9	1	0.06	0.05527
GO:0046459	short-chain fatty acid metabolic process	9	1	0.06	0.05527
GO:1902047	polyamine transmembrane transport	9	1	0.06	0.05527
GO:0006629	lipid metabolic process	1141	12	7.18	0.05529
GO:0016143	S-glycoside metabolic process	139	3	0.88	0.05755
GO:0019757	glycosinolate metabolic process	139	3	0.88	0.05755
GO:0019760	glucosinolate metabolic process	139	3	0.88	0.05755
GO:0034219	carbohydrate transmembrane transport	140	3	0.88	0.05855
GO:0120254	olefinic compound metabolic process	140	3	0.88	0.05855
GO:0006714	sesquiterpenoid metabolic process	63	2	0.4	0.05985
GO:0010045	response to nickel cation	10	1	0.06	0.06122
GO:0010076	maintenance of floral meristem identity	10	1	0.06	0.06122
GO:0015858	nucleoside transport	10	1	0.06	0.06122
GO:0032324	molybdopterin cofactor biosynthetic proc...	10	1	0.06	0.06122
GO:0032351	negative regulation of hormone metabolic...	10	1	0.06	0.06122
GO:0032353	negative regulation of hormone biosynthe...	10	1	0.06	0.06122
GO:0032957	inositol trisphosphate metabolic process	10	1	0.06	0.06122
GO:0043545	molybdopterin cofactor metabolic process	10	1	0.06	0.06122
GO:0046487	glyoxylate metabolic process	10	1	0.06	0.06122
GO:0051189	prosthetic group metabolic process	10	1	0.06	0.06122
GO:1902395	regulation of 1-deoxy-D-xylulose-5-phosp...	10	1	0.06	0.06122
GO:2000379	positive regulation of reactive oxygen s...	10	1	0.06	0.06122
GO:0019637	organophosphate metabolic process	671	8	4.22	0.06135
GO:0008643	carbohydrate transport	144	3	0.91	0.06263
GO:0010074	maintenance of meristem identity	65	2	0.41	0.06324
GO:0044003	modulation by symbiont of host process	65	2	0.41	0.06324
GO:0048868	pollen tube development	239	4	1.5	0.06437
GO:0097435	supramolecular fiber organization	240	4	1.51	0.06515
GO:0098660	inorganic ion transmembrane transport	567	7	3.57	0.06702
GO:0007224	smoothened signaling pathway	11	1	0.07	0.06713
GO:0008589	regulation of smoothened signaling pathw...	11	1	0.07	0.06713
GO:0009187	cyclic nucleotide metabolic process	11	1	0.07	0.06713
GO:0009649	entrainment of circadian clock	11	1	0.07	0.06713
GO:0019933	cAMP-mediated signaling	11	1	0.07	0.06713
GO:0019935	cyclic-nucleotide-mediated signaling	11	1	0.07	0.06713
GO:0071545	inositol phosphate catabolic process	11	1	0.07	0.06713
GO:0071918	urea transmembrane transport	11	1	0.07	0.06713
GO:0008299	isoprenoid biosynthetic process	243	4	1.53	0.06754
GO:0006470	protein dephosphorylation	149	3	0.94	0.06792
GO:0006665	sphingolipid metabolic process	68	2	0.43	0.06843
GO:0035556	intracellular signal transduction	809	9	5.09	0.06911
GO:0044087	regulation of cellular component biogene...	246	4	1.55	0.06998
GO:0006650	glycerophospholipid metabolic process	151	3	0.95	0.07009
GO:0010311	lateral root formation	69	2	0.43	0.07019
GO:0044550	secondary metabolite biosynthetic proces...	350	5	2.2	0.07033
GO:0010364	regulation of ethylene biosynthetic proc...	12	1	0.08	0.07301
GO:0015840	urea transport	12	1	0.08	0.07301
GO:0031335	regulation of sulfur amino acid metaboli...	12	1	0.08	0.07301
GO:0043627	response to estrogen	12	1	0.08	0.07301
GO:0045471	response to ethanol	12	1	0.08	0.07301
GO:1900908	regulation of olefin metabolic process	12	1	0.08	0.07301
GO:1900911	regulation of olefin biosynthetic proces...	12	1	0.08	0.07301
GO:0006887	exocytosis	154	3	0.97	0.07340
GO:0036293	response to decreased oxygen levels	155	3	0.98	0.07452
GO:0042742	defense response to bacterium	582	7	3.66	0.07472
GO:0010212	response to ionizing radiation	72	2	0.45	0.07556
GO:0070482	response to oxygen levels	157	3	0.99	0.07679
GO:0009691	cytokinin biosynthetic process	13	1	0.08	0.07885
GO:0010215	cellulose microfibril organization	13	1	0.08	0.07885
GO:0010322	regulation of isopentenyl diphosphate bi...	13	1	0.08	0.07885
GO:0030011	maintenance of cell polarity	13	1	0.08	0.07885
GO:1990937	xylan acetylation	13	1	0.08	0.07885
GO:0000096	sulfur amino acid metabolic process	74	2	0.47	0.07922
GO:0051783	regulation of nuclear division	75	2	0.47	0.08106
GO:0030036	actin cytoskeleton organization	162	3	1.02	0.08257
GO:0035821	modulation of process of another organis...	76	2	0.48	0.08292
GO:0048439	flower morphogenesis	14	1	0.09	0.08465
GO:0000075	cell cycle checkpoint signaling	78	2	0.49	0.08668
GO:0046323	glucose import	79	2	0.5	0.08858
GO:0051346	negative regulation of hydrolase activit...	79	2	0.5	0.08858
GO:1904659	glucose transmembrane transport	79	2	0.5	0.08858
GO:0000281	mitotic cytokinesis	168	3	1.06	0.08976
GO:0010555	response to mannitol	15	1	0.09	0.09042
GO:0048872	homeostasis of number of cells	15	1	0.09	0.09042
GO:0071071	regulation of phospholipid biosynthetic ...	15	1	0.09	0.09042
GO:0120009	intermembrane lipid transfer	15	1	0.09	0.09042
GO:0008645	hexose transmembrane transport	80	2	0.5	0.09049
GO:0015749	monosaccharide transmembrane transport	80	2	0.5	0.09049
GO:0048878	chemical homeostasis	614	7	3.87	0.09286
GO:0006935	chemotaxis	82	2	0.52	0.09435
GO:0042330	taxis	82	2	0.52	0.09435
GO:0051701	biological process involved in interacti...	82	2	0.52	0.09435
GO:1901988	negative regulation of cell cycle phase ...	82	2	0.52	0.09435
GO:0061640	cytoskeleton-dependent cytokinesis	172	3	1.08	0.09469
GO:0005978	glycogen biosynthetic process	16	1	0.1	0.09615
GO:0015798	myo-inositol transport	16	1	0.1	0.09615
GO:0017157	regulation of exocytosis	16	1	0.1	0.09615
GO:0032515	negative regulation of phosphoprotein ph...	16	1	0.1	0.09615
GO:0035308	negative regulation of protein dephospho...	16	1	0.1	0.09615
GO:0035335	peptidyl-tyrosine dephosphorylation	16	1	0.1	0.09615
GO:0051204	protein insertion into mitochondrial mem...	16	1	0.1	0.09615
GO:0090151	establishment of protein localization to...	16	1	0.1	0.09615
GO:1902532	negative regulation of intracellular sig...	84	2	0.53	0.09825
GO:0032984	protein-containing complex disassembly	85	2	0.54	0.10022
GO:0098542	defense response to other organism	1134	11	7.14	0.10096
GO:0006513	protein monoubiquitination	17	1	0.11	0.10184
GO:0006521	regulation of cellular amino acid metabo...	17	1	0.11	0.10184
GO:0019755	one-carbon compound transport	17	1	0.11	0.10184
GO:0033238	regulation of amine metabolic process	17	1	0.11	0.10184
GO:0070726	cell wall assembly	17	1	0.11	0.10184
GO:0071668	plant-type cell wall assembly	17	1	0.11	0.10184
GO:1903725	regulation of phospholipid metabolic pro...	17	1	0.11	0.10184
GO:0010102	lateral root morphogenesis	86	2	0.54	0.10220
GO:0046890	regulation of lipid biosynthetic process	86	2	0.54	0.10220
GO:0006811	monoatomic ion transport	1143	11	7.2	0.10519
GO:0010101	post-embryonic root morphogenesis	88	2	0.55	0.10620
GO:0002478	antigen processing and presentation of e...	18	1	0.11	0.10750
GO:0019321	pentose metabolic process	18	1	0.11	0.10750
GO:0019884	antigen processing and presentation of e...	18	1	0.11	0.10750
GO:0019886	antigen processing and presentation of e...	18	1	0.11	0.10750
GO:0030099	myeloid cell differentiation	18	1	0.11	0.10750
GO:0009751	response to salicylic acid	287	4	1.81	0.10763
GO:0044419	biological process involved in interspec...	1550	14	9.76	0.10791
GO:0006790	sulfur compound metabolic process	404	5	2.54	0.11178
GO:0010923	negative regulation of phosphatase activ...	19	1	0.12	0.11313
GO:0035305	negative regulation of dephosphorylation	19	1	0.12	0.11313
GO:0042753	positive regulation of circadian rhythm	19	1	0.12	0.11313
GO:0051055	negative regulation of lipid biosyntheti...	19	1	0.12	0.11313
GO:0009850	auxin metabolic process	92	2	0.58	0.11431
GO:0048831	regulation of shoot system development	407	5	2.56	0.11437
GO:0030029	actin filament-based process	188	3	1.18	0.11548
GO:0006081	cellular aldehyde metabolic process	93	2	0.59	0.11636
GO:0000910	cytokinesis	189	3	1.19	0.11684
GO:0006810	transport	2840	23	17.88	0.11800
GO:0019932	second-messenger-mediated signaling	94	2	0.59	0.11842
GO:0030497	fatty acid elongation	20	1	0.13	0.11872
GO:0016114	terpenoid biosynthetic process	191	3	1.2	0.11956
GO:0006720	isoprenoid metabolic process	299	4	1.88	0.12010
GO:0006109	regulation of carbohydrate metabolic pro...	95	2	0.6	0.12049
GO:1902600	proton transmembrane transport	194	3	1.22	0.12369
GO:0071702	organic substance transport	1450	13	9.13	0.12382
GO:0045833	negative regulation of lipid metabolic p...	21	1	0.13	0.12427
GO:0046513	ceramide biosynthetic process	21	1	0.13	0.12427
GO:0046898	response to cycloheximide	21	1	0.13	0.12427
GO:0051205	protein insertion into membrane	21	1	0.13	0.12427
GO:0010228	vegetative to reproductive phase transit...	304	4	1.91	0.12547
GO:0006779	porphyrin-containing compound biosynthet...	98	2	0.62	0.12676
GO:0030258	lipid modification	197	3	1.24	0.12787
GO:0009933	meristem structural organization	99	2	0.62	0.12886
GO:0060992	response to fungicide	22	1	0.14	0.12979
GO:0080144	intracellular amino acid homeostasis	22	1	0.14	0.12979
GO:2000117	negative regulation of cysteine-type end...	22	1	0.14	0.12979
GO:0033014	tetrapyrrole biosynthetic process	100	2	0.63	0.13098
GO:0016052	carbohydrate catabolic process	200	3	1.26	0.13210
GO:0048646	anatomical structure formation involved ...	427	5	2.69	0.13237
GO:0009617	response to bacterium	675	7	4.25	0.13365
GO:0002495	antigen processing and presentation of p...	23	1	0.14	0.13528
GO:0002504	antigen processing and presentation of p...	23	1	0.14	0.13528
GO:0007010	cytoskeleton organization	432	5	2.72	0.13706
GO:0009856	pollination	315	4	1.98	0.13764
GO:0044706	multi-multicellular organism process	317	4	2	0.13990
GO:0019882	antigen processing and presentation	24	1	0.15	0.14073
GO:0046174	polyol catabolic process	24	1	0.15	0.14073
GO:0048002	antigen processing and presentation of p...	24	1	0.15	0.14073
GO:0062014	negative regulation of small molecule me...	24	1	0.15	0.14073
GO:0051234	establishment of localization	2905	23	18.29	0.14095
GO:0046467	membrane lipid biosynthetic process	107	2	0.67	0.14599
GO:0042445	hormone metabolic process	442	5	2.78	0.14666
GO:0032940	secretion by cell	211	3	1.33	0.14803
GO:0019827	stem cell population maintenance	108	2	0.68	0.14817
GO:0098727	maintenance of cell number	108	2	0.68	0.14817
GO:0006066	alcohol metabolic process	213	3	1.34	0.15099
GO:0006672	ceramide metabolic process	26	1	0.16	0.15153
GO:0008333	endosome to lysosome transport	26	1	0.16	0.15153
GO:0046165	alcohol biosynthetic process	110	2	0.69	0.15253
GO:0042255	ribosome assembly	111	2	0.7	0.15473
GO:0010948	negative regulation of cell cycle proces...	114	2	0.72	0.16134
GO:0046903	secretion	221	3	1.39	0.16302
GO:0010565	regulation of cellular ketone metabolic ...	115	2	0.72	0.16356
GO:0072330	monocarboxylic acid biosynthetic process	339	4	2.13	0.16574
GO:0072657	protein localization to membrane	116	2	0.73	0.16578
GO:0043666	regulation of phosphoprotein phosphatase...	29	1	0.18	0.16748
GO:0046486	glycerolipid metabolic process	225	3	1.42	0.16914
GO:0000041	transition metal ion transport	118	2	0.74	0.17024
GO:1901987	regulation of cell cycle phase transitio...	118	2	0.74	0.17024
GO:0010227	floral organ abscission	30	1	0.19	0.17273
GO:0019288	isopentenyl diphosphate biosynthetic pro...	30	1	0.19	0.17273
GO:0043647	inositol phosphate metabolic process	30	1	0.19	0.17273
GO:0008610	lipid biosynthetic process	727	7	4.58	0.17440
GO:0010817	regulation of hormone levels	600	6	3.78	0.17744
GO:0071230	cellular response to amino acid stimulus	31	1	0.2	0.17794
GO:0042274	ribosomal small subunit biogenesis	123	2	0.77	0.18148
GO:0006828	manganese ion transport	32	1	0.2	0.18313
GO:0009067	aspartate family amino acid biosynthetic...	32	1	0.2	0.18313
GO:0034620	cellular response to unfolded protein	32	1	0.2	0.18313
GO:0042762	regulation of sulfur metabolic process	32	1	0.2	0.18313
GO:1901654	response to ketone	32	1	0.2	0.18313
GO:0019216	regulation of lipid metabolic process	124	2	0.78	0.18374
GO:0002221	pattern recognition receptor signaling p...	33	1	0.21	0.18828
GO:0035304	regulation of protein dephosphorylation	33	1	0.21	0.18828
GO:0046164	alcohol catabolic process	33	1	0.21	0.18828
GO:0072659	protein localization to plasma membrane	33	1	0.21	0.18828
GO:2000116	regulation of cysteine-type endopeptidas...	33	1	0.21	0.18828
GO:0006952	defense response	1292	11	8.13	0.18970
GO:0009308	amine metabolic process	127	2	0.8	0.19055
GO:0048532	anatomical structure arrangement	127	2	0.8	0.19055
GO:0010088	phloem development	34	1	0.21	0.19340
GO:0016226	iron-sulfur cluster assembly	34	1	0.21	0.19340
GO:0031163	metallo-sulfur cluster assembly	34	1	0.21	0.19340
GO:0051650	establishment of vesicle localization	34	1	0.21	0.19340
GO:0006721	terpenoid metabolic process	241	3	1.52	0.19426
GO:0022411	cellular component disassembly	129	2	0.81	0.19511
GO:0006778	porphyrin-containing compound metabolic ...	130	2	0.82	0.19739
GO:0002758	innate immune response-activating signal...	35	1	0.22	0.19849
GO:0006995	cellular response to nitrogen starvation	35	1	0.22	0.19849
GO:0009838	abscission	35	1	0.22	0.19849
GO:0009862	systemic acquired resistance, salicylic ...	35	1	0.22	0.19849
GO:0045786	negative regulation of cell cycle	131	2	0.82	0.19968
GO:0033013	tetrapyrrole metabolic process	132	2	0.83	0.20197
GO:0042592	homeostatic process	760	7	4.78	0.20278
GO:0007041	lysosomal transport	36	1	0.23	0.20354
GO:0010921	regulation of phosphatase activity	36	1	0.23	0.20354
GO:0010951	negative regulation of endopeptidase act...	36	1	0.23	0.20354
GO:0009744	response to sucrose	133	2	0.84	0.20426
GO:0034285	response to disaccharide	133	2	0.84	0.20426
GO:0006643	membrane lipid metabolic process	134	2	0.84	0.20656
GO:0009692	ethylene metabolic process	37	1	0.23	0.20857
GO:0009693	ethylene biosynthetic process	37	1	0.23	0.20857
GO:0009944	polarity specification of adaxial/abaxia...	37	1	0.23	0.20857
GO:0043449	cellular alkene metabolic process	37	1	0.23	0.20857
GO:0043450	alkene biosynthetic process	37	1	0.23	0.20857
GO:1900674	olefin biosynthetic process	37	1	0.23	0.20857
GO:0000278	mitotic cell cycle	504	5	3.17	0.21200
GO:0010039	response to iron ion	137	2	0.86	0.21347
GO:0007006	mitochondrial membrane organization	38	1	0.24	0.21356
GO:0010466	negative regulation of peptidase activit...	38	1	0.24	0.21356
GO:0140352	export from cell	253	3	1.59	0.21368
GO:0051707	response to other organism	1470	12	9.25	0.21394
GO:0043207	response to external biotic stimulus	1474	12	9.28	0.21658
GO:0045489	pectin biosynthetic process	39	1	0.25	0.21852
GO:0048534	hematopoietic or lymphoid organ developm...	39	1	0.25	0.21852
GO:0065008	regulation of biological quality	1767	14	11.12	0.22027
GO:0009607	response to biotic stimulus	1482	12	9.33	0.22190
GO:0009240	isopentenyl diphosphate biosynthetic pro...	40	1	0.25	0.22345
GO:0035303	regulation of dephosphorylation	40	1	0.25	0.22345
GO:0046490	isopentenyl diphosphate metabolic proces...	40	1	0.25	0.22345
GO:0042761	very long-chain fatty acid biosynthetic ...	41	1	0.26	0.22835
GO:1990778	protein localization to cell periphery	41	1	0.26	0.22835
GO:0051668	localization within membrane	145	2	0.91	0.23198
GO:0009987	cellular process	14184	93	89.3	0.23202
GO:0010380	regulation of chlorophyll biosynthetic p...	42	1	0.26	0.23322
GO:0046854	phosphatidylinositol phosphate biosynthe...	42	1	0.26	0.23322
GO:0009624	response to nematode	147	2	0.93	0.23663
GO:0050801	monoatomic ion homeostasis	394	4	2.48	0.23665
GO:0009690	cytokinin metabolic process	43	1	0.27	0.23806
GO:0030097	hemopoiesis	43	1	0.27	0.23806
GO:0046835	carbohydrate phosphorylation	43	1	0.27	0.23806
GO:1901463	regulation of tetrapyrrole biosynthetic ...	43	1	0.27	0.23806
GO:0019220	regulation of phosphate metabolic proces...	268	3	1.69	0.23850
GO:0051174	regulation of phosphorus metabolic proce...	268	3	1.69	0.23850
GO:0001101	response to acid chemical	1655	13	10.42	0.24115
GO:0044242	cellular lipid catabolic process	149	2	0.94	0.24128
GO:0007186	G protein-coupled receptor signaling pat...	44	1	0.28	0.24287
GO:0009943	adaxial/abaxial axis specification	44	1	0.28	0.24287
GO:0009605	response to external stimulus	2098	16	13.21	0.24399
GO:0000373	Group II intron splicing	45	1	0.28	0.24765
GO:0009827	plant-type cell wall modification	45	1	0.28	0.24765
GO:2000241	regulation of reproductive process	538	5	3.39	0.25127
GO:0002757	immune response-activating signaling pat...	46	1	0.29	0.25239
GO:0046834	lipid phosphorylation	46	1	0.29	0.25239
GO:0046885	regulation of hormone biosynthetic proce...	46	1	0.29	0.25239
GO:0065001	specification of axis polarity	46	1	0.29	0.25239
GO:0090056	regulation of chlorophyll metabolic proc...	46	1	0.29	0.25239
GO:0043562	cellular response to nitrogen levels	47	1	0.3	0.25711
GO:1901616	organic hydroxy compound catabolic proce...	47	1	0.3	0.25711
GO:0030001	metal ion transport	409	4	2.57	0.25716
GO:0071229	cellular response to acid chemical	543	5	3.42	0.25721
GO:0032787	monocarboxylic acid metabolic process	680	6	4.28	0.25744
GO:0051648	vesicle localization	48	1	0.3	0.26180
GO:0042594	response to starvation	282	3	1.78	0.26210
GO:0006839	mitochondrial transport	158	2	0.99	0.26227
GO:0009909	regulation of flower development	283	3	1.78	0.26380
GO:0016042	lipid catabolic process	159	2	1	0.26460
GO:0002764	immune response-regulating signaling pat...	49	1	0.31	0.26646
GO:0006826	iron ion transport	49	1	0.31	0.26646
GO:1901401	regulation of tetrapyrrole metabolic pro...	49	1	0.31	0.26646
GO:0015980	energy derivation by oxidation of organi...	160	2	1.01	0.26693
GO:0009750	response to fructose	50	1	0.31	0.27109
GO:0051046	regulation of secretion	50	1	0.31	0.27109
GO:1903530	regulation of secretion by cell	50	1	0.31	0.27109
GO:0051179	localization	3194	23	20.11	0.27192
GO:0033043	regulation of organelle organization	420	4	2.64	0.27243
GO:0019752	carboxylic acid metabolic process	1265	10	7.96	0.27365
GO:0006468	protein phosphorylation	1122	9	7.06	0.27474
GO:0000038	very long-chain fatty acid metabolic pro...	51	1	0.32	0.27569
GO:0006879	intracellular iron ion homeostasis	51	1	0.32	0.27569
GO:0006986	response to unfolded protein	51	1	0.32	0.27569
GO:0052548	regulation of endopeptidase activity	51	1	0.32	0.27569
GO:1900673	olefin metabolic process	51	1	0.32	0.27569
GO:0140013	meiotic nuclear division	165	2	1.04	0.27860
GO:0010016	shoot system morphogenesis	292	3	1.84	0.27914
GO:0019747	regulation of isoprenoid metabolic proce...	52	1	0.33	0.28027
GO:0045861	negative regulation of proteolysis	52	1	0.33	0.28027
GO:1900150	regulation of defense response to fungus	52	1	0.33	0.28027
GO:0046777	protein autophosphorylation	293	3	1.84	0.28085
GO:0090407	organophosphate biosynthetic process	427	4	2.69	0.28223
GO:0044770	cell cycle phase transition	167	2	1.05	0.28326
GO:0006520	amino acid metabolic process	428	4	2.69	0.28364
GO:0016144	S-glycoside biosynthetic process	53	1	0.33	0.28481
GO:0019758	glycosinolate biosynthetic process	53	1	0.33	0.28481
GO:0019761	glucosinolate biosynthetic process	53	1	0.33	0.28481
GO:0048507	meristem development	429	4	2.7	0.28505
GO:0010087	phloem or xylem histogenesis	168	2	1.06	0.28560
GO:0090698	post-embryonic plant morphogenesis	296	3	1.86	0.28599
GO:0009414	response to water deprivation	568	5	3.58	0.28735
GO:0090332	stomatal closure	54	1	0.34	0.28933
GO:0008654	phospholipid biosynthetic process	170	2	1.07	0.29026
GO:0042180	cellular ketone metabolic process	170	2	1.07	0.29026
GO:0052547	regulation of peptidase activity	55	1	0.35	0.29382
GO:0009743	response to carbohydrate	301	3	1.89	0.29457
GO:0009955	adaxial/abaxial pattern specification	56	1	0.35	0.29827
GO:0010105	negative regulation of ethylene-activate...	56	1	0.35	0.29827
GO:0010563	negative regulation of phosphorus metabo...	56	1	0.35	0.29827
GO:0019682	glyceraldehyde-3-phosphate metabolic pro...	56	1	0.35	0.29827
GO:0035967	cellular response to topologically incor...	56	1	0.35	0.29827
GO:0045936	negative regulation of phosphate metabol...	56	1	0.35	0.29827
GO:0070298	negative regulation of phosphorelay sign...	56	1	0.35	0.29827
GO:0009415	response to water	577	5	3.63	0.29837
GO:0009860	pollen tube growth	175	2	1.1	0.30189
GO:0043200	response to amino acid	57	1	0.36	0.30271
GO:0048527	lateral root development	177	2	1.11	0.30654
GO:0050790	regulation of catalytic activity	588	5	3.7	0.31194
GO:0002520	immune system development	60	1	0.38	0.31584
GO:0006890	retrograde vesicle-mediated transport, G...	60	1	0.38	0.31584
GO:0009066	aspartate family amino acid metabolic pr...	60	1	0.38	0.31584
GO:0010017	red or far-red light signaling pathway	60	1	0.38	0.31584
GO:0034220	monoatomic ion transmembrane transport	879	7	5.53	0.31712
GO:0090697	post-embryonic plant organ morphogenesis	182	2	1.15	0.31813
GO:0055082	intracellular chemical homeostasis	315	3	1.98	0.31868
GO:0120251	hydrocarbon biosynthetic process	61	1	0.38	0.32016
GO:0040011	locomotion	184	2	1.16	0.32275
GO:0062012	regulation of small molecule metabolic p...	184	2	1.16	0.32275
GO:0008150	biological_process	16027	103	100.9	0.32377
GO:0019751	polyol metabolic process	62	1	0.39	0.32445
GO:0071417	cellular response to organonitrogen comp...	62	1	0.39	0.32445
GO:0007584	response to nutrient	63	1	0.4	0.32872
GO:0016485	protein processing	63	1	0.4	0.32872
GO:0055080	monoatomic cation homeostasis	322	3	2.03	0.33075
GO:0006626	protein targeting to mitochondrion	64	1	0.4	0.33296
GO:0071489	cellular response to red or far red ligh...	64	1	0.4	0.33296
GO:0009664	plant-type cell wall organization	190	2	1.2	0.33657
GO:0043086	negative regulation of catalytic activit...	190	2	1.2	0.33657
GO:0006661	phosphatidylinositol biosynthetic proces...	65	1	0.41	0.33718
GO:0070585	protein localization to mitochondrion	65	1	0.41	0.33718
GO:0072655	establishment of protein localization to...	65	1	0.41	0.33718
GO:0010073	meristem maintenance	191	2	1.2	0.33887
GO:0071705	nitrogen compound transport	1049	8	6.6	0.34047
GO:0045488	pectin metabolic process	66	1	0.42	0.34136
GO:0048278	vesicle docking	66	1	0.42	0.34136
GO:0009409	response to cold	613	5	3.86	0.34307
GO:0022406	membrane docking	67	1	0.42	0.34553
GO:0140056	organelle localization by membrane tethe...	67	1	0.42	0.34553
GO:0042752	regulation of circadian rhythm	68	1	0.43	0.34966
GO:0071840	cellular component organization or bioge...	4263	29	26.84	0.35017
GO:0140694	non-membrane-bounded organelle assembly	196	2	1.23	0.35032
GO:1902531	regulation of intracellular signal trans...	196	2	1.23	0.35032
GO:0044237	cellular metabolic process	10561	69	66.49	0.35168
GO:0010104	regulation of ethylene-activated signali...	69	1	0.43	0.35377
GO:0043622	cortical microtubule organization	69	1	0.43	0.35377
GO:0070297	regulation of phosphorelay signal transd...	69	1	0.43	0.35377
GO:0007049	cell cycle	922	7	5.8	0.36134
GO:0009911	positive regulation of flower developmen...	71	1	0.45	0.36191
GO:0010089	xylem development	71	1	0.45	0.36191
GO:0030833	regulation of actin filament polymerizat...	71	1	0.45	0.36191
GO:1990542	mitochondrial transmembrane transport	71	1	0.45	0.36191
GO:0006082	organic acid metabolic process	1373	10	8.64	0.36363
GO:0043436	oxoacid metabolic process	1373	10	8.64	0.36363
GO:0010393	galacturonan metabolic process	72	1	0.45	0.36595
GO:0061024	membrane organization	343	3	2.16	0.36691
GO:0009063	amino acid catabolic process	73	1	0.46	0.36995
GO:0015995	chlorophyll biosynthetic process	73	1	0.46	0.36995
GO:0098771	inorganic ion homeostasis	345	3	2.17	0.37034
GO:0016053	organic acid biosynthetic process	638	5	4.02	0.37443
GO:0046394	carboxylic acid biosynthetic process	638	5	4.02	0.37443
GO:0007163	establishment or maintenance of cell pol...	75	1	0.47	0.37789
GO:0019722	calcium-mediated signaling	75	1	0.47	0.37789
GO:0090150	establishment of protein localization to...	75	1	0.47	0.37789
GO:0008064	regulation of actin polymerization or de...	76	1	0.48	0.38183
GO:0009646	response to absence of light	76	1	0.48	0.38183
GO:0030198	extracellular matrix organization	76	1	0.48	0.38183
GO:0030832	regulation of actin filament length	76	1	0.48	0.38183
GO:0031098	stress-activated protein kinase signalin...	76	1	0.48	0.38183
GO:0043062	extracellular structure organization	76	1	0.48	0.38183
GO:1901575	organic substance catabolic process	1547	11	9.74	0.38266
GO:0014070	response to organic cyclic compound	646	5	4.07	0.38448
GO:0030041	actin filament polymerization	77	1	0.48	0.38574
GO:0032271	regulation of protein polymerization	77	1	0.48	0.38574
GO:0055081	monoatomic anion homeostasis	77	1	0.48	0.38574
GO:0009932	cell tip growth	212	2	1.33	0.38647
GO:0009749	response to glucose	78	1	0.49	0.38962
GO:0110053	regulation of actin filament organizatio...	78	1	0.49	0.38962
GO:0007165	signal transduction	2169	15	13.66	0.39033
GO:0006950	response to stress	4028	27	25.36	0.39083
GO:0048193	Golgi vesicle transport	216	2	1.36	0.39537
GO:0051338	regulation of transferase activity	216	2	1.36	0.39537
GO:0051260	protein homooligomerization	80	1	0.5	0.39731
GO:0035966	response to topologically incorrect prot...	81	1	0.51	0.40113
GO:0009910	negative regulation of flower developmen...	82	1	0.52	0.40491
GO:0032350	regulation of hormone metabolic process	82	1	0.52	0.40491
GO:0010118	stomatal movement	221	2	1.39	0.40643
GO:0007154	cell communication	2501	17	15.75	0.40650
GO:0031122	cytoplasmic microtubule organization	83	1	0.52	0.40868
GO:0048481	plant ovule development	83	1	0.52	0.40868
GO:0120252	hydrocarbon metabolic process	83	1	0.52	0.40868
GO:0051336	regulation of hydrolase activity	223	2	1.4	0.41082
GO:0010564	regulation of cell cycle process	225	2	1.42	0.41520
GO:0032147	activation of protein kinase activity	85	1	0.54	0.41613
GO:0035670	plant-type ovary development	85	1	0.54	0.41613
GO:0022618	protein-RNA complex assembly	227	2	1.43	0.41956
GO:0016310	phosphorylation	1439	10	9.06	0.42066
GO:0006400	tRNA modification	87	1	0.55	0.42350
GO:0044092	negative regulation of molecular functio...	230	2	1.45	0.42607
GO:1902074	response to salt	680	5	4.28	0.42708
GO:0009686	gibberellin biosynthetic process	88	1	0.55	0.42714
GO:0009798	axis specification	88	1	0.55	0.42714
GO:0023052	signaling	2221	15	13.98	0.42738
GO:0016192	vesicle-mediated transport	682	5	4.29	0.42957
GO:1902903	regulation of supramolecular fiber organ...	89	1	0.56	0.43077
GO:0051640	organelle localization	233	2	1.47	0.43255
GO:0010043	response to zinc ion	90	1	0.57	0.43437
GO:0032956	regulation of actin cytoskeleton organiz...	90	1	0.57	0.43437
GO:0019725	cellular homeostasis	383	3	2.41	0.43470
GO:0048528	post-embryonic root development	237	2	1.49	0.44112
GO:1901135	carbohydrate derivative metabolic proces...	846	6	5.33	0.44257
GO:0044403	biological process involved in symbiotic...	238	2	1.5	0.44325
GO:0071826	protein-RNA complex organization	238	2	1.5	0.44325
GO:0016102	diterpenoid biosynthetic process	93	1	0.59	0.44504
GO:0031400	negative regulation of protein modificat...	93	1	0.59	0.44504
GO:0032970	regulation of actin filament-based proce...	93	1	0.59	0.44504
GO:0044282	small molecule catabolic process	240	2	1.51	0.44751
GO:1903046	meiotic cell cycle process	240	2	1.51	0.44751
GO:0031667	response to nutrient levels	391	3	2.46	0.44797
GO:1903047	mitotic cell cycle process	391	3	2.46	0.44797
GO:0044248	cellular catabolic process	1472	10	9.27	0.44928
GO:0009267	cellular response to starvation	242	2	1.52	0.45174
GO:0002218	activation of innate immune response	95	1	0.6	0.45204
GO:0002376	immune system process	701	5	4.41	0.45315
GO:0010431	seed maturation	96	1	0.6	0.45551
GO:0070588	calcium ion transmembrane transport	96	1	0.6	0.45551
GO:0009968	negative regulation of signal transducti...	247	2	1.56	0.46224
GO:0046474	glycerophospholipid biosynthetic process	98	1	0.62	0.46238
GO:2000377	regulation of reactive oxygen species me...	98	1	0.62	0.46238
GO:0048731	system development	2902	19	18.27	0.46512
GO:0022402	cell cycle process	711	5	4.48	0.46546
GO:0030865	cortical cytoskeleton organization	100	1	0.63	0.46917
GO:0061077	chaperone-mediated protein folding	100	1	0.63	0.46917
GO:0051301	cell division	404	3	2.54	0.46927
GO:0010648	negative regulation of cell communicatio...	251	2	1.58	0.47056
GO:0022603	regulation of anatomical structure morph...	251	2	1.58	0.47056
GO:0023057	negative regulation of signaling	251	2	1.58	0.47056
GO:0007166	cell surface receptor signaling pathway	405	3	2.55	0.47090
GO:0006816	calcium ion transport	101	1	0.64	0.47253
GO:0071236	cellular response to antibiotic	101	1	0.64	0.47253
GO:0010114	response to red light	102	1	0.64	0.47587
GO:0015994	chlorophyll metabolic process	102	1	0.64	0.47587
GO:1901659	glycosyl compound biosynthetic process	102	1	0.64	0.47587
GO:1901700	response to oxygen-containing compound	2450	16	15.42	0.47849
GO:0009685	gibberellin metabolic process	103	1	0.65	0.47918
GO:0055088	lipid homeostasis	103	1	0.65	0.47918
GO:0071704	organic substance metabolic process	10517	67	66.21	0.48010
GO:0060627	regulation of vesicle-mediated transport	104	1	0.65	0.48248
GO:0006888	endoplasmic reticulum to Golgi vesicle-m...	105	1	0.66	0.48576
GO:0009863	salicylic acid mediated signaling pathwa...	105	1	0.66	0.48576
GO:0002253	activation of immune response	106	1	0.67	0.48902
GO:0006090	pyruvate metabolic process	106	1	0.67	0.48902
GO:0006906	vesicle fusion	106	1	0.67	0.48902
GO:0051258	protein polymerization	106	1	0.67	0.48902
GO:0048588	developmental cell growth	262	2	1.65	0.49305
GO:0010051	xylem and phloem pattern formation	108	1	0.68	0.49547
GO:0090174	organelle membrane fusion	108	1	0.68	0.49547
GO:0051321	meiotic cell cycle	264	2	1.66	0.49707
GO:0009740	gibberellic acid mediated signaling path...	109	1	0.69	0.49866
GO:0010476	gibberellin mediated signaling pathway	109	1	0.69	0.49866
GO:0048871	multicellular organismal-level homeostas...	109	1	0.69	0.49866
GO:0048440	carpel development	110	1	0.69	0.50184
GO:0009908	flower development	742	5	4.67	0.50309
GO:0071446	cellular response to salicylic acid stim...	111	1	0.7	0.50499
GO:0007178	transmembrane receptor protein serine/th...	268	2	1.69	0.50506
GO:1901617	organic hydroxy compound biosynthetic pr...	268	2	1.69	0.50506
GO:0009627	systemic acquired resistance	112	1	0.71	0.50813
GO:1901264	carbohydrate derivative transport	112	1	0.71	0.50813
GO:0009791	post-embryonic development	2337	15	14.71	0.51007
GO:2000243	positive regulation of reproductive proc...	113	1	0.71	0.51125
GO:0051726	regulation of cell cycle	432	3	2.72	0.51387
GO:0009746	response to hexose	114	1	0.72	0.51434
GO:0009057	macromolecule catabolic process	1073	7	6.76	0.51715
GO:0010224	response to UV-B	115	1	0.72	0.51742
GO:0071370	cellular response to gibberellin stimulu...	115	1	0.72	0.51742
GO:0065009	regulation of molecular function	755	5	4.75	0.51858
GO:0097305	response to alcohol	915	6	5.76	0.51882
GO:0006972	hyperosmotic response	116	1	0.73	0.52048
GO:0008033	tRNA processing	116	1	0.73	0.52048
GO:0051248	negative regulation of protein metabolic...	276	2	1.74	0.52079
GO:0009056	catabolic process	1717	11	10.81	0.52244
GO:0090567	reproductive shoot system development	759	5	4.78	0.52331
GO:0045860	positive regulation of protein kinase ac...	118	1	0.74	0.52654
GO:0070925	organelle assembly	280	2	1.76	0.52853
GO:0034284	response to monosaccharide	119	1	0.75	0.52954
GO:0002831	regulation of response to biotic stimulu...	281	2	1.77	0.53045
GO:0007018	microtubule-based movement	120	1	0.76	0.53252
GO:0051259	protein complex oligomerization	120	1	0.76	0.53252
GO:0051493	regulation of cytoskeleton organization	120	1	0.76	0.53252
GO:0009991	response to extracellular stimulus	445	3	2.8	0.53391
GO:0051172	negative regulation of nitrogen compound...	769	5	4.84	0.53504
GO:0016101	diterpenoid metabolic process	121	1	0.76	0.53548
GO:0031669	cellular response to nutrient levels	285	2	1.79	0.53809
GO:0003002	regionalization	286	2	1.8	0.53998
GO:0033674	positive regulation of kinase activity	124	1	0.78	0.54426
GO:2000242	negative regulation of reproductive proc...	124	1	0.78	0.54426
GO:0009845	seed germination	289	2	1.82	0.54564
GO:0016999	antibiotic metabolic process	125	1	0.79	0.54715
GO:0045089	positive regulation of innate immune res...	125	1	0.79	0.54715
GO:0000280	nuclear division	292	2	1.84	0.55124
GO:0051604	protein maturation	292	2	1.84	0.55124
GO:0006869	lipid transport	127	1	0.8	0.55287
GO:0071805	potassium ion transmembrane transport	127	1	0.8	0.55287
GO:1901605	alpha-amino acid metabolic process	294	2	1.85	0.55496
GO:0034249	negative regulation of amide metabolic p...	128	1	0.81	0.55571
GO:0042545	cell wall modification	128	1	0.81	0.55571
GO:0048467	gynoecium development	128	1	0.81	0.55571
GO:0048438	floral whorl development	295	2	1.86	0.55680
GO:0071555	cell wall organization	298	2	1.88	0.56231
GO:0009314	response to radiation	1120	7	7.05	0.56338
GO:0001666	response to hypoxia	133	1	0.84	0.56962
GO:0001934	positive regulation of protein phosphory...	133	1	0.84	0.56962
GO:0061025	membrane fusion	134	1	0.84	0.57235
GO:0022414	reproductive process	2429	15	15.29	0.57389
GO:0006813	potassium ion transport	136	1	0.86	0.57775
GO:0007167	enzyme-linked receptor protein signaling...	308	2	1.94	0.58033
GO:0009873	ethylene-activated signaling pathway	137	1	0.86	0.58043
GO:0009152	purine ribonucleotide biosynthetic proce...	139	1	0.88	0.58574
GO:0042327	positive regulation of phosphorylation	139	1	0.88	0.58574
GO:0000003	reproduction	2447	15	15.41	0.58605
GO:0090351	seedling development	312	2	1.96	0.58739
GO:0010154	fruit development	981	6	6.18	0.58789
GO:0048608	reproductive structure development	1804	11	11.36	0.59083
GO:0010562	positive regulation of phosphorus metabo...	141	1	0.89	0.59098
GO:0045937	positive regulation of phosphate metabol...	141	1	0.89	0.59098
GO:0061458	reproductive system development	1805	11	11.36	0.59160
GO:0018105	peptidyl-serine phosphorylation	143	1	0.9	0.59615
GO:0050778	positive regulation of immune response	143	1	0.9	0.59615
GO:0048284	organelle fusion	144	1	0.91	0.59872
GO:0009628	response to abiotic stimulus	2956	18	18.61	0.60100
GO:0018209	peptidyl-serine modification	145	1	0.91	0.60126
GO:1901615	organic hydroxy compound metabolic proce...	493	3	3.1	0.60372
GO:0045017	glycerolipid biosynthetic process	146	1	0.92	0.60379
GO:0009723	response to ethylene	323	2	2.03	0.60634
GO:0048367	shoot system development	1333	8	8.39	0.60800
GO:0044281	small molecule metabolic process	1991	12	12.53	0.60838
GO:0044272	sulfur compound biosynthetic process	148	1	0.93	0.60881
GO:0045893	positive regulation of DNA-templated tra...	667	4	4.2	0.60935
GO:0007034	vacuolar transport	149	1	0.94	0.61129
GO:0043254	regulation of protein-containing complex...	149	1	0.94	0.61129
GO:0007017	microtubule-based process	327	2	2.06	0.61307
GO:0002684	positive regulation of immune system pro...	151	1	0.95	0.61621
GO:0032535	regulation of cellular component size	151	1	0.95	0.61621
GO:0032101	regulation of response to external stimu...	329	2	2.07	0.61640
GO:0007389	pattern specification process	330	2	2.08	0.61806
GO:0071482	cellular response to light stimulus	152	1	0.96	0.61865
GO:0009657	plastid organization	331	2	2.08	0.61971
GO:0003006	developmental process involved in reprod...	2171	13	13.67	0.61983
GO:0005996	monosaccharide metabolic process	153	1	0.96	0.62107
GO:0010876	lipid localization	153	1	0.96	0.62107
GO:0045859	regulation of protein kinase activity	153	1	0.96	0.62107
GO:0090696	post-embryonic plant organ development	333	2	2.1	0.62300
GO:0002833	positive regulation of response to bioti...	154	1	0.97	0.62348
GO:0006855	xenobiotic transmembrane transport	154	1	0.97	0.62348
GO:0042908	xenobiotic transport	154	1	0.97	0.62348
GO:0031668	cellular response to extracellular stimu...	335	2	2.11	0.62626
GO:0006164	purine nucleotide biosynthetic process	156	1	0.98	0.62824
GO:0045087	innate immune response	514	3	3.24	0.63204
GO:0032103	positive regulation of response to exter...	158	1	0.99	0.63295
GO:0051347	positive regulation of transferase activ...	158	1	0.99	0.63295
GO:0043549	regulation of kinase activity	159	1	1	0.63528
GO:0044283	small molecule biosynthetic process	861	5	5.42	0.63624
GO:0048513	animal organ development	160	1	1.01	0.63760
GO:0051656	establishment of organelle localization	160	1	1.01	0.63760
GO:0009738	abscisic acid-activated signaling pathwa...	343	2	2.16	0.63911
GO:0010638	positive regulation of organelle organiz...	161	1	1.01	0.63990
GO:0010015	root morphogenesis	344	2	2.17	0.64070
GO:0048582	positive regulation of post-embryonic de...	162	1	1.02	0.64219
GO:0009753	response to jasmonic acid	346	2	2.18	0.64384
GO:0016054	organic acid catabolic process	163	1	1.03	0.64446
GO:0046395	carboxylic acid catabolic process	163	1	1.03	0.64446
GO:0031399	regulation of protein modification proce...	347	2	2.18	0.64541
GO:1902680	positive regulation of RNA biosynthetic ...	700	4	4.41	0.64740
GO:0009914	hormone transport	165	1	1.04	0.64896
GO:0071369	cellular response to ethylene stimulus	166	1	1.05	0.65119
GO:0070542	response to fatty acid	351	2	2.21	0.65162
GO:0090066	regulation of anatomical structure size	167	1	1.05	0.65341
GO:0071496	cellular response to external stimulus	353	2	2.22	0.65469
GO:0009260	ribonucleotide biosynthetic process	168	1	1.06	0.65561
GO:0031349	positive regulation of defense response	168	1	1.06	0.65561
GO:0046390	ribose phosphate biosynthetic process	168	1	1.06	0.65561
GO:0009266	response to temperature stimulus	881	5	5.55	0.65641
GO:0008152	metabolic process	11519	71	72.52	0.65723
GO:0072522	purine-containing compound biosynthetic ...	169	1	1.06	0.65780
GO:0016050	vesicle organization	170	1	1.07	0.65998
GO:0030162	regulation of proteolysis	170	1	1.07	0.65998
GO:0071478	cellular response to radiation	170	1	1.07	0.65998
GO:0048285	organelle fission	357	2	2.25	0.66077
GO:0045229	external encapsulating structure organiz...	359	2	2.26	0.66378
GO:0006631	fatty acid metabolic process	360	2	2.27	0.66527
GO:0080167	response to karrikin	173	1	1.09	0.66642
GO:0051128	regulation of cellular component organiz...	719	4	4.53	0.66818
GO:1901607	alpha-amino acid biosynthetic process	174	1	1.1	0.66854
GO:0048581	negative regulation of post-embryonic de...	175	1	1.1	0.67065
GO:0044238	primary metabolic process	9823	60	61.84	0.67224
GO:0000160	phosphorelay signal transduction system	178	1	1.12	0.67689
GO:0009636	response to toxic substance	368	2	2.32	0.67705
GO:0006633	fatty acid biosynthetic process	179	1	1.13	0.67894
GO:0017038	protein import	180	1	1.13	0.68099
GO:0006457	protein folding	182	1	1.15	0.68503
GO:0048437	floral organ development	374	2	2.35	0.68567
GO:0048573	photoperiodism, flowering	184	1	1.16	0.68902
GO:0048364	root development	744	4	4.68	0.69426
GO:0022622	root system development	746	4	4.7	0.69628
GO:0001932	regulation of protein phosphorylation	188	1	1.18	0.69686
GO:0009648	photoperiodism	189	1	1.19	0.69879
GO:0031347	regulation of defense response	384	2	2.42	0.69961
GO:0045088	regulation of innate immune response	190	1	1.2	0.70071
GO:0046148	pigment biosynthetic process	190	1	1.2	0.70071
GO:2000026	regulation of multicellular organismal d...	929	5	5.85	0.70190
GO:0071215	cellular response to abscisic acid stimu...	386	2	2.43	0.70234
GO:0008652	amino acid biosynthetic process	191	1	1.2	0.70261
GO:0097306	cellular response to alcohol	388	2	2.44	0.70504
GO:0010035	response to inorganic substance	1462	8	9.2	0.71074
GO:0015931	nucleobase-containing compound transport	196	1	1.23	0.71195
GO:0042886	amide transport	765	4	4.82	0.71503
GO:0006955	immune response	583	3	3.67	0.71514
GO:0006399	tRNA metabolic process	198	1	1.25	0.71561
GO:0072593	reactive oxygen species metabolic proces...	199	1	1.25	0.71742
GO:0007623	circadian rhythm	200	1	1.26	0.71922
GO:0048511	rhythmic process	201	1	1.27	0.72101
GO:0048523	negative regulation of cellular process	1650	9	10.39	0.72186
GO:0009411	response to UV	203	1	1.28	0.72455
GO:1901699	cellular response to nitrogen compound	204	1	1.28	0.72630
GO:0031401	positive regulation of protein modificat...	206	1	1.3	0.72978
GO:0007346	regulation of mitotic cell cycle	210	1	1.32	0.73660
GO:0006996	organelle organization	2361	13	14.86	0.73903
GO:0051603	proteolysis involved in protein cataboli...	606	3	3.82	0.73944
GO:0034248	regulation of amide metabolic process	213	1	1.34	0.74160
GO:0042325	regulation of phosphorylation	213	1	1.34	0.74160
GO:0010243	response to organonitrogen compound	417	2	2.63	0.74205
GO:0010033	response to organic substance	3214	18	20.23	0.74483
GO:0030003	intracellular monoatomic cation homeosta...	215	1	1.35	0.74488
GO:0006091	generation of precursor metabolites and ...	420	2	2.64	0.74564
GO:0009826	unidimensional cell growth	420	2	2.64	0.74564
GO:0009739	response to gibberellin	217	1	1.37	0.74812
GO:0051254	positive regulation of RNA metabolic pro...	802	4	5.05	0.74911
GO:0009793	embryo development ending in seed dorman...	617	3	3.88	0.75048
GO:0010150	leaf senescence	220	1	1.39	0.75291
GO:0044249	cellular biosynthetic process	6353	37	40	0.75322
GO:0006401	RNA catabolic process	221	1	1.39	0.75448
GO:0007275	multicellular organism development	3738	21	23.53	0.75594
GO:0009165	nucleotide biosynthetic process	222	1	1.4	0.75605
GO:1901293	nucleoside phosphate biosynthetic proces...	222	1	1.4	0.75605
GO:0010628	positive regulation of gene expression	810	4	5.1	0.75606
GO:0045944	positive regulation of transcription by ...	224	1	1.41	0.75915
GO:0006873	intracellular monoatomic ion homeostasis	226	1	1.42	0.76221
GO:0090693	plant organ senescence	226	1	1.42	0.76221
GO:0007005	mitochondrion organization	227	1	1.43	0.76372
GO:0042440	pigment metabolic process	228	1	1.44	0.76523
GO:0065003	protein-containing complex assembly	825	4	5.19	0.76870
GO:0042254	ribosome biogenesis	441	2	2.78	0.76964
GO:0009150	purine ribonucleotide metabolic process	231	1	1.45	0.76969
GO:0071495	cellular response to endogenous stimulus	1194	6	7.52	0.77067
GO:0050776	regulation of immune response	232	1	1.46	0.77116
GO:0042221	response to chemical	4108	23	25.86	0.77230
GO:0009642	response to light intensity	233	1	1.47	0.77262
GO:0036211	protein modification process	2596	14	16.34	0.77325
GO:0000226	microtubule cytoskeleton organization	236	1	1.49	0.77694
GO:0019953	sexual reproduction	450	2	2.83	0.77931
GO:0051130	positive regulation of cellular componen...	238	1	1.5	0.77978
GO:0048519	negative regulation of biological proces...	1918	10	12.07	0.77980
GO:0048580	regulation of post-embryonic development	655	3	4.12	0.78578
GO:0048585	negative regulation of response to stimu...	457	2	2.88	0.78658
GO:0051649	establishment of localization in cell	1041	5	6.55	0.79147
GO:1901701	cellular response to oxygen-containing c...	1051	5	6.62	0.79835
GO:0006974	DNA damage response	469	2	2.95	0.79857
GO:0009416	response to light stimulus	1054	5	6.64	0.80038
GO:0045935	positive regulation of nucleobase-contai...	870	4	5.48	0.80360
GO:0009658	chloroplast organization	256	1	1.61	0.80376
GO:0051241	negative regulation of multicellular org...	257	1	1.62	0.80501
GO:0051239	regulation of multicellular organismal p...	1066	5	6.71	0.80835
GO:0002682	regulation of immune system process	260	1	1.64	0.80872
GO:0032501	multicellular organismal process	4200	23	26.44	0.80900
GO:0009737	response to abscisic acid	878	4	5.53	0.80934
GO:0009888	tissue development	1068	5	6.72	0.80965
GO:0009259	ribonucleotide metabolic process	261	1	1.64	0.80995
GO:0071695	anatomical structure maturation	264	1	1.66	0.81356
GO:0071310	cellular response to organic substance	1446	7	9.1	0.81471
GO:0031324	negative regulation of cellular metaboli...	1082	5	6.81	0.81858
GO:0060560	developmental growth involved in morphog...	493	2	3.1	0.82079
GO:0010557	positive regulation of macromolecule bio...	897	4	5.65	0.82243
GO:0009639	response to red or far red light	273	1	1.72	0.82402
GO:0031325	positive regulation of cellular metaboli...	1282	6	8.07	0.82609
GO:0051093	negative regulation of developmental pro...	276	1	1.74	0.82737
GO:0071214	cellular response to abiotic stimulus	277	1	1.74	0.82848
GO:0104004	cellular response to environmental stimu...	277	1	1.74	0.82848
GO:0009892	negative regulation of metabolic process	1101	5	6.93	0.83016
GO:0019693	ribose phosphate metabolic process	279	1	1.76	0.83066
GO:0009058	biosynthetic process	6579	37	41.42	0.83216
GO:0048468	cell development	714	3	4.5	0.83241
GO:1901565	organonitrogen compound catabolic proces...	918	4	5.78	0.83605
GO:1901576	organic substance biosynthetic process	6429	36	40.47	0.83615
GO:0000377	RNA splicing, via transesterification re...	285	1	1.79	0.83706
GO:0051240	positive regulation of multicellular org...	285	1	1.79	0.83706
GO:0071396	cellular response to lipid	721	3	4.54	0.83733
GO:1901564	organonitrogen compound metabolic proces...	5120	28	32.23	0.83873
GO:0019438	aromatic compound biosynthetic process	3263	17	20.54	0.83878
GO:0006163	purine nucleotide metabolic process	287	1	1.81	0.83914
GO:0051246	regulation of protein metabolic process	725	3	4.56	0.84009
GO:0000375	RNA splicing, via transesterification re...	288	1	1.81	0.84017
GO:0015833	peptide transport	730	3	4.6	0.84347
GO:0006605	protein targeting	292	1	1.84	0.84422
GO:0032870	cellular response to hormone stimulus	1126	5	7.09	0.84450
GO:0009893	positive regulation of metabolic process	1318	6	8.3	0.84552
GO:0009790	embryo development	736	3	4.63	0.84746
GO:0051094	positive regulation of developmental pro...	296	1	1.86	0.84817
GO:0099402	plant organ development	1514	7	9.53	0.84988
GO:0046907	intracellular transport	941	4	5.92	0.84996
GO:0030163	protein catabolic process	740	3	4.66	0.85006
GO:0071407	cellular response to organic cyclic comp...	298	1	1.88	0.85010
GO:0031328	positive regulation of cellular biosynth...	942	4	5.93	0.85055
GO:0048316	seed development	942	4	5.93	0.85055
GO:0051173	positive regulation of nitrogen compound...	1141	5	7.18	0.85262
GO:0009891	positive regulation of biosynthetic proc...	951	4	5.99	0.85570
GO:0006970	response to osmotic stress	955	4	6.01	0.85794
GO:0034655	nucleobase-containing compound catabolic...	308	1	1.94	0.85943
GO:0022613	ribonucleoprotein complex biogenesis	548	2	3.45	0.86369
GO:0021700	developmental maturation	314	1	1.98	0.86475
GO:0032502	developmental process	4706	25	29.63	0.86530
GO:0009755	hormone-mediated signaling pathway	974	4	6.13	0.86820
GO:0072521	purine-containing compound metabolic pro...	324	1	2.04	0.87317
GO:0010038	response to metal ion	781	3	4.92	0.87465
GO:0051049	regulation of transport	327	1	2.06	0.87560
GO:0050896	response to stimulus	7226	40	45.49	0.87605
GO:0048856	anatomical structure development	4406	23	27.74	0.87611
GO:0043085	positive regulation of catalytic activit...	328	1	2.06	0.87639
GO:0009653	anatomical structure morphogenesis	1575	7	9.92	0.87673
GO:1905392	plant organ morphogenesis	569	2	3.58	0.87745
GO:0009611	response to wounding	330	1	2.08	0.87797
GO:0022607	cellular component assembly	1194	5	7.52	0.87857
GO:0006357	regulation of transcription by RNA polym...	572	2	3.6	0.87931
GO:0043170	macromolecule metabolic process	8218	46	51.74	0.88156
GO:0043412	macromolecule modification	3398	17	21.39	0.88305
GO:0010604	positive regulation of macromolecule met...	1207	5	7.6	0.88432
GO:0051641	cellular localization	1403	6	8.83	0.88454
GO:0048518	positive regulation of biological proces...	2155	10	13.57	0.88489
GO:0051247	positive regulation of protein metabolic...	340	1	2.14	0.88558
GO:0080134	regulation of response to stress	585	2	3.68	0.88707
GO:0048609	multicellular organismal reproductive pr...	344	1	2.17	0.88849
GO:0006508	proteolysis	1021	4	6.43	0.89090
GO:0033554	cellular response to stress	1426	6	8.98	0.89357
GO:0009719	response to endogenous stimulus	2368	11	14.91	0.89460
GO:0016567	protein ubiquitination	599	2	3.77	0.89492
GO:0033993	response to lipid	1432	6	9.02	0.89582
GO:0043933	protein-containing complex organization	1437	6	9.05	0.89767
GO:0008380	RNA splicing	358	1	2.25	0.89811
GO:0072594	establishment of protein localization to...	360	1	2.27	0.89941
GO:0030154	cell differentiation	1244	5	7.83	0.89943
GO:0050793	regulation of developmental process	1247	5	7.85	0.90058
GO:0080090	regulation of primary metabolic process	3292	16	20.73	0.90207
GO:1901698	response to nitrogen compound	613	2	3.86	0.90226
GO:0051716	cellular response to stimulus	3645	18	22.95	0.90240
GO:0044270	cellular nitrogen compound catabolic pro...	366	1	2.3	0.90323
GO:0046700	heterocycle catabolic process	369	1	2.32	0.90508
GO:0032989	cellular component morphogenesis	620	2	3.9	0.90575
GO:0008219	cell death	373	1	2.35	0.90750
GO:0000902	cell morphogenesis	625	2	3.93	0.90817
GO:0009117	nucleotide metabolic process	375	1	2.36	0.90868
GO:0006366	transcription by RNA polymerase II	631	2	3.97	0.91100
GO:0032446	protein modification by small protein co...	631	2	3.97	0.91100
GO:0006753	nucleoside phosphate metabolic process	379	1	2.39	0.91101
GO:0032504	multicellular organism reproduction	381	1	2.4	0.91215
GO:0044093	positive regulation of molecular functio...	387	1	2.44	0.91549
GO:0045892	negative regulation of DNA-templated tra...	389	1	2.45	0.91657
GO:0016049	cell growth	646	2	4.07	0.91772
GO:0019439	aromatic compound catabolic process	392	1	2.47	0.91817
GO:1901566	organonitrogen compound biosynthetic pro...	1504	6	9.47	0.91990
GO:0051171	regulation of nitrogen compound metaboli...	3195	15	20.11	0.92137
GO:0050789	regulation of biological process	6308	33	39.71	0.92470
GO:1901362	organic cyclic compound biosynthetic pro...	3400	16	21.41	0.92683
GO:0032879	regulation of localization	411	1	2.59	0.92762
GO:1902679	negative regulation of RNA biosynthetic ...	411	1	2.59	0.92762
GO:0019538	protein metabolic process	3936	19	24.78	0.92766
GO:0009725	response to hormone	2306	10	14.52	0.92772
GO:0008283	cell population proliferation	415	1	2.61	0.92947
GO:1901361	organic cyclic compound catabolic proces...	416	1	2.62	0.92993
GO:0043604	amide biosynthetic process	678	2	4.27	0.93052
GO:0031327	negative regulation of cellular biosynth...	913	3	5.75	0.93143
GO:0009890	negative regulation of biosynthetic proc...	920	3	5.79	0.93366
GO:0032259	methylation	428	1	2.69	0.93516
GO:0070647	protein modification by small protein co...	696	2	4.38	0.93687
GO:0009966	regulation of signal transduction	702	2	4.42	0.93886
GO:0019222	regulation of metabolic process	3828	18	24.1	0.93999
GO:0033365	protein localization to organelle	440	1	2.77	0.94000
GO:0048589	developmental growth	708	2	4.46	0.94080
GO:0048522	positive regulation of cellular process	1787	7	11.25	0.94130
GO:0009451	RNA modification	722	2	4.55	0.94509
GO:0023051	regulation of signaling	724	2	4.56	0.94568
GO:0050794	regulation of cellular process	5779	29	36.38	0.94668
GO:0065007	biological regulation	7116	37	44.8	0.94672
GO:0010646	regulation of cell communication	729	2	4.59	0.94713
GO:0051253	negative regulation of RNA metabolic pro...	465	1	2.93	0.94898
GO:0031323	regulation of cellular metabolic process	3736	17	23.52	0.95321
GO:0070887	cellular response to chemical stimulus	1850	7	11.65	0.95365
GO:0034470	ncRNA processing	491	1	3.09	0.95690
GO:1901137	carbohydrate derivative biosynthetic pro...	491	1	3.09	0.95690
GO:0006511	ubiquitin-dependent protein catabolic pr...	498	1	3.14	0.95881
GO:0010605	negative regulation of macromolecule met...	1022	3	6.43	0.95944
GO:0055086	nucleobase-containing small molecule met...	503	1	3.17	0.96013
GO:0019941	modification-dependent protein catabolic...	504	1	3.17	0.96039
GO:0046686	response to cadmium ion	512	1	3.22	0.96239
GO:0009555	pollen development	513	1	3.23	0.96264
GO:0016043	cellular component organization	3821	17	24.06	0.96374
GO:0090305	nucleic acid phosphodiester bond hydroly...	807	2	5.08	0.96547
GO:0006979	response to oxidative stress	529	1	3.33	0.96633
GO:0048584	positive regulation of response to stimu...	529	1	3.33	0.96633
GO:0045934	negative regulation of nucleobase-contai...	532	1	3.35	0.96698
GO:0048583	regulation of response to stimulus	1296	4	8.16	0.96712
GO:0006355	regulation of DNA-templated transcriptio...	2342	9	14.74	0.96718
GO:0043632	modification-dependent macromolecule cat...	533	1	3.36	0.96720
GO:0048869	cellular developmental process	1519	5	9.56	0.96740
GO:0048827	phyllome development	824	2	5.19	0.96857
GO:2001141	regulation of RNA biosynthetic process	2372	9	14.93	0.97063
GO:0043603	amide metabolic process	845	2	5.32	0.97203
GO:0031326	regulation of cellular biosynthetic proc...	3197	13	20.13	0.97528
GO:0033036	macromolecule localization	1125	3	7.08	0.97577
GO:0008104	protein localization	871	2	5.48	0.97581
GO:0048366	leaf development	581	1	3.66	0.97601
GO:0009059	macromolecule biosynthetic process	4862	22	30.61	0.97658
GO:0006351	DNA-templated transcription	2440	9	15.36	0.97729
GO:0009889	regulation of biosynthetic process	3229	13	20.33	0.97787
GO:0006886	intracellular protein transport	600	1	3.78	0.97881
GO:0032774	RNA biosynthetic process	2488	9	15.66	0.98113
GO:0018193	peptidyl-amino acid modification	618	1	3.89	0.98116
GO:0034660	ncRNA metabolic process	618	1	3.89	0.98116
GO:0070727	cellular macromolecule localization	946	2	5.96	0.98418
GO:0040007	growth	951	2	5.99	0.98462
GO:0051252	regulation of RNA metabolic process	2551	9	16.06	0.98528
GO:0018130	heterocycle biosynthetic process	3162	12	19.91	0.98596
GO:0048229	gametophyte development	671	1	4.22	0.98669
GO:0006396	RNA processing	977	2	6.15	0.98675
GO:0015031	protein transport	691	1	4.35	0.98833
GO:0045184	establishment of protein localization	704	1	4.43	0.98928
GO:0043687	post-translational protein modification	1026	2	6.46	0.99001
GO:0034654	nucleobase-containing compound biosynthe...	2862	10	18.02	0.99042
GO:0060255	regulation of macromolecule metabolic pr...	3462	13	21.8	0.99053
GO:0044271	cellular nitrogen compound biosynthetic ...	3690	14	23.23	0.99166
GO:0019219	regulation of nucleobase-containing comp...	2698	9	16.99	0.99194
GO:0006259	DNA metabolic process	770	1	4.85	0.99306
GO:0010629	negative regulation of gene expression	810	1	5.1	0.99467
GO:0009651	response to salt stress	830	1	5.23	0.99533
GO:0051276	chromosome organization	857	1	5.4	0.99610
GO:0010556	regulation of macromolecule biosynthetic...	3088	10	19.44	0.99628
GO:0010558	negative regulation of macromolecule bio...	881	1	5.55	0.99667
GO:0010468	regulation of gene expression	2941	9	18.52	0.99720
GO:0006807	nitrogen compound metabolic process	8948	41	56.33	0.99868
GO:0006725	cellular aromatic compound metabolic pro...	5614	21	35.34	0.99921
GO:0016070	RNA metabolic process	4090	13	25.75	0.99931
GO:0010467	gene expression	4209	13	26.5	0.99960
GO:1901360	organic cyclic compound metabolic proces...	5790	20	36.45	0.99984
GO:0090304	nucleic acid metabolic process	4596	13	28.93	0.99994
GO:0034641	cellular nitrogen compound metabolic pro...	5811	18	36.58	0.99998
GO:0046483	heterocycle metabolic process	5456	16	34.35	0.99998
GO:0006139	nucleobase-containing compound metabolic...	5050	14	31.79	0.99998

## Sheet: Lin_seed_14
Supplementary Table S2. Gene enrichment analysis for a balanced subset of flax samples: mature leaf blades from the shoot at 10 cm from the top at 30 DAG, stem fragments 1-3 cm from the top at 30 DAG, roots of seedlings at 5 DAG, hypocotyls of seedlings at 5 DAG, mature flower carpels before pollination at 56 DAG, capsule without seeds at 14 DAF, seeds without capsule at 14 DAF, SAM (shoot apical…
Seeds without capsule at 14 DAF.
GO.ID	Term	Annotated	Significant	Expected	Fisher
GO:0010344	seed oilbody biogenesis	16	12	0.4	8.6e-17
GO:0048316	seed development	942	65	23.56	8.2e-14
GO:0010154	fruit development	981	65	24.54	5.2e-13
GO:0019915	lipid storage	27	12	0.68	6.4e-13
GO:0032787	monocarboxylic acid metabolic process	680	49	17.01	2.8e-11
GO:0010431	seed maturation	96	17	2.4	2.2e-10
GO:0072330	monocarboxylic acid biosynthetic process	339	31	8.48	5.4e-10
GO:0044283	small molecule biosynthetic process	861	52	21.54	3.6e-09
GO:0051235	maintenance of location	90	15	2.25	6.1e-09
GO:0016053	organic acid biosynthetic process	638	42	15.96	1.2e-08
GO:0046394	carboxylic acid biosynthetic process	638	42	15.96	1.2e-08
GO:0019752	carboxylic acid metabolic process	1265	65	31.64	2.2e-08
GO:0048608	reproductive structure development	1804	83	45.13	2.9e-08
GO:0061458	reproductive system development	1805	83	45.15	2.9e-08
GO:0006082	organic acid metabolic process	1373	68	34.35	4.1e-08
GO:0043436	oxoacid metabolic process	1373	68	34.35	4.1e-08
GO:0006305	DNA alkylation	76	13	1.9	4.6e-08
GO:0006306	DNA methylation	76	13	1.9	4.6e-08
GO:0009734	auxin-activated signaling pathway	201	20	5.03	1.7e-07
GO:0050826	response to freezing	36	9	0.9	1.8e-07
GO:1901617	organic hydroxy compound biosynthetic pr...	268	23	6.7	3.0e-07
GO:0003006	developmental process involved in reprod...	2171	91	54.31	4.1e-07
GO:0003333	amino acid transmembrane transport	96	13	2.4	7.7e-07
GO:0006865	amino acid transport	96	13	2.4	7.7e-07
GO:0071365	cellular response to auxin stimulus	223	20	5.58	8.9e-07
GO:0006096	glycolytic process	55	10	1.38	9.3e-07
GO:0044281	small molecule metabolic process	1991	84	49.81	9.7e-07
GO:0009791	post-embryonic development	2337	94	58.46	1.6e-06
GO:0006304	DNA modification	103	13	2.58	1.7e-06
GO:1901615	organic hydroxy compound metabolic proce...	493	31	12.33	2.7e-06
GO:0006629	lipid metabolic process	1141	54	28.54	4.7e-06
GO:0009166	nucleotide catabolic process	68	10	1.7	6.9e-06
GO:0010876	lipid localization	153	15	3.83	7.1e-06
GO:0042866	pyruvate biosynthetic process	42	8	1.05	8.1e-06
GO:0044255	cellular lipid metabolic process	990	48	24.77	8.8e-06
GO:0043090	amino acid import	21	6	0.53	9.3e-06
GO:0046031	ADP metabolic process	43	8	1.08	9.7e-06
GO:1901292	nucleoside phosphate catabolic process	71	10	1.78	1.0e-05
GO:0071310	cellular response to organic substance	1446	63	36.17	1.0e-05
GO:0080144	intracellular amino acid homeostasis	22	6	0.55	1.3e-05
GO:0006090	pyruvate metabolic process	106	12	2.65	1.4e-05
GO:0022414	reproductive process	2429	93	60.76	1.4e-05
GO:0015800	acidic amino acid transport	14	5	0.35	1.6e-05
GO:0015813	L-glutamate transmembrane transport	14	5	0.35	1.6e-05
GO:0051938	L-glutamate import	14	5	0.35	1.6e-05
GO:0043331	response to dsRNA	91	11	2.28	1.7e-05
GO:0000003	reproduction	2447	93	61.21	1.9e-05
GO:0009135	purine nucleoside diphosphate metabolic ...	47	8	1.18	1.9e-05
GO:0009179	purine ribonucleoside diphosphate metabo...	47	8	1.18	1.9e-05
GO:0046165	alcohol biosynthetic process	110	12	2.75	2.0e-05
GO:0009185	ribonucleoside diphosphate metabolic pro...	48	8	1.2	2.3e-05
GO:0006835	dicarboxylic acid transport	36	7	0.9	2.6e-05
GO:0055085	transmembrane transport	1405	60	35.15	3.1e-05
GO:0006754	ATP biosynthetic process	81	10	2.03	3.3e-05
GO:0009739	response to gibberellin	217	17	5.43	3.4e-05
GO:0006631	fatty acid metabolic process	360	23	9.01	4.1e-05
GO:1903825	organic acid transmembrane transport	178	15	4.45	4.3e-05
GO:1905039	carboxylic acid transmembrane transport	178	15	4.45	4.3e-05
GO:0031930	mitochondria-nucleus signaling pathway	9	4	0.23	4.4e-05
GO:0015807	L-amino acid transport	39	7	0.98	4.5e-05
GO:1902475	L-alpha-amino acid transmembrane transpo...	39	7	0.98	4.5e-05
GO:0016052	carbohydrate catabolic process	200	16	5	4.5e-05
GO:0034219	carbohydrate transmembrane transport	140	13	3.5	5.1e-05
GO:0071359	cellular response to dsRNA	85	10	2.13	5.1e-05
GO:0046034	ATP metabolic process	121	12	3.03	5.2e-05
GO:0070887	cellular response to chemical stimulus	1850	73	46.28	5.5e-05
GO:0008643	carbohydrate transport	144	13	3.6	6.8e-05
GO:0019359	nicotinamide nucleotide biosynthetic pro...	56	8	1.4	7.1e-05
GO:0030422	siRNA processing	56	8	1.4	7.1e-05
GO:0001504	neurotransmitter uptake	10	4	0.25	7.2e-05
GO:0006868	glutamine transport	10	4	0.25	7.2e-05
GO:0089718	amino acid import across plasma membrane	10	4	0.25	7.2e-05
GO:0098712	L-glutamate import across plasma membran...	10	4	0.25	7.2e-05
GO:0009733	response to auxin	503	28	12.58	7.3e-05
GO:0009145	purine nucleoside triphosphate biosynthe...	89	10	2.23	7.6e-05
GO:0009206	purine ribonucleoside triphosphate biosy...	89	10	2.23	7.6e-05
GO:0008610	lipid biosynthetic process	727	36	18.19	8.0e-05
GO:0009132	nucleoside diphosphate metabolic process	57	8	1.43	8.1e-05
GO:0019363	pyridine nucleotide biosynthetic process	57	8	1.43	8.1e-05
GO:0072522	purine-containing compound biosynthetic ...	169	14	4.23	9.2e-05
GO:0009201	ribonucleoside triphosphate biosynthetic...	93	10	2.33	0.00011
GO:1902932	positive regulation of alcohol biosynthe...	11	4	0.28	0.00011
GO:0009205	purine ribonucleoside triphosphate metab...	134	12	3.35	0.00014
GO:0008206	bile acid metabolic process	5	3	0.13	0.00015
GO:0010373	negative regulation of gibberellin biosy...	5	3	0.13	0.00015
GO:0009144	purine nucleoside triphosphate metabolic...	136	12	3.4	0.00016
GO:0034389	lipid droplet organization	12	4	0.3	0.00016
GO:0006633	fatty acid biosynthetic process	179	14	4.48	0.00017
GO:0009142	nucleoside triphosphate biosynthetic pro...	98	10	2.45	0.00017
GO:0009199	ribonucleoside triphosphate metabolic pr...	138	12	3.45	0.00018
GO:0071407	cellular response to organic cyclic comp...	298	19	7.45	0.00019
GO:0009152	purine ribonucleotide biosynthetic proce...	139	12	3.48	0.00020
GO:0072525	pyridine-containing compound biosyntheti...	65	8	1.63	0.00021
GO:0032870	cellular response to hormone stimulus	1126	48	28.17	0.00021
GO:0009813	flavonoid biosynthetic process	120	11	3	0.00021
GO:0042221	response to chemical	4108	135	102.76	0.00022
GO:0010264	myo-inositol hexakisphosphate biosynthet...	13	4	0.33	0.00023
GO:0033517	myo-inositol hexakisphosphate metabolic ...	13	4	0.33	0.00023
GO:0015849	organic acid transport	208	15	5.2	0.00025
GO:0046942	carboxylic acid transport	208	15	5.2	0.00025
GO:0010241	ent-kaurene oxidation to kaurenoic acid	6	3	0.15	0.00029
GO:0033331	ent-kaurene metabolic process	6	3	0.15	0.00029
GO:0051501	diterpene phytoalexin metabolic process	6	3	0.15	0.00029
GO:0051502	diterpene phytoalexin biosynthetic proce...	6	3	0.15	0.00029
GO:0007275	multicellular organism development	3738	124	93.51	0.00031
GO:0046434	organophosphate catabolic process	106	10	2.65	0.00032
GO:0006641	triglyceride metabolic process	53	7	1.33	0.00033
GO:0031047	regulatory ncRNA-mediated gene silencing	193	14	4.83	0.00037
GO:0071695	anatomical structure maturation	264	17	6.6	0.00037
GO:0009141	nucleoside triphosphate metabolic proces...	149	12	3.73	0.00037
GO:0021700	developmental maturation	314	19	7.85	0.00038
GO:0070918	regulatory ncRNA processing	129	11	3.23	0.00040
GO:0015804	neutral amino acid transport	26	5	0.65	0.00041
GO:0009812	flavonoid metabolic process	151	12	3.78	0.00042
GO:0071495	cellular response to endogenous stimulus	1194	49	29.87	0.00044
GO:0009688	abscisic acid biosynthetic process	40	6	1	0.00044
GO:0031048	regulatory ncRNA-mediated heterochromati...	40	6	1	0.00044
GO:0043289	apocarotenoid biosynthetic process	40	6	1	0.00044
GO:0098739	import across plasma membrane	40	6	1	0.00044
GO:1902645	tertiary alcohol biosynthetic process	40	6	1	0.00044
GO:0010116	positive regulation of abscisic acid bio...	7	3	0.18	0.00050
GO:0140115	export across plasma membrane	41	6	1.03	0.00051
GO:0031507	heterochromatin formation	74	8	1.85	0.00051
GO:0016102	diterpenoid biosynthetic process	93	9	2.33	0.00053
GO:0010262	somatic embryogenesis	16	4	0.4	0.00055
GO:0006164	purine nucleotide biosynthetic process	156	12	3.9	0.00057
GO:0006836	neurotransmitter transport	28	5	0.7	0.00059
GO:0005975	carbohydrate metabolic process	718	33	17.96	0.00060
GO:0001935	endothelial cell proliferation	2	2	0.05	0.00062
GO:0006086	acetyl-CoA biosynthetic process from pyr...	2	2	0.05	0.00062
GO:0006216	cytidine catabolic process	2	2	0.05	0.00062
GO:0009972	cytidine deamination	2	2	0.05	0.00062
GO:0010353	response to trehalose	2	2	0.05	0.00062
GO:0060774	auxin mediated signaling pathway involve...	2	2	0.05	0.00062
GO:0048573	photoperiodism, flowering	184	13	4.6	0.00076
GO:0046323	glucose import	79	8	1.98	0.00080
GO:1904659	glucose transmembrane transport	79	8	1.98	0.00080
GO:0008645	hexose transmembrane transport	80	8	2	0.00086
GO:0015749	monosaccharide transmembrane transport	80	8	2	0.00086
GO:0070828	heterochromatin organization	80	8	2	0.00086
GO:0009648	photoperiodism	189	13	4.73	0.00097
GO:0009845	seed germination	289	17	7.23	0.00103
GO:0009260	ribonucleotide biosynthetic process	168	12	4.2	0.00109
GO:0046390	ribose phosphate biosynthetic process	168	12	4.2	0.00109
GO:0032958	inositol phosphate biosynthetic process	19	4	0.48	0.00111
GO:0045827	negative regulation of isoprenoid metabo...	9	3	0.23	0.00117
GO:1902600	proton transmembrane transport	194	13	4.85	0.00123
GO:0048731	system development	2902	97	72.59	0.00135
GO:0009755	hormone-mediated signaling pathway	974	40	24.36	0.00146
GO:0046173	polyol biosynthetic process	34	5	0.85	0.00146
GO:0010162	seed dormancy process	50	6	1.25	0.00148
GO:0022611	dormancy process	50	6	1.25	0.00148
GO:0010928	regulation of auxin mediated signaling p...	87	8	2.18	0.00150
GO:0015711	organic anion transport	326	18	8.15	0.00151
GO:0032502	developmental process	4706	146	117.72	0.00154
GO:0065008	regulation of biological quality	1767	64	44.2	0.00159
GO:0009126	purine nucleoside monophosphate metaboli...	130	10	3.25	0.00160
GO:0009167	purine ribonucleoside monophosphate meta...	130	10	3.25	0.00160
GO:0009686	gibberellin biosynthetic process	88	8	2.2	0.00161
GO:0016137	glycoside metabolic process	10	3	0.25	0.00164
GO:0032351	negative regulation of hormone metabolic...	10	3	0.25	0.00164
GO:0032353	negative regulation of hormone biosynthe...	10	3	0.25	0.00164
GO:0006879	intracellular iron ion homeostasis	51	6	1.28	0.00165
GO:0009687	abscisic acid metabolic process	51	6	1.28	0.00165
GO:0016106	sesquiterpenoid biosynthetic process	51	6	1.28	0.00165
GO:0043288	apocarotenoid metabolic process	51	6	1.28	0.00165
GO:1902644	tertiary alcohol metabolic process	51	6	1.28	0.00165
GO:1901957	regulation of cutin biosynthetic process	21	4	0.53	0.00165
GO:0010929	positive regulation of auxin mediated si...	35	5	0.88	0.00167
GO:0006855	xenobiotic transmembrane transport	154	11	3.85	0.00173
GO:0042908	xenobiotic transport	154	11	3.85	0.00173
GO:0009127	purine nucleoside monophosphate biosynth...	89	8	2.23	0.00173
GO:0009168	purine ribonucleoside monophosphate bios...	89	8	2.23	0.00173
GO:0032501	multicellular organismal process	4200	132	105.06	0.00176
GO:2000031	regulation of salicylic acid mediated si...	52	6	1.3	0.00182
GO:0021954	central nervous system neuron developmen...	3	2	0.08	0.00184
GO:0045736	negative regulation of cyclin-dependent ...	3	2	0.08	0.00184
GO:0048533	sporocyte differentiation	3	2	0.08	0.00184
GO:0060771	phyllotactic patterning	3	2	0.08	0.00184
GO:0060772	leaf phyllotactic patterning	3	2	0.08	0.00184
GO:1904030	negative regulation of cyclin-dependent ...	3	2	0.08	0.00184
GO:1904159	megasporocyte differentiation	3	2	0.08	0.00184
GO:0009793	embryo development ending in seed dorman...	617	28	15.43	0.00185
GO:0009150	purine ribonucleotide metabolic process	231	14	5.78	0.00211
GO:0048856	anatomical structure development	4406	137	110.22	0.00212
GO:0006638	neutral lipid metabolic process	72	7	1.8	0.00212
GO:0006639	acylglycerol metabolic process	72	7	1.8	0.00212
GO:0009567	double fertilization forming a zygote an...	37	5	0.93	0.00216
GO:0010231	maintenance of seed dormancy	11	3	0.28	0.00221
GO:0097437	maintenance of dormancy	11	3	0.28	0.00221
GO:0016441	post-transcriptional gene silencing	136	10	3.4	0.00224
GO:0090351	seedling development	312	17	7.8	0.00232
GO:0045828	positive regulation of isoprenoid metabo...	23	4	0.58	0.00235
GO:0006346	DNA methylation-dependent heterochromati...	38	5	0.95	0.00243
GO:0019432	triglyceride biosynthetic process	38	5	0.95	0.00243
GO:0045814	negative regulation of gene expression, ...	139	10	3.48	0.00263
GO:0090407	organophosphate biosynthetic process	427	21	10.68	0.00264
GO:0048609	multicellular organismal reproductive pr...	344	18	8.61	0.00271
GO:0006812	monoatomic cation transport	695	30	17.39	0.00274
GO:0006066	alcohol metabolic process	213	13	5.33	0.00282
GO:0009832	plant-type cell wall biogenesis	213	13	5.33	0.00282
GO:0009123	nucleoside monophosphate metabolic proce...	165	11	4.13	0.00298
GO:0016114	terpenoid biosynthetic process	191	12	4.78	0.00320
GO:1901658	glycosyl compound catabolic process	25	4	0.63	0.00322
GO:0098656	monoatomic anion transmembrane transport	378	19	9.46	0.00326
GO:0016101	diterpenoid metabolic process	121	9	3.03	0.00339
GO:0072521	purine-containing compound metabolic pro...	324	17	8.1	0.00342
GO:0140718	facultative heterochromatin formation	41	5	1.03	0.00342
GO:0032504	multicellular organism reproduction	381	19	9.53	0.00356
GO:0015839	cadaverine transport	4	2	0.1	0.00362
GO:0019249	lactate biosynthetic process	4	2	0.1	0.00362
GO:0032973	amino acid export across plasma membrane	4	2	0.1	0.00362
GO:0034264	isopentenyl adenine metabolic process	4	2	0.1	0.00362
GO:0034265	isopentenyl adenine biosynthetic process	4	2	0.1	0.00362
GO:0046133	pyrimidine ribonucleoside catabolic proc...	4	2	0.1	0.00362
GO:0046135	pyrimidine nucleoside catabolic process	4	2	0.1	0.00362
GO:0048219	inter-Golgi cisterna vesicle-mediated tr...	4	2	0.1	0.00362
GO:0140042	lipid droplet formation	4	2	0.1	0.00362
GO:0010371	regulation of gibberellin biosynthetic p...	13	3	0.33	0.00369
GO:0080188	gene silencing by RNA-directed DNA methy...	26	4	0.65	0.00373
GO:2000242	negative regulation of reproductive proc...	124	9	3.1	0.00399
GO:0009165	nucleotide biosynthetic process	222	13	5.55	0.00401
GO:1901293	nucleoside phosphate biosynthetic proces...	222	13	5.55	0.00401
GO:2001023	regulation of response to drug	61	6	1.53	0.00412
GO:2001038	regulation of cellular response to drug	61	6	1.53	0.00412
GO:0098655	monoatomic cation transmembrane transpor...	534	24	13.36	0.00430
GO:0009685	gibberellin metabolic process	103	8	2.58	0.00432
GO:0034404	nucleobase-containing small molecule bio...	103	8	2.58	0.00432
GO:0046496	nicotinamide nucleotide metabolic proces...	103	8	2.58	0.00432
GO:0009161	ribonucleoside monophosphate metabolic p...	149	10	3.73	0.00432
GO:0009910	negative regulation of flower developmen...	82	7	2.05	0.00443
GO:0019751	polyol metabolic process	62	6	1.55	0.00447
GO:0019362	pyridine nucleotide metabolic process	104	8	2.6	0.00458
GO:0071396	cellular response to lipid	721	30	18.04	0.00463
GO:0034220	monoatomic ion transmembrane transport	879	35	21.99	0.00464
GO:0046460	neutral lipid biosynthetic process	44	5	1.1	0.00466
GO:0046463	acylglycerol biosynthetic process	44	5	1.1	0.00466
GO:0006714	sesquiterpenoid metabolic process	63	6	1.58	0.00483
GO:0009403	toxin biosynthetic process	28	4	0.7	0.00491
GO:0031099	regeneration	29	4	0.73	0.00559
GO:0009156	ribonucleoside monophosphate biosyntheti...	108	8	2.7	0.00574
GO:0010896	regulation of triglyceride catabolic pro...	5	2	0.13	0.00594
GO:0033524	sinapate ester metabolic process	5	2	0.13	0.00594
GO:0033525	sinapate ester biosynthetic process	5	2	0.13	0.00594
GO:0046087	cytidine metabolic process	5	2	0.13	0.00594
GO:1900377	negative regulation of secondary metabol...	5	2	0.13	0.00594
GO:1903085	regulation of sinapate ester biosyntheti...	5	2	0.13	0.00594
GO:1903086	negative regulation of sinapate ester bi...	5	2	0.13	0.00594
GO:0006163	purine nucleotide metabolic process	287	15	7.18	0.00598
GO:0055082	intracellular chemical homeostasis	315	16	7.88	0.00603
GO:0009740	gibberellic acid mediated signaling path...	109	8	2.73	0.00607
GO:0010476	gibberellin mediated signaling pathway	109	8	2.73	0.00607
GO:0009259	ribonucleotide metabolic process	261	14	6.53	0.00624
GO:0006636	unsaturated fatty acid biosynthetic proc...	30	4	0.75	0.00633
GO:0043647	inositol phosphate metabolic process	30	4	0.75	0.00633
GO:0062013	positive regulation of small molecule me...	30	4	0.75	0.00633
GO:0071446	cellular response to salicylic acid stim...	111	8	2.78	0.00675
GO:0009566	fertilization	48	5	1.2	0.00678
GO:0042546	cell wall biogenesis	264	14	6.6	0.00687
GO:0072524	pyridine-containing compound metabolic p...	112	8	2.8	0.00712
GO:0009124	nucleoside monophosphate biosynthetic pr...	114	8	2.85	0.00789
GO:0046889	positive regulation of lipid biosyntheti...	32	4	0.8	0.00798
GO:0046364	monosaccharide biosynthetic process	70	6	1.75	0.00806
GO:0019725	cellular homeostasis	383	18	9.58	0.00812
GO:0042445	hormone metabolic process	442	20	11.06	0.00813
GO:0010115	regulation of abscisic acid biosynthetic...	17	3	0.43	0.00814
GO:0055086	nucleobase-containing small molecule met...	503	22	12.58	0.00830
GO:0071370	cellular response to gibberellin stimulu...	115	8	2.88	0.00830
GO:0006649	phospholipid transfer to membrane	6	2	0.15	0.00876
GO:0006657	CDP-choline pathway	6	2	0.15	0.00876
GO:0019322	pentose biosynthetic process	6	2	0.15	0.00876
GO:0019566	arabinose metabolic process	6	2	0.15	0.00876
GO:0019567	arabinose biosynthetic process	6	2	0.15	0.00876
GO:2000039	regulation of trichome morphogenesis	6	2	0.15	0.00876
GO:0010817	regulation of hormone levels	600	25	15.01	0.00916
GO:0035194	regulatory ncRNA-mediated post-transcrip...	118	8	2.95	0.00963
GO:0010033	response to organic substance	3214	100	80.4	0.00995
GO:0046686	response to cadmium ion	512	22	12.81	0.01007
GO:0071229	cellular response to acid chemical	543	23	13.58	0.01013
GO:0043414	macromolecule methylation	305	15	7.63	0.01018
GO:0050801	monoatomic ion homeostasis	394	18	9.86	0.01067
GO:0019693	ribose phosphate metabolic process	279	14	6.98	0.01087
GO:0040029	epigenetic regulation of gene expression	279	14	6.98	0.01087
GO:0034655	nucleobase-containing compound catabolic...	308	15	7.7	0.01106
GO:2000022	regulation of jasmonic acid mediated sig...	54	5	1.35	0.01108
GO:0051055	negative regulation of lipid biosyntheti...	19	3	0.48	0.01118
GO:0032259	methylation	428	19	10.71	0.01176
GO:0080167	response to karrikin	173	10	4.33	0.01190
GO:0046700	heterocycle catabolic process	369	17	9.23	0.01192
GO:0048878	chemical homeostasis	614	25	15.36	0.01198
GO:0009164	nucleoside catabolic process	7	2	0.18	0.01206
GO:0016139	glycoside catabolic process	7	2	0.18	0.01206
GO:0021953	central nervous system neuron differenti...	7	2	0.18	0.01206
GO:0042454	ribonucleoside catabolic process	7	2	0.18	0.01206
GO:0061727	methylglyoxal catabolic process to lacta...	7	2	0.18	0.01206
GO:0014070	response to organic cyclic compound	646	26	16.16	0.01207
GO:1902930	regulation of alcohol biosynthetic proce...	36	4	0.9	0.01209
GO:0055081	monoatomic anion homeostasis	77	6	1.93	0.01261
GO:0048581	negative regulation of post-embryonic de...	175	10	4.38	0.01282
GO:1901135	carbohydrate derivative metabolic proces...	846	32	21.16	0.01340
GO:1901699	cellular response to nitrogen compound	204	11	5.1	0.01392
GO:0045834	positive regulation of lipid metabolic p...	38	4	0.95	0.01457
GO:0045833	negative regulation of lipid metabolic p...	21	3	0.53	0.01480
GO:0071466	cellular response to xenobiotic stimulus	80	6	2	0.01503
GO:0006937	regulation of muscle contraction	8	2	0.2	0.01582
GO:0009245	lipid A biosynthetic process	8	2	0.2	0.01582
GO:0009438	methylglyoxal metabolic process	8	2	0.2	0.01582
GO:0019433	triglyceride catabolic process	8	2	0.2	0.01582
GO:0031408	oxylipin biosynthetic process	8	2	0.2	0.01582
GO:0046185	aldehyde catabolic process	8	2	0.2	0.01582
GO:0046493	lipid A metabolic process	8	2	0.2	0.01582
GO:0051365	cellular response to potassium ion starv...	8	2	0.2	0.01582
GO:0051596	methylglyoxal catabolic process	8	2	0.2	0.01582
GO:0080155	regulation of double fertilization formi...	8	2	0.2	0.01582
GO:0090207	regulation of triglyceride metabolic pro...	8	2	0.2	0.01582
GO:1901269	lipooligosaccharide metabolic process	8	2	0.2	0.01582
GO:1901271	lipooligosaccharide biosynthetic process	8	2	0.2	0.01582
GO:1904961	quiescent center organization	8	2	0.2	0.01582
GO:0071470	cellular response to osmotic stress	82	6	2.05	0.01680
GO:0009404	toxin metabolic process	60	5	1.5	0.01696
GO:0006820	monoatomic anion transport	508	21	12.71	0.01742
GO:1901361	organic cyclic compound catabolic proces...	416	18	10.41	0.01766
GO:0001101	response to acid chemical	1655	55	41.4	0.01804
GO:0006721	terpenoid metabolic process	241	12	6.03	0.01858
GO:0009790	embryo development	736	28	18.41	0.01864
GO:0009410	response to xenobiotic stimulus	84	6	2.1	0.01872
GO:0043455	regulation of secondary metabolic proces...	84	6	2.1	0.01872
GO:0120255	olefinic compound biosynthetic process	84	6	2.1	0.01872
GO:0052314	phytoalexin metabolic process	23	3	0.58	0.01899
GO:0052315	phytoalexin biosynthetic process	23	3	0.58	0.01899
GO:0097164	ammonium ion metabolic process	62	5	1.55	0.01930
GO:0009725	response to hormone	2306	73	57.69	0.01950
GO:0008299	isoprenoid biosynthetic process	243	12	6.08	0.01969
GO:0006811	monoatomic ion transport	1143	40	28.59	0.02000
GO:0006085	acetyl-CoA biosynthetic process	9	2	0.23	0.02001
GO:0006687	glycosphingolipid metabolic process	9	2	0.23	0.02001
GO:0010253	UDP-rhamnose biosynthetic process	9	2	0.23	0.02001
GO:0015846	polyamine transport	9	2	0.23	0.02001
GO:0033478	UDP-rhamnose metabolic process	9	2	0.23	0.02001
GO:0033619	membrane protein proteolysis	9	2	0.23	0.02001
GO:0034975	protein folding in endoplasmic reticulum	9	2	0.23	0.02001
GO:0090257	regulation of muscle system process	9	2	0.23	0.02001
GO:1902047	polyamine transmembrane transport	9	2	0.23	0.02001
GO:0019439	aromatic compound catabolic process	392	17	9.81	0.02034
GO:0051554	flavonol metabolic process	24	3	0.6	0.02131
GO:0051555	flavonol biosynthetic process	24	3	0.6	0.02131
GO:0062014	negative regulation of small molecule me...	24	3	0.6	0.02131
GO:0010228	vegetative to reproductive phase transit...	304	14	7.6	0.02133
GO:0016051	carbohydrate biosynthetic process	334	15	8.36	0.02148
GO:0042446	hormone biosynthetic process	276	13	6.9	0.02208
GO:0006891	intra-Golgi vesicle-mediated transport	43	4	1.08	0.02211
GO:0044270	cellular nitrogen compound catabolic pro...	366	16	9.16	0.02242
GO:1901137	carbohydrate derivative biosynthetic pro...	491	20	12.28	0.02297
GO:0033559	unsaturated fatty acid metabolic process	65	5	1.63	0.02320
GO:0051552	flavone metabolic process	25	3	0.63	0.02378
GO:0051553	flavone biosynthetic process	25	3	0.63	0.02378
GO:0051567	histone H3-K9 methylation	25	3	0.63	0.02378
GO:0009719	response to endogenous stimulus	2368	74	59.24	0.02444
GO:0003012	muscle system process	10	2	0.25	0.02460
GO:0006089	lactate metabolic process	10	2	0.25	0.02460
GO:0006121	mitochondrial electron transport, succin...	10	2	0.25	0.02460
GO:0006936	muscle contraction	10	2	0.25	0.02460
GO:0031407	oxylipin metabolic process	10	2	0.25	0.02460
GO:0050673	epithelial cell proliferation	10	2	0.25	0.02460
GO:0051782	negative regulation of cell division	10	2	0.25	0.02460
GO:0010763	positive regulation of fibroblast migrat...	1	1	0.03	0.02502
GO:0033198	response to ATP	1	1	0.03	0.02502
GO:0035635	entry of bacterium into host cell	1	1	0.03	0.02502
GO:0035902	response to immobilization stress	1	1	0.03	0.02502
GO:0036376	sodium ion export across plasma membrane	1	1	0.03	0.02502
GO:0048172	regulation of short-term neuronal synapt...	1	1	0.03	0.02502
GO:0050806	positive regulation of synaptic transmis...	1	1	0.03	0.02502
GO:0052372	modulation by symbiont of entry into hos...	1	1	0.03	0.02502
GO:0060078	regulation of postsynaptic membrane pote...	1	1	0.03	0.02502
GO:0060291	long-term synaptic potentiation	1	1	0.03	0.02502
GO:0071320	cellular response to cAMP	1	1	0.03	0.02502
GO:0086064	cell communication by electrical couplin...	1	1	0.03	0.02502
GO:0098703	calcium ion import across plasma membran...	1	1	0.03	0.02502
GO:1901660	calcium ion export	1	1	0.03	0.02502
GO:1902656	calcium ion import into cytosol	1	1	0.03	0.02502
GO:1990034	calcium ion export across plasma membran...	1	1	0.03	0.02502
GO:2000535	regulation of entry of bacterium into ho...	1	1	0.03	0.02502
GO:0071669	plant-type cell wall organization or bio...	371	16	9.28	0.02503
GO:0042214	terpene metabolic process	26	3	0.65	0.02639
GO:0051607	defense response to virus	68	5	1.7	0.02757
GO:0140546	defense response to symbiont	68	5	1.7	0.02757
GO:0046885	regulation of hormone biosynthetic proce...	46	4	1.15	0.02759
GO:0009856	pollination	315	14	7.88	0.02780
GO:0044706	multi-multicellular organism process	317	14	7.93	0.02912
GO:0045893	positive regulation of DNA-templated tra...	667	25	16.69	0.02955
GO:0031505	fungal-type cell wall organization	11	2	0.28	0.02958
GO:0035384	thioester biosynthetic process	11	2	0.28	0.02958
GO:0045761	regulation of adenylate cyclase activity	11	2	0.28	0.02958
GO:0051339	regulation of lyase activity	11	2	0.28	0.02958
GO:0071616	acyl-CoA biosynthetic process	11	2	0.28	0.02958
GO:1901136	carbohydrate derivative catabolic proces...	47	4	1.18	0.02958
GO:0009072	aromatic amino acid metabolic process	94	6	2.35	0.03054
GO:0050832	defense response to fungus	413	17	10.33	0.03145
GO:0045492	xylan biosynthetic process	48	4	1.2	0.03165
GO:0061647	histone H3-K9 modification	28	3	0.7	0.03206
GO:0031328	positive regulation of cellular biosynth...	942	33	23.56	0.03236
GO:0098662	inorganic cation transmembrane transport	478	19	11.96	0.03249
GO:0033993	response to lipid	1432	47	35.82	0.03350
GO:0071215	cellular response to abscisic acid stimu...	386	16	9.66	0.03424
GO:0008295	spermidine biosynthetic process	12	2	0.3	0.03491
GO:0034656	nucleobase-containing small molecule cat...	12	2	0.3	0.03491
GO:0042182	ketone catabolic process	12	2	0.3	0.03491
GO:0080154	regulation of fertilization	12	2	0.3	0.03491
GO:1901698	response to nitrogen compound	613	23	15.33	0.03549
GO:0097306	cellular response to alcohol	388	16	9.71	0.03563
GO:0009312	oligosaccharide biosynthetic process	50	4	1.25	0.03605
GO:0009891	positive regulation of biosynthetic proc...	951	33	23.79	0.03623
GO:0045491	xylan metabolic process	74	5	1.85	0.03780
GO:0006656	phosphatidylcholine biosynthetic process	13	2	0.33	0.04059
GO:0008216	spermidine metabolic process	13	2	0.33	0.04059
GO:0009094	L-phenylalanine biosynthetic process	13	2	0.33	0.04059
GO:0009691	cytokinin biosynthetic process	13	2	0.33	0.04059
GO:0015802	basic amino acid transport	13	2	0.33	0.04059
GO:0019048	modulation by virus of host process	13	2	0.33	0.04059
GO:0050994	regulation of lipid catabolic process	13	2	0.33	0.04059
GO:0071852	fungal-type cell wall organization or bi...	13	2	0.33	0.04059
GO:0080060	integument development	13	2	0.33	0.04059
GO:1901959	positive regulation of cutin biosyntheti...	13	2	0.33	0.04059
GO:1902223	erythrose 4-phosphate/phosphoenolpyruvat...	13	2	0.33	0.04059
GO:1990822	basic amino acid transmembrane transport	13	2	0.33	0.04059
GO:0019747	regulation of isoprenoid metabolic proce...	52	4	1.3	0.04078
GO:0035821	modulation of process of another organis...	76	5	1.9	0.04166
GO:0042592	homeostatic process	760	27	19.01	0.04308
GO:0006338	chromatin remodeling	369	15	9.23	0.04546
GO:0043467	regulation of generation of precursor me...	54	4	1.35	0.04585
GO:0006110	regulation of glycolytic process	14	2	0.35	0.04659
GO:0009938	negative regulation of gibberellic acid ...	14	2	0.35	0.04659
GO:0030811	regulation of nucleotide catabolic proce...	14	2	0.35	0.04659
GO:0043470	regulation of carbohydrate catabolic pro...	14	2	0.35	0.04659
GO:0044030	regulation of DNA methylation	14	2	0.35	0.04659
GO:0050900	leukocyte migration	14	2	0.35	0.04659
GO:2001169	regulation of ATP biosynthetic process	14	2	0.35	0.04659
GO:0051179	localization	3194	94	79.9	0.04670
GO:0008150	biological_process	16027	412	400.92	0.04727
GO:1902680	positive regulation of RNA biosynthetic ...	700	25	17.51	0.04776
GO:0009225	nucleotide-sugar metabolic process	79	5	1.98	0.04789
GO:0009863	salicylic acid mediated signaling pathwa...	105	6	2.63	0.04824
GO:0034654	nucleobase-containing compound biosynthe...	2862	85	71.59	0.04831
GO:0018130	heterocycle biosynthetic process	3162	93	79.1	0.04847
GO:0002206	gene conversion of immunoglobulin genes	2	1	0.05	0.04941
GO:0002565	somatic diversification of immune recept...	2	1	0.05	0.04941
GO:0006797	polyphosphate metabolic process	2	1	0.05	0.04941
GO:0006799	polyphosphate biosynthetic process	2	1	0.05	0.04941
GO:0010761	fibroblast migration	2	1	0.05	0.04941
GO:0010762	regulation of fibroblast migration	2	1	0.05	0.04941
GO:0010799	regulation of peptidyl-threonine phospho...	2	1	0.05	0.04941
GO:0010800	positive regulation of peptidyl-threonin...	2	1	0.05	0.04941
GO:0015709	thiosulfate transport	2	1	0.05	0.04941
GO:0015918	sterol transport	2	1	0.05	0.04941
GO:0016138	glycoside biosynthetic process	2	1	0.05	0.04941
GO:0019305	dTDP-rhamnose biosynthetic process	2	1	0.05	0.04941
GO:0019310	inositol catabolic process	2	1	0.05	0.04941
GO:0030301	cholesterol transport	2	1	0.05	0.04941
GO:0033302	quercetin O-glucoside metabolic process	2	1	0.05	0.04941
GO:0033303	quercetin O-glucoside biosynthetic proce...	2	1	0.05	0.04941
GO:0033329	kaempferol O-glucoside metabolic process	2	1	0.05	0.04941
GO:0033330	kaempferol O-glucoside biosynthetic proc...	2	1	0.05	0.04941
GO:0033485	cyanidin 3-O-glucoside biosynthetic proc...	2	1	0.05	0.04941
GO:0043504	mitochondrial DNA repair	2	1	0.05	0.04941
GO:0045766	positive regulation of angiogenesis	2	1	0.05	0.04941
GO:0045933	positive regulation of muscle contractio...	2	1	0.05	0.04941
GO:0045987	positive regulation of smooth muscle con...	2	1	0.05	0.04941
GO:0046383	dTDP-rhamnose metabolic process	2	1	0.05	0.04941
GO:0046521	sphingoid catabolic process	2	1	0.05	0.04941
GO:1901222	regulation of non-canonical NF-kappaB si...	2	1	0.05	0.04941
GO:1901224	positive regulation of non-canonical NF-...	2	1	0.05	0.04941
GO:1901806	beta-glucoside biosynthetic process	2	1	0.05	0.04941
GO:1904018	positive regulation of vasculature devel...	2	1	0.05	0.04941
GO:1990845	adaptive thermogenesis	2	1	0.05	0.04941
GO:0044038	cell wall macromolecule biosynthetic pro...	80	5	2	0.05008
GO:0009615	response to virus	106	6	2.65	0.05011
GO:0009117	nucleotide metabolic process	375	15	9.38	0.05096
GO:0048229	gametophyte development	671	24	16.79	0.05097
GO:0050896	response to stimulus	7226	198	180.76	0.05188
GO:0071456	cellular response to hypoxia	34	3	0.85	0.05252
GO:0009095	aromatic amino acid family biosynthetic ...	15	2	0.38	0.05288
GO:0018874	benzoate metabolic process	15	2	0.38	0.05288
GO:0071901	negative regulation of protein serine/th...	15	2	0.38	0.05288
GO:1903578	regulation of ATP metabolic process	15	2	0.38	0.05288
GO:0051701	biological process involved in interacti...	82	5	2.05	0.05463
GO:0006753	nucleoside phosphate metabolic process	379	15	9.48	0.05487
GO:0010143	cutin biosynthetic process	58	4	1.45	0.05698
GO:0030243	cellulose metabolic process	58	4	1.45	0.05698
GO:0160062	cutin-based cuticle development	58	4	1.45	0.05698
GO:0019438	aromatic compound biosynthetic process	3263	95	81.62	0.05729
GO:0009058	biosynthetic process	6579	181	164.58	0.05777
GO:0010410	hemicellulose metabolic process	84	5	2.1	0.05942
GO:0009616	RNAi-mediated antiviral immune response	16	2	0.4	0.05946
GO:0010205	photoinhibition	16	2	0.4	0.05946
GO:0031279	regulation of cyclase activity	16	2	0.4	0.05946
GO:0035435	phosphate ion transmembrane transport	16	2	0.4	0.05946
GO:0043155	negative regulation of photosynthesis, l...	16	2	0.4	0.05946
GO:0010315	auxin export across the plasma membrane	36	3	0.9	0.06045
GO:0046189	phenol-containing compound biosynthetic ...	36	3	0.9	0.06045
GO:0120254	olefinic compound metabolic process	140	7	3.5	0.06226
GO:0006091	generation of precursor metabolites and ...	420	16	10.51	0.06383
GO:0006829	zinc ion transport	37	3	0.93	0.06461
GO:0019748	secondary metabolic process	520	19	13.01	0.06477
GO:0051273	beta-glucan metabolic process	61	4	1.53	0.06620
GO:0072529	pyrimidine-containing compound catabolic...	17	2	0.43	0.06631
GO:0009964	negative regulation of flavonoid biosynt...	3	1	0.08	0.07319
GO:0010184	cytokinin transport	3	1	0.08	0.07319
GO:0015812	gamma-aminobutyric acid transport	3	1	0.08	0.07319
GO:0015860	purine nucleoside transmembrane transpor...	3	1	0.08	0.07319
GO:0033280	response to vitamin D	3	1	0.08	0.07319
GO:0044409	entry into host	3	1	0.08	0.07319
GO:0048146	positive regulation of fibroblast prolif...	3	1	0.08	0.07319
GO:0060416	response to growth hormone	3	1	0.08	0.07319
GO:0070509	calcium ion import	3	1	0.08	0.07319
GO:0080065	4-alpha-methyl-delta7-sterol oxidation	3	1	0.08	0.07319
GO:0080172	petal epidermis patterning	3	1	0.08	0.07319
GO:1901038	cyanidin 3-O-glucoside metabolic process	3	1	0.08	0.07319
GO:1901804	beta-glucoside metabolic process	3	1	0.08	0.07319
GO:0010189	vitamin E biosynthetic process	18	2	0.45	0.07339
GO:0010375	stomatal complex patterning	18	2	0.45	0.07339
GO:0019321	pentose metabolic process	18	2	0.45	0.07339
GO:0030808	regulation of nucleotide biosynthetic pr...	18	2	0.45	0.07339
GO:0033273	response to vitamin	18	2	0.45	0.07339
GO:0042360	vitamin E metabolic process	18	2	0.45	0.07339
GO:0044057	regulation of system process	18	2	0.45	0.07339
GO:0046482	para-aminobenzoic acid metabolic process	18	2	0.45	0.07339
GO:0070413	trehalose metabolism in response to stre...	18	2	0.45	0.07339
GO:1900371	regulation of purine nucleotide biosynth...	18	2	0.45	0.07339
GO:0006720	isoprenoid metabolic process	299	12	7.48	0.07377
GO:0045017	glycerolipid biosynthetic process	146	7	3.65	0.07430
GO:1901701	cellular response to oxygen-containing c...	1051	34	26.29	0.07499
GO:0018958	phenol-containing compound metabolic pro...	90	5	2.25	0.07517
GO:0098660	inorganic ion transmembrane transport	567	20	14.18	0.07828
GO:0048868	pollen tube development	239	10	5.98	0.07849
GO:0001505	regulation of neurotransmitter levels	65	4	1.63	0.07962
GO:0044003	modulation by symbiont of host process	65	4	1.63	0.07962
GO:0019637	organophosphate metabolic process	671	23	16.79	0.07962
GO:0006140	regulation of nucleotide metabolic proce...	19	2	0.48	0.08071
GO:0006558	L-phenylalanine metabolic process	19	2	0.48	0.08071
GO:0006880	intracellular sequestering of iron ion	19	2	0.48	0.08071
GO:0009554	megasporogenesis	19	2	0.48	0.08071
GO:0046470	phosphatidylcholine metabolic process	19	2	0.48	0.08071
GO:0097577	sequestering of iron ion	19	2	0.48	0.08071
GO:1900542	regulation of purine nucleotide metaboli...	19	2	0.48	0.08071
GO:1902221	erythrose 4-phosphate/phosphoenolpyruvat...	19	2	0.48	0.08071
GO:0009850	auxin metabolic process	92	5	2.3	0.08088
GO:1901362	organic cyclic compound biosynthetic pro...	3400	97	85.05	0.08289
GO:0062197	cellular response to chemical stress	242	10	6.05	0.08362
GO:1901576	organic substance biosynthetic process	6429	175	160.82	0.08695
GO:0051093	negative regulation of developmental pro...	276	11	6.9	0.08756
GO:0006469	negative regulation of protein kinase ac...	20	2	0.5	0.08825
GO:0006596	polyamine biosynthetic process	20	2	0.5	0.08825
GO:0015743	malate transport	20	2	0.5	0.08825
GO:0015770	sucrose transport	20	2	0.5	0.08825
GO:0033673	negative regulation of kinase activity	20	2	0.5	0.08825
GO:0071423	malate transmembrane transport	20	2	0.5	0.08825
GO:1905156	negative regulation of photosynthesis	20	2	0.5	0.08825
GO:0009867	jasmonic acid mediated signaling pathway	153	7	3.83	0.08996
GO:0010214	seed coat development	68	4	1.7	0.09049
GO:0019216	regulation of lipid metabolic process	124	6	3.1	0.09123
GO:0030003	intracellular monoatomic cation homeosta...	215	9	5.38	0.09167
GO:0009690	cytokinin metabolic process	43	3	1.08	0.09217
GO:0010192	mucilage biosynthetic process	43	3	1.08	0.09217
GO:0036294	cellular response to decreased oxygen le...	43	3	1.08	0.09217
GO:0006664	glycolipid metabolic process	69	4	1.73	0.09427
GO:1903509	liposaccharide metabolic process	69	4	1.73	0.09427
GO:0044703	multi-organism reproductive process	280	11	7	0.09445
GO:0009753	response to jasmonic acid	346	13	8.66	0.09579
GO:0046461	neutral lipid catabolic process	21	2	0.53	0.09598
GO:0046464	acylglycerol catabolic process	21	2	0.53	0.09598
GO:0098586	cellular response to virus	21	2	0.53	0.09598
GO:0006939	smooth muscle contraction	4	1	0.1	0.09638
GO:0006940	regulation of smooth muscle contraction	4	1	0.1	0.09638
GO:0006942	regulation of striated muscle contractio...	4	1	0.1	0.09638
GO:0006990	positive regulation of transcription fro...	4	1	0.1	0.09638
GO:0008016	regulation of heart contraction	4	1	0.1	0.09638
GO:0009106	lipoate metabolic process	4	1	0.1	0.09638
GO:0009107	lipoate biosynthetic process	4	1	0.1	0.09638
GO:0010880	regulation of release of sequestered cal...	4	1	0.1	0.09638
GO:0010881	regulation of cardiac muscle contraction...	4	1	0.1	0.09638
GO:0010882	regulation of cardiac muscle contraction...	4	1	0.1	0.09638
GO:0014808	release of sequestered calcium ion into ...	4	1	0.1	0.09638
GO:0015744	succinate transport	4	1	0.1	0.09638
GO:0015808	L-alanine transport	4	1	0.1	0.09638
GO:0032328	alanine transport	4	1	0.1	0.09638
GO:0033520	phytol biosynthetic process	4	1	0.1	0.09638
GO:0045765	regulation of angiogenesis	4	1	0.1	0.09638
GO:0046136	positive regulation of vitamin metabolic...	4	1	0.1	0.09638
GO:0055117	regulation of cardiac muscle contraction	4	1	0.1	0.09638
GO:0061337	cardiac conduction	4	1	0.1	0.09638
GO:0070296	sarcoplasmic reticulum calcium ion trans...	4	1	0.1	0.09638
GO:0071422	succinate transmembrane transport	4	1	0.1	0.09638
GO:0080162	endoplasmic reticulum to cytosol auxin t...	4	1	0.1	0.09638
GO:0086065	cell communication involved in cardiac c...	4	1	0.1	0.09638
GO:1901342	regulation of vasculature development	4	1	0.1	0.09638
GO:1902184	negative regulation of shoot apical meri...	4	1	0.1	0.09638
GO:1903175	fatty alcohol biosynthetic process	4	1	0.1	0.09638
GO:1903514	release of sequestered calcium ion into ...	4	1	0.1	0.09638
GO:1904963	regulation of phytol biosynthetic proces...	4	1	0.1	0.09638
GO:1904964	positive regulation of phytol biosynthet...	4	1	0.1	0.09638
GO:1904965	regulation of vitamin E biosynthetic pro...	4	1	0.1	0.09638
GO:1904966	positive regulation of vitamin E biosynt...	4	1	0.1	0.09638
GO:1990743	protein sialylation	4	1	0.1	0.09638
GO:0071453	cellular response to oxygen levels	44	3	1.1	0.09717
GO:0000272	polysaccharide catabolic process	98	5	2.45	0.09932
GO:0009308	amine metabolic process	127	6	3.18	0.09946
GO:0006084	acetyl-CoA metabolic process	22	2	0.55	0.10389
GO:0006863	purine nucleobase transport	22	2	0.55	0.10389
GO:0009269	response to desiccation	22	2	0.55	0.10389
GO:0010267	ta-siRNA processing	22	2	0.55	0.10389
GO:0015766	disaccharide transport	22	2	0.55	0.10389
GO:0015772	oligosaccharide transport	22	2	0.55	0.10389
GO:0030026	intracellular manganese ion homeostasis	22	2	0.55	0.10389
GO:1904823	purine nucleobase transmembrane transpor...	22	2	0.55	0.10389
GO:0070542	response to fatty acid	351	13	8.78	0.10394
GO:0140352	export from cell	253	10	6.33	0.10418
GO:0071702	organic substance transport	1450	44	36.27	0.10463
GO:0071395	cellular response to jasmonic acid stimu...	159	7	3.98	0.10475
GO:0009559	embryo sac central cell differentiation	46	3	1.15	0.10749
GO:0005976	polysaccharide metabolic process	354	13	8.86	0.10902
GO:0034976	response to endoplasmic reticulum stress	131	6	3.28	0.11101
GO:0055080	monoatomic cation homeostasis	322	12	8.05	0.11120
GO:0015851	nucleobase transport	23	2	0.58	0.11198
GO:0051238	sequestering of metal ion	23	2	0.58	0.11198
GO:0051241	negative regulation of multicellular org...	257	10	6.43	0.11232
GO:0009737	response to abscisic acid	878	28	21.96	0.11236
GO:0046486	glycerolipid metabolic process	225	9	5.63	0.11280
GO:0006873	intracellular monoatomic ion homeostasis	226	9	5.65	0.11505
GO:0010628	positive regulation of gene expression	810	26	20.26	0.11621
GO:0071398	cellular response to fatty acid	164	7	4.1	0.11802
GO:0000032	cell wall mannoprotein biosynthetic proc...	5	1	0.13	0.11899
GO:0000905	sporocarp development involved in asexua...	5	1	0.13	0.11899
GO:0001896	autolysis	5	1	0.13	0.11899
GO:0002028	regulation of sodium ion transport	5	1	0.13	0.11899
GO:0003015	heart process	5	1	0.13	0.11899
GO:0006056	mannoprotein metabolic process	5	1	0.13	0.11899
GO:0006057	mannoprotein biosynthetic process	5	1	0.13	0.11899
GO:0006562	proline catabolic process	5	1	0.13	0.11899
GO:0006941	striated muscle contraction	5	1	0.13	0.11899
GO:0009563	synergid differentiation	5	1	0.13	0.11899
GO:0010133	proline catabolic process to glutamate	5	1	0.13	0.11899
GO:0010477	response to sulfur dioxide	5	1	0.13	0.11899
GO:0010644	cell communication by electrical couplin...	5	1	0.13	0.11899
GO:0010913	regulation of sterigmatocystin biosynthe...	5	1	0.13	0.11899
GO:0010914	positive regulation of sterigmatocystin ...	5	1	0.13	0.11899
GO:0015729	oxaloacetate transport	5	1	0.13	0.11899
GO:0017085	response to insecticide	5	1	0.13	0.11899
GO:0030436	asexual sporulation	5	1	0.13	0.11899
GO:0030582	reproductive fruiting body development	5	1	0.13	0.11899
GO:0030584	sporocarp development	5	1	0.13	0.11899
GO:0030638	polyketide metabolic process	5	1	0.13	0.11899
GO:0030639	polyketide biosynthetic process	5	1	0.13	0.11899
GO:0031506	cell wall glycoprotein biosynthetic proc...	5	1	0.13	0.11899
GO:0033591	response to L-ascorbic acid	5	1	0.13	0.11899
GO:0034305	regulation of asexual sporulation	5	1	0.13	0.11899
GO:0042450	arginine biosynthetic process via ornith...	5	1	0.13	0.11899
GO:0043385	mycotoxin metabolic process	5	1	0.13	0.11899
GO:0043386	mycotoxin biosynthetic process	5	1	0.13	0.11899
GO:0045460	sterigmatocystin metabolic process	5	1	0.13	0.11899
GO:0045461	sterigmatocystin biosynthetic process	5	1	0.13	0.11899
GO:0045691	regulation of embryo sac central cell di...	5	1	0.13	0.11899
GO:0045697	regulation of synergid differentiation	5	1	0.13	0.11899
GO:0046680	response to DDT	5	1	0.13	0.11899
GO:0048144	fibroblast proliferation	5	1	0.13	0.11899
GO:0048145	regulation of fibroblast proliferation	5	1	0.13	0.11899
GO:0048168	regulation of neuronal synaptic plastici...	5	1	0.13	0.11899
GO:0048315	conidium formation	5	1	0.13	0.11899
GO:0051764	actin crosslink formation	5	1	0.13	0.11899
GO:0060047	heart contraction	5	1	0.13	0.11899
GO:0060048	cardiac muscle contraction	5	1	0.13	0.11899
GO:0061794	conidium development	5	1	0.13	0.11899
GO:0075306	regulation of conidium formation	5	1	0.13	0.11899
GO:0075307	positive regulation of conidium formatio...	5	1	0.13	0.11899
GO:1901376	organic heteropentacyclic compound metab...	5	1	0.13	0.11899
GO:1901378	organic heteropentacyclic compound biosy...	5	1	0.13	0.11899
GO:1902356	oxaloacetate(2-) transmembrane transport	5	1	0.13	0.11899
GO:1903664	regulation of asexual reproduction	5	1	0.13	0.11899
GO:1903666	positive regulation of asexual reproduct...	5	1	0.13	0.11899
GO:0009956	radial pattern formation	24	2	0.6	0.12022
GO:0015740	C4-dicarboxylate transport	24	2	0.6	0.12022
GO:0030335	positive regulation of cell migration	24	2	0.6	0.12022
GO:0033866	nucleoside bisphosphate biosynthetic pro...	24	2	0.6	0.12022
GO:0034030	ribonucleoside bisphosphate biosynthetic...	24	2	0.6	0.12022
GO:0034033	purine nucleoside bisphosphate biosynthe...	24	2	0.6	0.12022
GO:1900376	regulation of secondary metabolite biosy...	49	3	1.23	0.12371
GO:0010038	response to metal ion	781	25	19.54	0.12429
GO:0044042	glucan metabolic process	199	8	4.98	0.12724
GO:0010413	glucuronoxylan metabolic process	25	2	0.63	0.12861
GO:0010417	glucuronoxylan biosynthetic process	25	2	0.63	0.12861
GO:0016925	protein sumoylation	25	2	0.63	0.12861
GO:0034755	iron ion transmembrane transport	25	2	0.63	0.12861
GO:0040017	positive regulation of locomotion	25	2	0.63	0.12861
GO:2000147	positive regulation of cell motility	25	2	0.63	0.12861
GO:0009834	plant-type secondary cell wall biogenesi...	107	5	2.68	0.13056
GO:0006355	regulation of DNA-templated transcriptio...	2342	67	58.59	0.13150
GO:1902074	response to salt	680	22	17.01	0.13192
GO:0009756	carbohydrate mediated signaling	108	5	2.7	0.13427
GO:0010182	sugar mediated signaling pathway	108	5	2.7	0.13427
GO:0010557	positive regulation of macromolecule bio...	897	28	22.44	0.13456
GO:0000079	regulation of cyclin-dependent protein s...	26	2	0.65	0.13713
GO:0005992	trehalose biosynthetic process	26	2	0.65	0.13713
GO:0006595	polyamine metabolic process	26	2	0.65	0.13713
GO:0048579	negative regulation of long-day photoper...	26	2	0.65	0.13713
GO:1904029	regulation of cyclin-dependent protein k...	26	2	0.65	0.13713
GO:0009073	aromatic amino acid family biosynthetic ...	52	3	1.3	0.14076
GO:0009309	amine biosynthetic process	52	3	1.3	0.14076
GO:0042401	biogenic amine biosynthetic process	52	3	1.3	0.14076
GO:0071472	cellular response to salt stress	52	3	1.3	0.14076
GO:0015790	UDP-xylose transmembrane transport	6	1	0.15	0.14103
GO:0021537	telencephalon development	6	1	0.15	0.14103
GO:0033481	galacturonate biosynthetic process	6	1	0.15	0.14103
GO:0038061	non-canonical NF-kappaB signal transduct...	6	1	0.15	0.14103
GO:0051591	response to cAMP	6	1	0.15	0.14103
GO:0071051	polyadenylation-dependent snoRNA 3'-end ...	6	1	0.15	0.14103
GO:0071786	endoplasmic reticulum tubular network or...	6	1	0.15	0.14103
GO:0097503	sialylation	6	1	0.15	0.14103
GO:1902022	L-lysine transport	6	1	0.15	0.14103
GO:1903401	L-lysine transmembrane transport	6	1	0.15	0.14103
GO:1903522	regulation of blood circulation	6	1	0.15	0.14103
GO:1903826	L-arginine transmembrane transport	6	1	0.15	0.14103
GO:0002252	immune effector process	141	6	3.53	0.14269
GO:0071554	cell wall organization or biogenesis	617	20	15.43	0.14367
GO:0044403	biological process involved in symbiotic...	238	9	5.95	0.14396
GO:0008202	steroid metabolic process	173	7	4.33	0.14396
GO:0010152	pollen maturation	27	2	0.68	0.14576
GO:0015693	magnesium ion transport	27	2	0.68	0.14576
GO:0034059	response to anoxia	27	2	0.68	0.14576
GO:0055071	manganese ion homeostasis	27	2	0.68	0.14576
GO:0009555	pollen development	513	17	12.83	0.14674
GO:0032350	regulation of hormone metabolic process	82	4	2.05	0.14958
GO:0009311	oligosaccharide metabolic process	112	5	2.8	0.14961
GO:0051254	positive regulation of RNA metabolic pro...	802	25	20.06	0.15231
GO:0007417	central nervous system development	54	3	1.35	0.15253
GO:0008284	positive regulation of cell population p...	83	4	2.08	0.15427
GO:0048481	plant ovule development	83	4	2.08	0.15427
GO:0070592	cell wall polysaccharide biosynthetic pr...	83	4	2.08	0.15427
GO:0006775	fat-soluble vitamin metabolic process	28	2	0.7	0.15451
GO:0042362	fat-soluble vitamin biosynthetic process	28	2	0.7	0.15451
GO:0046685	response to arsenic-containing substance	28	2	0.7	0.15451
GO:2001141	regulation of RNA biosynthetic process	2372	67	59.34	0.15599
GO:0032774	RNA biosynthetic process	2488	70	62.24	0.15753
GO:0097305	response to alcohol	915	28	22.89	0.15787
GO:0098771	inorganic ion homeostasis	345	12	8.63	0.15793
GO:0042335	cuticle development	55	3	1.38	0.15854
GO:0002679	respiratory burst involved in defense re...	7	1	0.18	0.16253
GO:0006597	spermine biosynthetic process	7	1	0.18	0.16253
GO:0007612	learning	7	1	0.18	0.16253
GO:0008215	spermine metabolic process	7	1	0.18	0.16253
GO:0044375	regulation of peroxisome size	7	1	0.18	0.16253
GO:0045490	pectin catabolic process	7	1	0.18	0.16253
GO:0048167	regulation of synaptic plasticity	7	1	0.18	0.16253
GO:0061615	glycolytic process through fructose-6-ph...	7	1	0.18	0.16253
GO:0080051	cutin transport	7	1	0.18	0.16253
GO:1901522	positive regulation of transcription fro...	7	1	0.18	0.16253
GO:0009620	response to fungus	522	17	13.06	0.16277
GO:0019853	L-ascorbic acid biosynthetic process	29	2	0.73	0.16336
GO:0033356	UDP-L-arabinose metabolic process	29	2	0.73	0.16336
GO:0071421	manganese ion transmembrane transport	29	2	0.73	0.16336
GO:0080113	regulation of seed growth	29	2	0.73	0.16336
GO:0035670	plant-type ovary development	85	4	2.13	0.16381
GO:0010191	mucilage metabolic process	56	3	1.4	0.16461
GO:0046890	regulation of lipid biosynthetic process	86	4	2.15	0.16865
GO:0022904	respiratory electron transport chain	57	3	1.43	0.17075
GO:0034470	ncRNA processing	491	16	12.28	0.17111
GO:0005991	trehalose metabolic process	30	2	0.75	0.17229
GO:0017000	antibiotic biosynthetic process	30	2	0.75	0.17229
GO:0080112	seed growth	30	2	0.75	0.17229
GO:0000041	transition metal ion transport	118	5	2.95	0.17390
GO:0006817	phosphate ion transport	31	2	0.78	0.18130
GO:0035725	sodium ion transmembrane transport	31	2	0.78	0.18130
GO:0046131	pyrimidine ribonucleoside metabolic proc...	31	2	0.78	0.18130
GO:0048354	mucilage biosynthetic process involved i...	31	2	0.78	0.18130
GO:0009414	response to water deprivation	568	18	14.21	0.18196
GO:0009226	nucleotide-sugar biosynthetic process	59	3	1.48	0.18322
GO:0002538	arachidonic acid metabolite production i...	8	1	0.2	0.18348
GO:0002539	prostaglandin production involved in inf...	8	1	0.2	0.18348
GO:0003376	sphingosine-1-phosphate receptor signali...	8	1	0.2	0.18348
GO:0006063	uronic acid metabolic process	8	1	0.2	0.18348
GO:0009298	GDP-mannose biosynthetic process	8	1	0.2	0.18348
GO:0010597	green leaf volatile biosynthetic process	8	1	0.2	0.18348
GO:0019372	lipoxygenase pathway	8	1	0.2	0.18348
GO:0019586	galacturonate metabolic process	8	1	0.2	0.18348
GO:0030149	sphingolipid catabolic process	8	1	0.2	0.18348
GO:0032607	interferon-alpha production	8	1	0.2	0.18348
GO:0032647	regulation of interferon-alpha productio...	8	1	0.2	0.18348
GO:0032727	positive regulation of interferon-alpha ...	8	1	0.2	0.18348
GO:0043330	response to exogenous dsRNA	8	1	0.2	0.18348
GO:0043937	regulation of sporulation	8	1	0.2	0.18348
GO:0043938	positive regulation of sporulation	8	1	0.2	0.18348
GO:0044794	positive regulation by host of viral pro...	8	1	0.2	0.18348
GO:0045777	positive regulation of blood pressure	8	1	0.2	0.18348
GO:0046683	response to organophosphorus	8	1	0.2	0.18348
GO:0051103	DNA ligation involved in DNA repair	8	1	0.2	0.18348
GO:0075259	spore-bearing structure development	8	1	0.2	0.18348
GO:0090520	sphingolipid mediated signaling pathway	8	1	0.2	0.18348
GO:1900409	positive regulation of cellular response...	8	1	0.2	0.18348
GO:1901642	nucleoside transmembrane transport	8	1	0.2	0.18348
GO:0009751	response to salicylic acid	287	10	7.18	0.18409
GO:0005996	monosaccharide metabolic process	153	6	3.83	0.18550
GO:0010043	response to zinc ion	90	4	2.25	0.18853
GO:0006890	retrograde vesicle-mediated transport, G...	60	3	1.5	0.18955
GO:0006357	regulation of transcription by RNA polym...	572	18	14.31	0.18955
GO:0006828	manganese ion transport	32	2	0.8	0.19037
GO:0010492	maintenance of shoot apical meristem ide...	32	2	0.8	0.19037
GO:0019852	L-ascorbic acid metabolic process	32	2	0.8	0.19037
GO:0046503	glycerolipid catabolic process	32	2	0.8	0.19037
GO:0006810	transport	2840	78	71.04	0.19775
GO:0009628	response to abiotic stimulus	2956	81	73.95	0.19804
GO:0098661	inorganic anion transmembrane transport	92	4	2.3	0.19873
GO:0009415	response to water	577	18	14.43	0.19926
GO:0043086	negative regulation of catalytic activit...	190	7	4.75	0.19951
GO:0015695	organic cation transport	33	2	0.83	0.19951
GO:0042548	regulation of photosynthesis, light reac...	33	2	0.83	0.19951
GO:0071027	nuclear RNA surveillance	33	2	0.83	0.19951
GO:0009251	glucan catabolic process	62	3	1.55	0.20236
GO:0051651	maintenance of location in cell	62	3	1.55	0.20236
GO:0010803	regulation of tumor necrosis factor-medi...	9	1	0.23	0.20392
GO:0016241	regulation of macroautophagy	9	1	0.23	0.20392
GO:0019233	sensory perception of pain	9	1	0.23	0.20392
GO:0019954	asexual reproduction	9	1	0.23	0.20392
GO:0030656	regulation of vitamin metabolic process	9	1	0.23	0.20392
GO:0032025	response to cobalt ion	9	1	0.23	0.20392
GO:0033209	tumor necrosis factor-mediated signaling...	9	1	0.23	0.20392
GO:0044788	modulation by host of viral process	9	1	0.23	0.20392
GO:0045730	respiratory burst	9	1	0.23	0.20392
GO:0046466	membrane lipid catabolic process	9	1	0.23	0.20392
GO:0050804	modulation of chemical synaptic transmis...	9	1	0.23	0.20392
GO:0051851	modulation by host of symbiont process	9	1	0.23	0.20392
GO:0060149	negative regulation of post-transcriptio...	9	1	0.23	0.20392
GO:0080151	positive regulation of salicylic acid me...	9	1	0.23	0.20392
GO:0090708	specification of plant organ axis polari...	9	1	0.23	0.20392
GO:0099177	regulation of trans-synaptic signaling	9	1	0.23	0.20392
GO:0016999	antibiotic metabolic process	125	5	3.13	0.20399
GO:1901657	glycosyl compound metabolic process	261	9	6.53	0.20831
GO:0001933	negative regulation of protein phosphory...	34	2	0.85	0.20870
GO:0008015	blood circulation	34	2	0.85	0.20870
GO:0009937	regulation of gibberellic acid mediated ...	34	2	0.85	0.20870
GO:0046351	disaccharide biosynthetic process	34	2	0.85	0.20870
GO:0016485	protein processing	63	3	1.58	0.20884
GO:0048574	long-day photoperiodism, flowering	63	3	1.58	0.20884
GO:1901606	alpha-amino acid catabolic process	63	3	1.58	0.20884
GO:0006213	pyrimidine nucleoside metabolic process	35	2	0.88	0.21792
GO:0019646	aerobic electron transport chain	35	2	0.88	0.21792
GO:0035672	oligopeptide transmembrane transport	35	2	0.88	0.21792
GO:0042326	negative regulation of phosphorylation	35	2	0.88	0.21792
GO:0051348	negative regulation of transferase activ...	35	2	0.88	0.21792
GO:0072530	purine-containing compound transmembrane...	35	2	0.88	0.21792
GO:1901336	lactone biosynthetic process	35	2	0.88	0.21792
GO:0051702	biological process involved in interacti...	96	4	2.4	0.21962
GO:0044036	cell wall macromolecule metabolic proces...	162	6	4.05	0.22050
GO:0006351	DNA-templated transcription	2440	67	61.04	0.22107
GO:0009743	response to carbohydrate	301	10	7.53	0.22336
GO:0000050	urea cycle	10	1	0.25	0.22384
GO:0006266	DNA ligation	10	1	0.25	0.22384
GO:0006670	sphingosine metabolic process	10	1	0.25	0.22384
GO:0009249	protein lipoylation	10	1	0.25	0.22384
GO:0010023	proanthocyanidin biosynthetic process	10	1	0.25	0.22384
GO:0010106	cellular response to iron ion starvation	10	1	0.25	0.22384
GO:0010522	regulation of calcium ion transport into...	10	1	0.25	0.22384
GO:0015858	nucleoside transport	10	1	0.25	0.22384
GO:0019627	urea metabolic process	10	1	0.25	0.22384
GO:0019673	GDP-mannose metabolic process	10	1	0.25	0.22384
GO:0034475	U4 snRNA 3'-end processing	10	1	0.25	0.22384
GO:0035822	gene conversion	10	1	0.25	0.22384
GO:0046512	sphingosine biosynthetic process	10	1	0.25	0.22384
GO:0051279	regulation of release of sequestered cal...	10	1	0.25	0.22384
GO:0060919	auxin import into cell	10	1	0.25	0.22384
GO:0070987	error-free translesion synthesis	10	1	0.25	0.22384
GO:0090669	telomerase RNA stabilization	10	1	0.25	0.22384
GO:2001025	positive regulation of response to drug	10	1	0.25	0.22384
GO:2001040	positive regulation of cellular response...	10	1	0.25	0.22384
GO:0016477	cell migration	97	4	2.43	0.22493
GO:0006814	sodium ion transport	36	2	0.9	0.22719
GO:0016075	rRNA catabolic process	36	2	0.9	0.22719
GO:2000762	regulation of phenylpropanoid metabolic ...	36	2	0.9	0.22719
GO:0010268	brassinosteroid homeostasis	66	3	1.65	0.22854
GO:0016032	viral process	66	3	1.65	0.22854
GO:0048571	long-day photoperiodism	67	3	1.68	0.23519
GO:0005983	starch catabolic process	37	2	0.93	0.23648
GO:0015706	nitrate transmembrane transport	37	2	0.93	0.23648
GO:0071025	RNA surveillance	37	2	0.93	0.23648
GO:1902025	nitrate import	37	2	0.93	0.23648
GO:0019953	sexual reproduction	450	14	11.26	0.23868
GO:0009744	response to sucrose	133	5	3.33	0.24029
GO:0034285	response to disaccharide	133	5	3.33	0.24029
GO:0006576	biogenic amine metabolic process	68	3	1.7	0.24186
GO:0006665	sphingolipid metabolic process	68	3	1.7	0.24186
GO:0010035	response to inorganic substance	1462	41	36.57	0.24241
GO:0000967	rRNA 5'-end processing	11	1	0.28	0.24327
GO:0001503	ossification	11	1	0.28	0.24327
GO:0002532	production of molecular mediator involve...	11	1	0.28	0.24327
GO:0006273	lagging strand elongation	11	1	0.28	0.24327
GO:0006591	ornithine metabolic process	11	1	0.28	0.24327
GO:0009065	glutamine family amino acid catabolic pr...	11	1	0.28	0.24327
GO:0009942	longitudinal axis specification	11	1	0.28	0.24327
GO:0010452	histone H3-K36 methylation	11	1	0.28	0.24327
GO:0034472	snRNA 3'-end processing	11	1	0.28	0.24327
GO:0044000	movement in host	11	1	0.28	0.24327
GO:0051639	actin filament network formation	11	1	0.28	0.24327
GO:0098719	sodium ion import across plasma membrane	11	1	0.28	0.24327
GO:1902326	positive regulation of chlorophyll biosy...	11	1	0.28	0.24327
GO:1903169	regulation of calcium ion transmembrane ...	11	1	0.28	0.24327
GO:0006643	membrane lipid metabolic process	134	5	3.35	0.24494
GO:0010383	cell wall polysaccharide metabolic proce...	134	5	3.35	0.24494
GO:0071322	cellular response to carbohydrate stimul...	134	5	3.35	0.24494
GO:1901334	lactone metabolic process	38	2	0.95	0.24579
GO:0010200	response to chitin	203	7	5.08	0.24676
GO:0010311	lateral root formation	69	3	1.73	0.24857
GO:0042180	cellular ketone metabolic process	170	6	4.25	0.25330
GO:0044282	small molecule catabolic process	240	8	6	0.25381
GO:0055075	potassium ion homeostasis	39	2	0.98	0.25511
GO:0009631	cold acclimation	70	3	1.75	0.25531
GO:0055088	lipid homeostasis	103	4	2.58	0.25744
GO:0010109	regulation of photosynthesis	71	3	1.78	0.26207
GO:0001525	angiogenesis	12	1	0.3	0.26221
GO:0009823	cytokinin catabolic process	12	1	0.3	0.26221
GO:0033306	phytol metabolic process	12	1	0.3	0.26221
GO:0034311	diol metabolic process	12	1	0.3	0.26221
GO:0034312	diol biosynthetic process	12	1	0.3	0.26221
GO:0051208	sequestering of calcium ion	12	1	0.3	0.26221
GO:0051209	release of sequestered calcium ion into ...	12	1	0.3	0.26221
GO:0051282	regulation of sequestering of calcium io...	12	1	0.3	0.26221
GO:0051283	negative regulation of sequestering of c...	12	1	0.3	0.26221
GO:0060402	calcium ion transport into cytosol	12	1	0.3	0.26221
GO:0071474	cellular hyperosmotic response	12	1	0.3	0.26221
GO:0071475	cellular hyperosmotic salinity response	12	1	0.3	0.26221
GO:0080110	sporopollenin biosynthetic process	12	1	0.3	0.26221
GO:0097553	calcium ion transmembrane import into cy...	12	1	0.3	0.26221
GO:1901403	positive regulation of tetrapyrrole meta...	12	1	0.3	0.26221
GO:1901465	positive regulation of tetrapyrrole bios...	12	1	0.3	0.26221
GO:1903173	fatty alcohol metabolic process	12	1	0.3	0.26221
GO:2000306	positive regulation of photomorphogenesi...	12	1	0.3	0.26221
GO:0051234	establishment of localization	2905	78	72.67	0.26264
GO:0010099	regulation of photomorphogenesis	40	2	1	0.26444
GO:0010167	response to nitrate	40	2	1	0.26444
GO:0045935	positive regulation of nucleobase-contai...	870	25	21.76	0.26465
GO:0006857	oligopeptide transport	41	2	1.03	0.27377
GO:0042147	retrograde transport, endosome to Golgi	41	2	1.03	0.27377
GO:0042773	ATP synthesis coupled electron transport	41	2	1.03	0.27377
GO:0042775	mitochondrial ATP synthesis coupled elec...	41	2	1.03	0.27377
GO:0009110	vitamin biosynthetic process	106	4	2.65	0.27404
GO:0009063	amino acid catabolic process	73	3	1.83	0.27566
GO:0001959	regulation of cytokine-mediated signalin...	13	1	0.33	0.28068
GO:0002576	platelet degranulation	13	1	0.33	0.28068
GO:0009704	de-etiolation	13	1	0.33	0.28068
GO:0010430	fatty acid omega-oxidation	13	1	0.33	0.28068
GO:0014074	response to purine-containing compound	13	1	0.33	0.28068
GO:0051092	positive regulation of NF-kappaB transcr...	13	1	0.33	0.28068
GO:0051480	regulation of cytosolic calcium ion conc...	13	1	0.33	0.28068
GO:0060759	regulation of response to cytokine stimu...	13	1	0.33	0.28068
GO:0006970	response to osmotic stress	955	27	23.89	0.28210
GO:0016131	brassinosteroid metabolic process	74	3	1.85	0.28248
GO:0010608	post-transcriptional regulation of gene ...	357	11	8.93	0.28287
GO:0048527	lateral root development	177	6	4.43	0.28302
GO:0015914	phospholipid transport	42	2	1.05	0.28309
GO:0043903	regulation of biological process involve...	42	2	1.05	0.28309
GO:0048359	mucilage metabolic process involved in s...	42	2	1.05	0.28309
GO:0044249	cellular biosynthetic process	6353	165	158.92	0.28754
GO:0046283	anthocyanin-containing compound metaboli...	75	3	1.88	0.28932
GO:0097237	cellular response to toxic substance	179	6	4.48	0.29165
GO:0006119	oxidative phosphorylation	43	2	1.08	0.29241
GO:0010183	pollen tube guidance	43	2	1.08	0.29241
GO:0015780	nucleotide-sugar transmembrane transport	43	2	1.08	0.29241
GO:0046835	carbohydrate phosphorylation	43	2	1.08	0.29241
GO:0048586	regulation of long-day photoperiodism, f...	43	2	1.08	0.29241
GO:0009646	response to absence of light	76	3	1.9	0.29617
GO:0048440	carpel development	110	4	2.75	0.29643
GO:0006325	chromatin organization	623	18	15.58	0.29844
GO:0006271	DNA strand elongation involved in DNA re...	14	1	0.35	0.29869
GO:0006465	signal peptide processing	14	1	0.35	0.29869
GO:0006743	ubiquinone metabolic process	14	1	0.35	0.29869
GO:0006744	ubiquinone biosynthetic process	14	1	0.35	0.29869
GO:0006878	intracellular copper ion homeostasis	14	1	0.35	0.29869
GO:0007204	positive regulation of cytosolic calcium...	14	1	0.35	0.29869
GO:0007613	memory	14	1	0.35	0.29869
GO:0022616	DNA strand elongation	14	1	0.35	0.29869
GO:0032042	mitochondrial DNA metabolic process	14	1	0.35	0.29869
GO:0034309	primary alcohol biosynthetic process	14	1	0.35	0.29869
GO:0034427	nuclear-transcribed mRNA catabolic proce...	14	1	0.35	0.29869
GO:0042276	error-prone translesion synthesis	14	1	0.35	0.29869
GO:0043651	linoleic acid metabolic process	14	1	0.35	0.29869
GO:0046520	sphingoid biosynthetic process	14	1	0.35	0.29869
GO:0046940	nucleoside monophosphate phosphorylation	14	1	0.35	0.29869
GO:0048514	blood vessel morphogenesis	14	1	0.35	0.29869
GO:0051924	regulation of calcium ion transport	14	1	0.35	0.29869
GO:0080148	negative regulation of response to water...	14	1	0.35	0.29869
GO:1900407	regulation of cellular response to oxida...	14	1	0.35	0.29869
GO:1902884	positive regulation of response to oxida...	14	1	0.35	0.29869
GO:0009718	anthocyanin-containing compound biosynth...	44	2	1.1	0.30170
GO:0050918	positive chemotaxis	44	2	1.1	0.30170
GO:0009553	embryo sac development	218	7	5.45	0.30499
GO:0010029	regulation of seed germination	147	5	3.68	0.30731
GO:0022900	electron transport chain	147	5	3.68	0.30731
GO:0006766	vitamin metabolic process	112	4	2.8	0.30771
GO:0048870	cell motility	112	4	2.8	0.30771
GO:0009749	response to glucose	78	3	1.95	0.30989
GO:0016128	phytosteroid metabolic process	78	3	1.95	0.30989
GO:0009827	plant-type cell wall modification	45	2	1.13	0.31098
GO:0051262	protein tetramerization	45	2	1.13	0.31098
GO:0098869	cellular oxidant detoxification	148	5	3.7	0.31221
GO:0040011	locomotion	184	6	4.6	0.31346
GO:0062012	regulation of small molecule metabolic p...	184	6	4.6	0.31346
GO:0006526	arginine biosynthetic process	15	1	0.38	0.31624
GO:0010222	stem vascular tissue pattern formation	15	1	0.38	0.31624
GO:0010600	regulation of auxin biosynthetic process	15	1	0.38	0.31624
GO:0016180	snRNA processing	15	1	0.38	0.31624
GO:0016559	peroxisome fission	15	1	0.38	0.31624
GO:0018126	protein hydroxylation	15	1	0.38	0.31624
GO:0019511	peptidyl-proline hydroxylation	15	1	0.38	0.31624
GO:0030900	forebrain development	15	1	0.38	0.31624
GO:0043605	amide catabolic process	15	1	0.38	0.31624
GO:0048524	positive regulation of viral process	15	1	0.38	0.31624
GO:0072337	modified amino acid transport	15	1	0.38	0.31624
GO:0098659	inorganic cation import across plasma me...	15	1	0.38	0.31624
GO:0099587	inorganic ion import across plasma membr...	15	1	0.38	0.31624
GO:0006366	transcription by RNA polymerase II	631	18	15.78	0.31717
GO:0009880	embryonic pattern specification	46	2	1.15	0.32023
GO:1990748	cellular detoxification	150	5	3.75	0.32205
GO:1901700	response to oxygen-containing compound	2450	65	61.29	0.32278
GO:0010224	response to UV-B	115	4	2.88	0.32471
GO:0023056	positive regulation of signaling	260	8	6.5	0.32632
GO:0006637	acyl-CoA metabolic process	47	2	1.18	0.32945
GO:0009851	auxin biosynthetic process	47	2	1.18	0.32945
GO:0030334	regulation of cell migration	47	2	1.18	0.32945
GO:0035383	thioester metabolic process	47	2	1.18	0.32945
GO:0001568	blood vessel development	16	1	0.4	0.33336
GO:0001944	vasculature development	16	1	0.4	0.33336
GO:0006020	inositol metabolic process	16	1	0.4	0.33336
GO:0006552	leucine catabolic process	16	1	0.4	0.33336
GO:0010411	xyloglucan metabolic process	16	1	0.4	0.33336
GO:0030447	filamentous growth	16	1	0.4	0.33336
GO:0031126	sno(s)RNA 3'-end processing	16	1	0.4	0.33336
GO:0042632	cholesterol homeostasis	16	1	0.4	0.33336
GO:0043171	peptide catabolic process	16	1	0.4	0.33336
GO:0055092	sterol homeostasis	16	1	0.4	0.33336
GO:0090354	regulation of auxin metabolic process	16	1	0.4	0.33336
GO:1900378	positive regulation of secondary metabol...	16	1	0.4	0.33336
GO:0009960	endosperm development	48	2	1.2	0.33863
GO:0040012	regulation of locomotion	48	2	1.2	0.33863
GO:1901570	fatty acid derivative biosynthetic proce...	48	2	1.2	0.33863
GO:2000145	regulation of cell motility	48	2	1.2	0.33863
GO:0009892	negative regulation of metabolic process	1101	30	27.54	0.33968
GO:0018205	peptidyl-lysine modification	264	8	6.6	0.34129
GO:0034968	histone lysine methylation	118	4	2.95	0.34177
GO:0120252	hydrocarbon metabolic process	83	3	2.08	0.34424
GO:0042440	pigment metabolic process	228	7	5.7	0.34524
GO:0036293	response to decreased oxygen levels	155	5	3.88	0.34678
GO:0034284	response to monosaccharide	119	4	2.98	0.34746
GO:0000027	ribosomal large subunit assembly	49	2	1.23	0.34778
GO:0006826	iron ion transport	49	2	1.23	0.34778
GO:0010468	regulation of gene expression	2941	77	73.57	0.34826
GO:0098754	detoxification	192	6	4.8	0.34885
GO:0006572	tyrosine catabolic process	17	1	0.43	0.35005
GO:0010587	miRNA catabolic process	17	1	0.43	0.35005
GO:0045493	xylan catabolic process	17	1	0.43	0.35005
GO:0050792	regulation of viral process	17	1	0.43	0.35005
GO:0050829	defense response to Gram-negative bacter...	17	1	0.43	0.35005
GO:0071356	cellular response to tumor necrosis fact...	17	1	0.43	0.35005
GO:2000895	hemicellulose catabolic process	17	1	0.43	0.35005
GO:0043934	sporulation	84	3	2.1	0.35110
GO:0051252	regulation of RNA metabolic process	2551	67	63.81	0.35161
GO:0010026	trichome differentiation	156	5	3.9	0.35174
GO:0045333	cellular respiration	120	4	3	0.35315
GO:0051259	protein complex oligomerization	120	4	3	0.35315
GO:0044092	negative regulation of molecular functio...	230	7	5.75	0.35338
GO:0010647	positive regulation of cell communicatio...	268	8	6.7	0.35636
GO:0070482	response to oxygen levels	157	5	3.93	0.35671
GO:1900140	regulation of seedling development	157	5	3.93	0.35671
GO:0034661	ncRNA catabolic process	50	2	1.25	0.35688
GO:0009890	negative regulation of biosynthetic proc...	920	25	23.01	0.36335
GO:0010102	lateral root morphogenesis	86	3	2.15	0.36479
GO:0007165	signal transduction	2169	57	54.26	0.36530
GO:0035196	miRNA processing	51	2	1.28	0.36594
GO:2000030	regulation of response to red or far red...	51	2	1.28	0.36594
GO:0007268	chemical synaptic transmission	18	1	0.45	0.36633
GO:0007611	learning or memory	18	1	0.45	0.36633
GO:0042938	dipeptide transport	18	1	0.45	0.36633
GO:0045815	transcription initiation-coupled chromat...	18	1	0.45	0.36633
GO:0098916	anterograde trans-synaptic signaling	18	1	0.45	0.36633
GO:0099536	synaptic signaling	18	1	0.45	0.36633
GO:0099537	trans-synaptic signaling	18	1	0.45	0.36633
GO:1902183	regulation of shoot apical meristem deve...	18	1	0.45	0.36633
GO:1903830	magnesium ion transmembrane transport	18	1	0.45	0.36633
GO:0009626	plant-type hypersensitive response	87	3	2.18	0.37162
GO:0016197	endosomal transport	87	3	2.18	0.37162
GO:0034050	programmed cell death induced by symbion...	87	3	2.18	0.37162
GO:0018022	peptidyl-lysine methylation	124	4	3.1	0.37592
GO:0031324	negative regulation of cellular metaboli...	1082	29	27.07	0.37700
GO:0010101	post-embryonic root morphogenesis	88	3	2.2	0.37844
GO:0044550	secondary metabolite biosynthetic proces...	350	10	8.76	0.37962
GO:0009893	positive regulation of metabolic process	1318	35	32.97	0.38094
GO:0006525	arginine metabolic process	19	1	0.48	0.38219
GO:0006882	intracellular zinc ion homeostasis	19	1	0.48	0.38219
GO:0031125	rRNA 3'-end processing	19	1	0.48	0.38219
GO:0033539	fatty acid beta-oxidation using acyl-CoA...	19	1	0.48	0.38219
GO:0046519	sphingoid metabolic process	19	1	0.48	0.38219
GO:0050665	hydrogen peroxide biosynthetic process	19	1	0.48	0.38219
GO:0080024	indolebutyric acid metabolic process	19	1	0.48	0.38219
GO:0009735	response to cytokinin	351	10	8.78	0.38298
GO:0023052	signaling	2221	58	55.56	0.38302
GO:0003013	circulatory system process	53	2	1.33	0.38390
GO:0031325	positive regulation of cellular metaboli...	1282	34	32.07	0.38638
GO:0019219	regulation of nucleobase-containing comp...	2698	70	67.49	0.38886
GO:0009247	glycolipid biosynthetic process	54	2	1.35	0.39280
GO:0010030	positive regulation of seed germination	54	2	1.35	0.39280
GO:0009914	hormone transport	165	5	4.13	0.39646
GO:0002793	positive regulation of peptide secretion	20	1	0.5	0.39767
GO:0006560	proline metabolic process	20	1	0.5	0.39767
GO:0007029	endoplasmic reticulum organization	20	1	0.5	0.39767
GO:0019985	translesion synthesis	20	1	0.5	0.39767
GO:0043144	sno(s)RNA processing	20	1	0.5	0.39767
GO:0050714	positive regulation of protein secretion	20	1	0.5	0.39767
GO:0055070	copper ion homeostasis	20	1	0.5	0.39767
GO:1902182	shoot apical meristem development	20	1	0.5	0.39767
GO:0009411	response to UV	203	6	5.08	0.39796
GO:0048467	gynoecium development	128	4	3.2	0.39862
GO:0045454	cell redox homeostasis	55	2	1.38	0.40164
GO:0048236	plant-type sporogenesis	55	2	1.38	0.40164
GO:0050877	nervous system process	55	2	1.38	0.40164
GO:0009696	salicylic acid metabolic process	56	2	1.4	0.41042
GO:0010449	root meristem growth	56	2	1.4	0.41042
GO:0010563	negative regulation of phosphorus metabo...	56	2	1.4	0.41042
GO:0045936	negative regulation of phosphate metabol...	56	2	1.4	0.41042
GO:0034440	lipid oxidation	93	3	2.33	0.41225
GO:0002200	somatic diversification of immune recept...	21	1	0.53	0.41275
GO:0002377	immunoglobulin production	21	1	0.53	0.41275
GO:0016445	somatic diversification of immunoglobuli...	21	1	0.53	0.41275
GO:0032481	positive regulation of type I interferon...	21	1	0.53	0.41275
GO:0034471	ncRNA 5'-end processing	21	1	0.53	0.41275
GO:0071941	nitrogen cycle metabolic process	21	1	0.53	0.41275
GO:0080111	DNA demethylation	21	1	0.53	0.41275
GO:0090559	regulation of membrane permeability	21	1	0.53	0.41275
GO:0009909	regulation of flower development	283	8	7.08	0.41331
GO:0009060	aerobic respiration	94	3	2.35	0.41895
GO:0009561	megagametogenesis	94	3	2.35	0.41895
GO:0019932	second-messenger-mediated signaling	94	3	2.35	0.41895
GO:0042538	hyperosmotic salinity response	94	3	2.35	0.41895
GO:0098657	import into cell	208	6	5.2	0.42027
GO:0003002	regionalization	286	8	7.15	0.42472
GO:0001666	response to hypoxia	133	4	3.33	0.42679
GO:0001667	ameboidal-type cell migration	22	1	0.55	0.42746
GO:0002440	production of molecular mediator of immu...	22	1	0.55	0.42746
GO:0006356	regulation of transcription by RNA polym...	22	1	0.55	0.42746
GO:0006570	tyrosine metabolic process	22	1	0.55	0.42746
GO:0007231	osmosensory signaling pathway	22	1	0.55	0.42746
GO:0009074	aromatic amino acid family catabolic pro...	22	1	0.55	0.42746
GO:0009833	plant-type primary cell wall biogenesis	22	1	0.55	0.42746
GO:0016444	somatic cell DNA recombination	22	1	0.55	0.42746
GO:0034612	response to tumor necrosis factor	22	1	0.55	0.42746
GO:0043434	response to peptide hormone	22	1	0.55	0.42746
GO:0045943	positive regulation of transcription by ...	22	1	0.55	0.42746
GO:0050890	cognition	22	1	0.55	0.42746
GO:0090376	seed trichome differentiation	22	1	0.55	0.42746
GO:0090378	seed trichome elongation	22	1	0.55	0.42746
GO:1902358	sulfate transmembrane transport	22	1	0.55	0.42746
GO:0031327	negative regulation of cellular biosynth...	913	24	22.84	0.43090
GO:0034599	cellular response to oxidative stress	172	5	4.3	0.43107
GO:0010556	regulation of macromolecule biosynthetic...	3088	79	77.25	0.43195
GO:0009064	glutamine family amino acid metabolic pr...	59	2	1.48	0.43636
GO:0033500	carbohydrate homeostasis	59	2	1.48	0.43636
GO:0065007	biological regulation	7116	180	178.01	0.44086
GO:0000731	DNA synthesis involved in DNA repair	23	1	0.58	0.44180
GO:0006551	leucine metabolic process	23	1	0.58	0.44180
GO:0009585	red, far-red light phototransduction	23	1	0.58	0.44180
GO:0009647	skotomorphogenesis	23	1	0.58	0.44180
GO:0018279	protein N-linked glycosylation via aspar...	23	1	0.58	0.44180
GO:0030968	endoplasmic reticulum unfolded protein r...	23	1	0.58	0.44180
GO:0051156	glucose 6-phosphate metabolic process	23	1	0.58	0.44180
GO:0071028	nuclear mRNA surveillance	23	1	0.58	0.44180
GO:0090481	pyrimidine nucleotide-sugar transmembran...	23	1	0.58	0.44180
GO:1901652	response to peptide	23	1	0.58	0.44180
GO:0007389	pattern specification process	330	9	8.26	0.44375
GO:0016482	cytosolic transport	60	2	1.5	0.44487
GO:0009860	pollen tube growth	175	5	4.38	0.44578
GO:0030001	metal ion transport	409	11	10.23	0.44653
GO:0009967	positive regulation of signal transducti...	253	7	6.33	0.44737
GO:0051604	protein maturation	292	8	7.3	0.44746
GO:1901568	fatty acid derivative metabolic process	99	3	2.48	0.45203
GO:0000002	mitochondrial genome maintenance	24	1	0.6	0.45578
GO:0007600	sensory perception	24	1	0.6	0.45578
GO:0007602	phototransduction	24	1	0.6	0.45578
GO:0009083	branched-chain amino acid catabolic proc...	24	1	0.6	0.45578
GO:0032479	regulation of type I interferon producti...	24	1	0.6	0.45578
GO:0032606	type I interferon production	24	1	0.6	0.45578
GO:0042939	tripeptide transport	24	1	0.6	0.45578
GO:0046174	polyol catabolic process	24	1	0.6	0.45578
GO:0071029	nuclear ncRNA surveillance	24	1	0.6	0.45578
GO:0071035	nuclear polyadenylation-dependent rRNA c...	24	1	0.6	0.45578
GO:0071046	nuclear polyadenylation-dependent ncRNA ...	24	1	0.6	0.45578
GO:0071577	zinc ion transmembrane transport	24	1	0.6	0.45578
GO:0009889	regulation of biosynthetic process	3229	82	80.77	0.45907
GO:0010629	negative regulation of gene expression	810	21	20.26	0.46498
GO:0001676	long-chain fatty acid metabolic process	101	3	2.53	0.46504
GO:0071236	cellular response to antibiotic	101	3	2.53	0.46504
GO:0009409	response to cold	613	16	15.33	0.46710
GO:0031326	regulation of cellular biosynthetic proc...	3197	81	79.97	0.46876
GO:0001819	positive regulation of cytokine producti...	25	1	0.63	0.46941
GO:0006349	regulation of gene expression by genomic...	25	1	0.63	0.46941
GO:0031398	positive regulation of protein ubiquitin...	25	1	0.63	0.46941
GO:0032206	positive regulation of telomere maintena...	25	1	0.63	0.46941
GO:0042447	hormone catabolic process	25	1	0.63	0.46941
GO:0043633	polyadenylation-dependent RNA catabolic ...	25	1	0.63	0.46941
GO:0043634	polyadenylation-dependent ncRNA cataboli...	25	1	0.63	0.46941
GO:0071514	genomic imprinting	25	1	0.63	0.46941
GO:1903322	positive regulation of protein modificat...	25	1	0.63	0.46941
GO:0007584	response to nutrient	63	2	1.58	0.46997
GO:0015994	chlorophyll metabolic process	102	3	2.55	0.47150
GO:0071824	protein-DNA complex organization	694	18	17.36	0.47173
GO:0006952	defense response	1292	33	32.32	0.47670
GO:0009416	response to light stimulus	1054	27	26.37	0.47779
GO:0009741	response to brassinosteroid	182	5	4.55	0.47972
GO:0034660	ncRNA metabolic process	618	16	15.46	0.48024
GO:0051716	cellular response to stimulus	3645	92	91.18	0.48043
GO:0006493	protein O-linked glycosylation	26	1	0.65	0.48270
GO:0006787	porphyrin-containing compound catabolic ...	26	1	0.65	0.48270
GO:0009583	detection of light stimulus	26	1	0.65	0.48270
GO:0010586	miRNA metabolic process	26	1	0.65	0.48270
GO:0015996	chlorophyll catabolic process	26	1	0.65	0.48270
GO:0033015	tetrapyrrole catabolic process	26	1	0.65	0.48270
GO:0035510	DNA dealkylation	26	1	0.65	0.48270
GO:0046149	pigment catabolic process	26	1	0.65	0.48270
GO:0051047	positive regulation of secretion	26	1	0.65	0.48270
GO:0060147	regulation of post-transcriptional gene ...	26	1	0.65	0.48270
GO:1903532	positive regulation of secretion by cell	26	1	0.65	0.48270
GO:0010074	maintenance of meristem identity	65	2	1.63	0.48632
GO:0033865	nucleoside bisphosphate metabolic proces...	65	2	1.63	0.48632
GO:0033875	ribonucleoside bisphosphate metabolic pr...	65	2	1.63	0.48632
GO:0034032	purine nucleoside bisphosphate metabolic...	65	2	1.63	0.48632
GO:0035195	miRNA-mediated post-transcriptional gene...	65	2	1.63	0.48632
GO:0045944	positive regulation of transcription by ...	224	6	5.6	0.49064
GO:0015698	inorganic anion transport	145	4	3.63	0.49276
GO:0006094	gluconeogenesis	27	1	0.68	0.49566
GO:0008217	regulation of blood pressure	27	1	0.68	0.49566
GO:0010588	cotyledon vascular tissue pattern format...	27	1	0.68	0.49566
GO:0070301	cellular response to hydrogen peroxide	27	1	0.68	0.49566
GO:0009767	photosynthetic electron transport chain	67	2	1.68	0.50235
GO:0080050	regulation of seed development	67	2	1.68	0.50235
GO:0003008	system process	107	3	2.68	0.50323
GO:0046467	membrane lipid biosynthetic process	107	3	2.68	0.50323
GO:0046677	response to antibiotic	427	11	10.68	0.50363
GO:0006520	amino acid metabolic process	428	11	10.71	0.50676
GO:0019221	cytokine-mediated signaling pathway	28	1	0.7	0.50830
GO:1902882	regulation of response to oxidative stre...	28	1	0.7	0.50830
GO:0045892	negative regulation of DNA-templated tra...	389	10	9.73	0.51018
GO:0009651	response to salt stress	830	21	20.76	0.51074
GO:0044242	cellular lipid catabolic process	149	4	3.73	0.51406
GO:0060918	auxin transport	149	4	3.73	0.51406
GO:0046148	pigment biosynthetic process	190	5	4.75	0.51761
GO:0016236	macroautophagy	69	2	1.73	0.51805
GO:0000966	RNA 5'-end processing	29	1	0.73	0.52062
GO:0019319	hexose biosynthetic process	29	1	0.73	0.52062
GO:0042127	regulation of cell population proliferat...	232	6	5.8	0.52481
GO:0034293	sexual sporulation	70	2	1.75	0.52578
GO:0071900	regulation of protein serine/threonine k...	70	2	1.75	0.52578
GO:0010090	trichome morphogenesis	111	3	2.78	0.52790
GO:0060284	regulation of cell development	152	4	3.8	0.52976
GO:0000162	tryptophan biosynthetic process	30	1	0.75	0.53263
GO:0016074	sno(s)RNA metabolic process	30	1	0.75	0.53263
GO:0032968	positive regulation of transcription elo...	30	1	0.75	0.53263
GO:0046219	indolalkylamine biosynthetic process	30	1	0.75	0.53263
GO:0051091	positive regulation of DNA-binding trans...	30	1	0.75	0.53263
GO:0044271	cellular nitrogen compound biosynthetic ...	3690	92	92.31	0.53364
GO:1901264	carbohydrate derivative transport	112	3	2.8	0.53396
GO:0009266	response to temperature stimulus	881	22	22.04	0.53493
GO:0051674	localization of cell	72	2	1.8	0.54098
GO:0010604	positive regulation of macromolecule met...	1207	30	30.19	0.54238
GO:0071214	cellular response to abiotic stimulus	277	7	6.93	0.54254
GO:0104004	cellular response to environmental stimu...	277	7	6.93	0.54254
GO:0000266	mitochondrial fission	31	1	0.78	0.54434
GO:0000578	embryonic axis specification	31	1	0.78	0.54434
GO:0006536	glutamate metabolic process	31	1	0.78	0.54434
GO:0044347	cell wall polysaccharide catabolic proce...	31	1	0.78	0.54434
GO:1901661	quinone metabolic process	31	1	0.78	0.54434
GO:1901663	quinone biosynthetic process	31	1	0.78	0.54434
GO:0016571	histone methylation	155	4	3.88	0.54520
GO:0048528	post-embryonic root development	237	6	5.93	0.54569
GO:0009640	photomorphogenesis	114	3	2.85	0.54595
GO:0009746	response to hexose	114	3	2.85	0.54595
GO:0071705	nitrogen compound transport	1049	26	26.24	0.54889
GO:0030258	lipid modification	197	5	4.93	0.54978
GO:0006914	autophagy	115	3	2.88	0.55188
GO:0010565	regulation of cellular ketone metabolic ...	115	3	2.88	0.55188
GO:0061919	process utilizing autophagic mechanism	115	3	2.88	0.55188
GO:0007154	cell communication	2501	62	62.56	0.55220
GO:0006301	postreplication repair	32	1	0.8	0.55576
GO:0009407	toxin catabolic process	32	1	0.8	0.55576
GO:0010025	wax biosynthetic process	32	1	0.8	0.55576
GO:0034620	cellular response to unfolded protein	32	1	0.8	0.55576
GO:0051017	actin filament bundle assembly	32	1	0.8	0.55576
GO:0061572	actin filament bundle organization	32	1	0.8	0.55576
GO:0006972	hyperosmotic response	116	3	2.9	0.55776
GO:0000271	polysaccharide biosynthetic process	199	5	4.98	0.55878
GO:0009723	response to ethylene	323	8	8.08	0.56138
GO:0007163	establishment or maintenance of cell pol...	75	2	1.88	0.56314
GO:0019722	calcium-mediated signaling	75	2	1.88	0.56314
GO:0016042	lipid catabolic process	159	4	3.98	0.56539
GO:0001678	intracellular glucose homeostasis	33	1	0.83	0.56689
GO:0008272	sulfate transport	33	1	0.83	0.56689
GO:0010187	negative regulation of seed germination	33	1	0.83	0.56689
GO:0032786	positive regulation of DNA-templated tra...	33	1	0.83	0.56689
GO:0043489	RNA stabilization	33	1	0.83	0.56689
GO:0043628	regulatory ncRNA 3'-end processing	33	1	0.83	0.56689
GO:0043966	histone H3 acetylation	33	1	0.83	0.56689
GO:0046164	alcohol catabolic process	33	1	0.83	0.56689
GO:0048572	short-day photoperiodism	33	1	0.83	0.56689
GO:0048575	short-day photoperiodism, flowering	33	1	0.83	0.56689
GO:1902369	negative regulation of RNA catabolic pro...	33	1	0.83	0.56689
GO:0015980	energy derivation by oxidation of organi...	160	4	4	0.57036
GO:0051173	positive regulation of nitrogen compound...	1141	28	28.54	0.57062
GO:0009636	response to toxic substance	368	9	9.21	0.57468
GO:0048580	regulation of post-embryonic development	655	16	16.39	0.57512
GO:0009119	ribonucleoside metabolic process	77	2	1.93	0.57749
GO:0001817	regulation of cytokine production	34	1	0.85	0.57774
GO:0009084	glutamine family amino acid biosynthetic...	34	1	0.85	0.57774
GO:0010166	wax metabolic process	34	1	0.85	0.57774
GO:0016226	iron-sulfur cluster assembly	34	1	0.85	0.57774
GO:0031163	metallo-sulfur cluster assembly	34	1	0.85	0.57774
GO:0045931	positive regulation of mitotic cell cycl...	34	1	0.85	0.57774
GO:1902679	negative regulation of RNA biosynthetic ...	411	10	10.28	0.58049
GO:0042364	water-soluble vitamin biosynthetic proce...	78	2	1.95	0.58453
GO:0072527	pyrimidine-containing compound metabolic...	78	2	1.95	0.58453
GO:0006486	protein glycosylation	121	3	3.03	0.58645
GO:0043413	macromolecule glycosylation	121	3	3.03	0.58645
GO:0001816	cytokine production	35	1	0.88	0.58833
GO:0016132	brassinosteroid biosynthetic process	35	1	0.88	0.58833
GO:1904062	regulation of monoatomic cation transmem...	35	1	0.88	0.58833
GO:2000241	regulation of reproductive process	538	13	13.46	0.59056
GO:0008219	cell death	373	9	9.33	0.59095
GO:0005984	disaccharide metabolic process	79	2	1.98	0.59149
GO:0006694	steroid biosynthetic process	79	2	1.98	0.59149
GO:0019395	fatty acid oxidation	80	2	2	0.59835
GO:0006568	tryptophan metabolic process	36	1	0.9	0.59864
GO:0006586	indolalkylamine metabolic process	36	1	0.9	0.59864
GO:0006954	inflammatory response	36	1	0.9	0.59864
GO:0007041	lysosomal transport	36	1	0.9	0.59864
GO:0042181	ketone biosynthetic process	36	1	0.9	0.59864
GO:0048826	cotyledon morphogenesis	36	1	0.9	0.59864
GO:0010243	response to organonitrogen compound	417	10	10.43	0.59890
GO:0009116	nucleoside metabolic process	81	2	2.03	0.60513
GO:0009846	pollen germination	81	2	2.03	0.60513
GO:0010374	stomatal complex development	81	2	2.03	0.60513
GO:0048825	cotyledon development	81	2	2.03	0.60513
GO:0071367	cellular response to brassinosteroid sti...	81	2	2.03	0.60513
GO:1901605	alpha-amino acid metabolic process	294	7	7.35	0.60565
GO:0009826	unidimensional cell growth	420	10	10.51	0.60797
GO:0009314	response to radiation	1120	27	28.02	0.60815
GO:0007015	actin filament organization	125	3	3.13	0.60853
GO:0000741	karyogamy	37	1	0.93	0.60871
GO:0002791	regulation of peptide secretion	37	1	0.93	0.60871
GO:0010197	polar nucleus fusion	37	1	0.93	0.60871
GO:0010305	leaf vascular tissue pattern formation	37	1	0.93	0.60871
GO:0016073	snRNA metabolic process	37	1	0.93	0.60871
GO:0031396	regulation of protein ubiquitination	37	1	0.93	0.60871
GO:0050708	regulation of protein secretion	37	1	0.93	0.60871
GO:0072359	circulatory system development	37	1	0.93	0.60871
GO:0006935	chemotaxis	82	2	2.05	0.61183
GO:0042330	taxis	82	2	2.05	0.61183
GO:0009932	cell tip growth	212	5	5.3	0.61499
GO:0051253	negative regulation of RNA metabolic pro...	465	11	11.63	0.61773
GO:0006479	protein methylation	170	4	4.25	0.61824
GO:0008213	protein alkylation	170	4	4.25	0.61824
GO:0008654	phospholipid biosynthetic process	170	4	4.25	0.61824
GO:0007031	peroxisome organization	83	2	2.08	0.61844
GO:0036260	RNA capping	38	1	0.95	0.61851
GO:0042325	regulation of phosphorylation	213	5	5.33	0.61913
GO:0006869	lipid transport	127	3	3.18	0.61928
GO:0071805	potassium ion transmembrane transport	127	3	3.18	0.61928
GO:0012501	programmed cell death	340	8	8.51	0.61940
GO:0010558	negative regulation of macromolecule bio...	881	21	22.04	0.62244
GO:0006767	water-soluble vitamin metabolic process	84	2	2.1	0.62496
GO:0006360	transcription by RNA polymerase I	39	1	0.98	0.62808
GO:0016129	phytosteroid biosynthetic process	39	1	0.98	0.62808
GO:0016998	cell wall macromolecule catabolic proces...	39	1	0.98	0.62808
GO:0018107	peptidyl-threonine phosphorylation	39	1	0.98	0.62808
GO:0018210	peptidyl-threonine modification	39	1	0.98	0.62808
GO:0034243	regulation of transcription elongation b...	39	1	0.98	0.62808
GO:0034308	primary alcohol metabolic process	39	1	0.98	0.62808
GO:0009738	abscisic acid-activated signaling pathwa...	343	8	8.58	0.62921
GO:0048193	Golgi vesicle transport	216	5	5.4	0.63141
GO:0006778	porphyrin-containing compound metabolic ...	130	3	3.25	0.63501
GO:1901607	alpha-amino acid biosynthetic process	174	4	4.35	0.63643
GO:1903409	reactive oxygen species biosynthetic pro...	40	1	1	0.63740
GO:0009894	regulation of catabolic process	304	7	7.6	0.64055
GO:0048519	negative regulation of biological proces...	1918	46	47.98	0.64317
GO:0006400	tRNA modification	87	2	2.18	0.64400
GO:0048666	neuron development	87	2	2.18	0.64400
GO:0033013	tetrapyrrole metabolic process	132	3	3.3	0.64525
GO:0010959	regulation of metal ion transport	41	1	1.03	0.64649
GO:0045047	protein targeting to ER	41	1	1.03	0.64649
GO:0072599	establishment of protein localization to...	41	1	1.03	0.64649
GO:1903320	regulation of protein modification by sm...	41	1	1.03	0.64649
GO:0010150	leaf senescence	220	5	5.5	0.64741
GO:0009056	catabolic process	1717	41	42.95	0.64824
GO:0005982	starch metabolic process	88	2	2.2	0.65018
GO:0009798	axis specification	88	2	2.2	0.65018
GO:0000160	phosphorelay signal transduction system	178	4	4.45	0.65405
GO:0007420	brain development	42	1	1.05	0.65536
GO:0009081	branched-chain amino acid metabolic proc...	42	1	1.05	0.65536
GO:0010380	regulation of chlorophyll biosynthetic p...	42	1	1.05	0.65536
GO:0045055	regulated exocytosis	42	1	1.05	0.65536
GO:0060322	head development	42	1	1.05	0.65536
GO:0010605	negative regulation of macromolecule met...	1022	24	25.57	0.65613
GO:0008154	actin polymerization or depolymerization	90	2	2.25	0.66227
GO:0035266	meristem growth	90	2	2.25	0.66227
GO:0032204	regulation of telomere maintenance	43	1	1.08	0.66400
GO:1901463	regulation of tetrapyrrole biosynthetic ...	43	1	1.08	0.66400
GO:0006813	potassium ion transport	136	3	3.4	0.66510
GO:0009873	ethylene-activated signaling pathway	137	3	3.43	0.66994
GO:0090693	plant organ senescence	226	5	5.65	0.67057
GO:0006457	protein folding	182	4	4.55	0.67110
GO:0006099	tricarboxylic acid cycle	44	1	1.1	0.67242
GO:0007186	G protein-coupled receptor signaling pat...	44	1	1.1	0.67242
GO:0010584	pollen exine formation	44	1	1.1	0.67242
GO:0042593	glucose homeostasis	44	1	1.1	0.67242
GO:0042631	cellular response to water deprivation	44	1	1.1	0.67242
GO:1905268	negative regulation of chromatin organiz...	44	1	1.1	0.67242
GO:0043069	negative regulation of programmed cell d...	92	2	2.3	0.67403
GO:2000028	regulation of photoperiodism, flowering	92	2	2.3	0.67403
GO:0009101	glycoprotein biosynthetic process	139	3	3.48	0.67946
GO:0016143	S-glycoside metabolic process	139	3	3.48	0.67946
GO:0019757	glycosinolate metabolic process	139	3	3.48	0.67946
GO:0019760	glucosinolate metabolic process	139	3	3.48	0.67946
GO:0006081	cellular aldehyde metabolic process	93	2	2.33	0.67978
GO:0031400	negative regulation of protein modificat...	93	2	2.33	0.67978
GO:0042537	benzene-containing compound metabolic pr...	93	2	2.33	0.67978
GO:0010506	regulation of autophagy	45	1	1.13	0.68064
GO:0016126	sterol biosynthetic process	45	1	1.13	0.68064
GO:0009639	response to red or far red light	273	6	6.83	0.68192
GO:0030154	cell differentiation	1244	29	31.12	0.68193
GO:0032880	regulation of protein localization	140	3	3.5	0.68414
GO:0006950	response to stress	4028	97	100.76	0.68457
GO:0006790	sulfur compound metabolic process	404	9	10.11	0.68459
GO:0007267	cell-cell signaling	94	2	2.35	0.68545
GO:0060341	regulation of cellular localization	186	4	4.65	0.68755
GO:0006690	icosanoid metabolic process	46	1	1.15	0.68865
GO:0007610	behavior	46	1	1.15	0.68865
GO:0045324	late endosome to vacuole transport	46	1	1.15	0.68865
GO:0046834	lipid phosphorylation	46	1	1.15	0.68865
GO:0065001	specification of axis polarity	46	1	1.15	0.68865
GO:0071462	cellular response to water stimulus	46	1	1.15	0.68865
GO:0090056	regulation of chlorophyll metabolic proc...	46	1	1.15	0.68865
GO:0031329	regulation of cellular catabolic process	275	6	6.88	0.68866
GO:0006109	regulation of carbohydrate metabolic pro...	95	2	2.38	0.69104
GO:0009642	response to light intensity	233	5	5.83	0.69630
GO:0030244	cellulose biosynthetic process	47	1	1.18	0.69645
GO:0030307	positive regulation of cell growth	47	1	1.18	0.69645
GO:0080156	mitochondrial mRNA modification	47	1	1.18	0.69645
GO:1901616	organic hydroxy compound catabolic proce...	47	1	1.18	0.69645
GO:0034614	cellular response to reactive oxygen spe...	96	2	2.4	0.69655
GO:0010119	regulation of stomatal movement	143	3	3.58	0.69789
GO:0022604	regulation of cell morphogenesis	143	3	3.58	0.69789
GO:0015748	organophosphate ester transport	97	2	2.43	0.70197
GO:0000291	nuclear-transcribed mRNA catabolic proce...	48	1	1.2	0.70407
GO:0009581	detection of external stimulus	48	1	1.2	0.70407
GO:0009582	detection of abiotic stimulus	48	1	1.2	0.70407
GO:0010048	vernalization response	48	1	1.2	0.70407
GO:0051274	beta-glucan biosynthetic process	48	1	1.2	0.70407
GO:0008652	amino acid biosynthetic process	191	4	4.78	0.70730
GO:0046474	glycerophospholipid biosynthetic process	98	2	2.45	0.70731
GO:0045595	regulation of cell differentiation	237	5	5.93	0.71037
GO:0016575	histone deacetylation	49	1	1.23	0.71149
GO:0030148	sphingolipid biosynthetic process	49	1	1.23	0.71149
GO:0032784	regulation of DNA-templated transcriptio...	49	1	1.23	0.71149
GO:0046839	phospholipid dephosphorylation	49	1	1.23	0.71149
GO:0070972	protein localization to endoplasmic reti...	49	1	1.23	0.71149
GO:1901401	regulation of tetrapyrrole metabolic pro...	49	1	1.23	0.71149
GO:0030182	neuron differentiation	99	2	2.48	0.71258
GO:0044248	cellular catabolic process	1472	34	36.82	0.71335
GO:0008283	cell population proliferation	415	9	10.38	0.71447
GO:0006101	citrate metabolic process	50	1	1.25	0.71873
GO:0006476	protein deacetylation	50	1	1.25	0.71873
GO:0051046	regulation of secretion	50	1	1.25	0.71873
GO:0051090	regulation of DNA-binding transcription ...	50	1	1.25	0.71873
GO:1903530	regulation of secretion by cell	50	1	1.25	0.71873
GO:0044272	sulfur compound biosynthetic process	148	3	3.7	0.71978
GO:0070085	glycosylation	149	3	3.73	0.72400
GO:0006874	intracellular calcium ion homeostasis	51	1	1.28	0.72578
GO:0006986	response to unfolded protein	51	1	1.28	0.72578
GO:0010720	positive regulation of cell development	51	1	1.28	0.72578
GO:0050821	protein stabilization	51	1	1.28	0.72578
GO:0051568	histone H3-K4 methylation	51	1	1.28	0.72578
GO:0140694	non-membrane-bounded organelle assembly	196	4	4.9	0.72612
GO:0010114	response to red light	102	2	2.55	0.72789
GO:0042430	indole-containing compound metabolic pro...	102	2	2.55	0.72789
GO:0060255	regulation of macromolecule metabolic pr...	3462	82	86.6	0.72933
GO:0048523	negative regulation of cellular process	1650	38	41.28	0.72950
GO:0007155	cell adhesion	52	1	1.3	0.73266
GO:0015850	organic hydroxy compound transport	52	1	1.3	0.73266
GO:0035239	tube morphogenesis	52	1	1.3	0.73266
GO:0070988	demethylation	52	1	1.3	0.73266
GO:0072348	sulfur compound transport	52	1	1.3	0.73266
GO:0080092	regulation of pollen tube growth	52	1	1.3	0.73266
GO:1900150	regulation of defense response to fungus	52	1	1.3	0.73266
GO:0006259	DNA metabolic process	770	17	19.26	0.73613
GO:0006368	transcription elongation by RNA polymera...	53	1	1.33	0.73937
GO:0006749	glutathione metabolic process	53	1	1.33	0.73937
GO:0055074	calcium ion homeostasis	53	1	1.33	0.73937
GO:0090626	plant epidermis morphogenesis	153	3	3.83	0.74042
GO:0009699	phenylpropanoid biosynthetic process	154	3	3.85	0.74440
GO:0048522	positive regulation of cellular process	1787	41	44.7	0.74524
GO:0048653	anther development	106	2	2.65	0.74724
GO:0048699	generation of neurons	106	2	2.65	0.74724
GO:0048438	floral whorl development	295	6	7.38	0.75078
GO:0042542	response to hydrogen peroxide	107	2	2.68	0.75189
GO:2000024	regulation of leaf development	107	2	2.68	0.75189
GO:0007399	nervous system development	157	3	3.93	0.75604
GO:0048827	phyllome development	824	18	20.61	0.75631
GO:0010051	xylem and phloem pattern formation	108	2	2.7	0.75646
GO:0019827	stem cell population maintenance	108	2	2.7	0.75646
GO:0098727	maintenance of cell number	108	2	2.7	0.75646
GO:0009955	adaxial/abaxial pattern specification	56	1	1.4	0.75850
GO:0010105	negative regulation of ethylene-activate...	56	1	1.4	0.75850
GO:0035967	cellular response to topologically incor...	56	1	1.4	0.75850
GO:0070298	negative regulation of phosphorelay sign...	56	1	1.4	0.75850
GO:0072350	tricarboxylic acid metabolic process	56	1	1.4	0.75850
GO:1901575	organic substance catabolic process	1547	35	38.7	0.75931
GO:0006839	mitochondrial transport	158	3	3.95	0.75983
GO:0043067	regulation of programmed cell death	206	4	5.15	0.76104
GO:0009908	flower development	742	16	18.56	0.76391
GO:0043200	response to amino acid	57	1	1.43	0.76456
GO:0042255	ribosome assembly	111	2	2.78	0.76975
GO:0071281	cellular response to iron ion	111	2	2.78	0.76975
GO:0006006	glucose metabolic process	58	1	1.45	0.77047
GO:0009962	regulation of flavonoid biosynthetic pro...	58	1	1.45	0.77047
GO:0010286	heat acclimation	58	1	1.45	0.77047
GO:0034765	regulation of monoatomic ion transmembra...	58	1	1.45	0.77047
GO:2000070	regulation of response to water deprivat...	58	1	1.45	0.77047
GO:0098542	defense response to other organism	1134	25	28.37	0.77287
GO:0030036	actin cytoskeleton organization	162	3	4.05	0.77451
GO:0048582	positive regulation of post-embryonic de...	162	3	4.05	0.77451
GO:0006979	response to oxidative stress	529	11	13.23	0.77504
GO:0043066	negative regulation of apoptotic process	59	1	1.48	0.77623
GO:0071345	cellular response to cytokine stimulus	59	1	1.48	0.77623
GO:0032940	secretion by cell	211	4	5.28	0.77716
GO:0048869	cellular developmental process	1519	34	38	0.77738
GO:0044085	cellular component biogenesis	1772	40	44.33	0.77795
GO:0009100	glycoprotein metabolic process	163	3	4.08	0.77806
GO:0016054	organic acid catabolic process	163	3	4.08	0.77806
GO:0046395	carboxylic acid catabolic process	163	3	4.08	0.77806
GO:0016125	sterol metabolic process	113	2	2.83	0.77825
GO:0048589	developmental growth	708	15	17.71	0.78085
GO:0045934	negative regulation of nucleobase-contai...	532	11	13.31	0.78114
GO:0002520	immune system development	60	1	1.5	0.78184
GO:0010017	red or far-red light signaling pathway	60	1	1.5	0.78184
GO:0031647	regulation of protein stability	60	1	1.5	0.78184
GO:0035601	protein deacylation	60	1	1.5	0.78184
GO:0052542	defense response by callose deposition	60	1	1.5	0.78184
GO:0098732	macromolecule deacylation	60	1	1.5	0.78184
GO:1900864	mitochondrial RNA modification	60	1	1.5	0.78184
GO:0009644	response to high light intensity	115	2	2.88	0.78648
GO:0045787	positive regulation of cell cycle	115	2	2.88	0.78648
GO:0031330	negative regulation of cellular cataboli...	61	1	1.53	0.78732
GO:0035295	tube development	61	1	1.53	0.78732
GO:0048588	developmental cell growth	262	5	6.55	0.78789
GO:0071369	cellular response to ethylene stimulus	166	3	4.15	0.78844
GO:0000902	cell morphogenesis	625	13	15.63	0.78957
GO:0048366	leaf development	581	12	14.53	0.79008
GO:0008033	tRNA processing	116	2	2.9	0.79049
GO:0060560	developmental growth involved in morphog...	493	10	12.33	0.79254
GO:0031323	regulation of cellular metabolic process	3736	87	93.46	0.79260
GO:0002790	peptide secretion	62	1	1.55	0.79266
GO:0006487	protein N-linked glycosylation	62	1	1.55	0.79266
GO:0006635	fatty acid beta-oxidation	62	1	1.55	0.79266
GO:0009306	protein secretion	62	1	1.55	0.79266
GO:0034762	regulation of transmembrane transport	62	1	1.55	0.79266
GO:0035592	establishment of protein localization to...	62	1	1.55	0.79266
GO:0051222	positive regulation of protein transport	62	1	1.55	0.79266
GO:0071417	cellular response to organonitrogen comp...	62	1	1.55	0.79266
GO:0071692	protein localization to extracellular re...	62	1	1.55	0.79266
GO:0090567	reproductive shoot system development	759	16	18.99	0.79323
GO:0006354	DNA-templated transcription elongation	63	1	1.58	0.79786
GO:0010208	pollen wall assembly	63	1	1.58	0.79786
GO:0042391	regulation of membrane potential	63	1	1.58	0.79786
GO:0085029	extracellular matrix assembly	63	1	1.58	0.79786
GO:0019222	regulation of metabolic process	3828	89	95.76	0.80066
GO:0009926	auxin polar transport	119	2	2.98	0.80213
GO:0022008	neurogenesis	119	2	2.98	0.80213
GO:0048831	regulation of shoot system development	407	8	10.18	0.80218
GO:0071489	cellular response to red or far red ligh...	64	1	1.6	0.80294
GO:1904951	positive regulation of establishment of ...	64	1	1.6	0.80294
GO:0019220	regulation of phosphate metabolic proces...	268	5	6.7	0.80388
GO:0051174	regulation of phosphorus metabolic proce...	268	5	6.7	0.80388
GO:0010118	stomatal movement	221	4	5.53	0.80681
GO:0046903	secretion	221	4	5.53	0.80681
GO:0023051	regulation of signaling	724	15	18.11	0.80781
GO:0009408	response to heat	317	6	7.93	0.80817
GO:0045488	pectin metabolic process	66	1	1.65	0.81271
GO:0010646	regulation of cell communication	729	15	18.24	0.81573
GO:0042752	regulation of circadian rhythm	68	1	1.7	0.82200
GO:0051171	regulation of nitrogen compound metaboli...	3195	73	79.92	0.82277
GO:0009698	phenylpropanoid metabolic process	177	3	4.43	0.82311
GO:0016570	histone modification	325	6	8.13	0.82630
GO:0009895	negative regulation of catabolic process	69	1	1.73	0.82646
GO:0010104	regulation of ethylene-activated signali...	69	1	1.73	0.82646
GO:0043622	cortical microtubule organization	69	1	1.73	0.82646
GO:0070297	regulation of phosphorelay signal transd...	69	1	1.73	0.82646
GO:0048532	anatomical structure arrangement	127	2	3.18	0.83042
GO:0006833	water transport	70	1	1.75	0.83082
GO:0042044	fluid transport	70	1	1.75	0.83082
GO:1901875	positive regulation of post-translationa...	70	1	1.75	0.83082
GO:0042545	cell wall modification	128	2	3.2	0.83368
GO:0006885	regulation of pH	71	1	1.78	0.83507
GO:0009062	fatty acid catabolic process	71	1	1.78	0.83507
GO:0010089	xylem development	71	1	1.78	0.83507
GO:0034097	response to cytokine	71	1	1.78	0.83507
GO:0042435	indole-containing compound biosynthetic ...	71	1	1.78	0.83507
GO:1990542	mitochondrial transmembrane transport	71	1	1.78	0.83507
GO:0042273	ribosomal large subunit biogenesis	129	2	3.23	0.83689
GO:0090697	post-embryonic plant organ morphogenesis	182	3	4.55	0.83719
GO:0010393	galacturonan metabolic process	72	1	1.8	0.83921
GO:0009966	regulation of signal transduction	702	14	17.56	0.84211
GO:0090696	post-embryonic plant organ development	333	6	8.33	0.84304
GO:0045786	negative regulation of cell cycle	131	2	3.28	0.84315
GO:0015995	chlorophyll biosynthetic process	73	1	1.83	0.84325
GO:0045732	positive regulation of protein catabolic...	73	1	1.83	0.84325
GO:1902533	positive regulation of intracellular sig...	73	1	1.83	0.84325
GO:0051240	positive regulation of multicellular org...	285	5	7.13	0.84403
GO:0042743	hydrogen peroxide metabolic process	74	1	1.85	0.84719
GO:0045597	positive regulation of cell differentiat...	74	1	1.85	0.84719
GO:0051510	regulation of unidimensional cell growth	74	1	1.85	0.84719
GO:0045927	positive regulation of growth	75	1	1.88	0.85103
GO:0051054	positive regulation of DNA metabolic pro...	75	1	1.88	0.85103
GO:0055046	microgametogenesis	75	1	1.88	0.85103
GO:0001932	regulation of protein phosphorylation	188	3	4.7	0.85281
GO:0030029	actin filament-based process	188	3	4.7	0.85281
GO:0097435	supramolecular fiber organization	240	4	6	0.85428
GO:0030198	extracellular matrix organization	76	1	1.9	0.85477
GO:0043062	extracellular structure organization	76	1	1.9	0.85477
GO:1903829	positive regulation of protein localizat...	76	1	1.9	0.85477
GO:0008152	metabolic process	11519	278	288.15	0.85571
GO:0048584	positive regulation of response to stimu...	529	10	13.23	0.85616
GO:0009664	plant-type cell wall organization	190	3	4.75	0.85772
GO:0015718	monocarboxylic acid transport	77	1	1.93	0.85842
GO:0035825	homologous recombination	77	1	1.93	0.85842
GO:2001252	positive regulation of chromosome organi...	77	1	1.93	0.85842
GO:0009267	cellular response to starvation	242	4	6.05	0.85865
GO:0010039	response to iron ion	137	2	3.43	0.86063
GO:0007281	germ cell development	78	1	1.95	0.86197
GO:0048518	positive regulation of biological proces...	2155	47	53.91	0.86288
GO:0080090	regulation of primary metabolic process	3292	74	82.35	0.86342
GO:0042742	defense response to bacterium	582	11	14.56	0.86586
GO:0051094	positive regulation of developmental pro...	296	5	7.4	0.86622
GO:0051260	protein homooligomerization	80	1	2	0.86882
GO:0009968	negative regulation of signal transducti...	247	4	6.18	0.86909
GO:0090558	plant epidermis development	396	7	9.91	0.86986
GO:0071555	cell wall organization	298	5	7.45	0.86996
GO:0015931	nucleobase-containing compound transport	196	3	4.9	0.87160
GO:0035966	response to topologically incorrect prot...	81	1	2.03	0.87212
GO:0050790	regulation of catalytic activity	588	11	14.71	0.87400
GO:0010648	negative regulation of cell communicatio...	251	4	6.28	0.87695
GO:0022603	regulation of anatomical structure morph...	251	4	6.28	0.87695
GO:0023057	negative regulation of signaling	251	4	6.28	0.87695
GO:0031122	cytoplasmic microtubule organization	83	1	2.08	0.87847
GO:0000911	cytokinesis by cell plate formation	84	1	2.1	0.88152
GO:0048506	regulation of timing of meristematic pha...	84	1	2.1	0.88152
GO:0048510	regulation of timing of transition from ...	84	1	2.1	0.88152
GO:0052545	callose localization	84	1	2.1	0.88152
GO:1902532	negative regulation of intracellular sig...	84	1	2.1	0.88152
GO:2001251	negative regulation of chromosome organi...	84	1	2.1	0.88152
GO:0051302	regulation of cell division	146	2	3.65	0.88352
GO:0006644	phospholipid metabolic process	256	4	6.4	0.88621
GO:0000959	mitochondrial RNA metabolic process	86	1	2.15	0.88740
GO:0009788	negative regulation of abscisic acid-act...	86	1	2.15	0.88740
GO:0033037	polysaccharide localization	86	1	2.15	0.88740
GO:1901420	negative regulation of response to alcoh...	86	1	2.15	0.88740
GO:1905958	negative regulation of cellular response...	86	1	2.15	0.88740
GO:0016049	cell growth	646	12	16.16	0.88819
GO:0045229	external encapsulating structure organiz...	359	6	8.98	0.88861
GO:0006470	protein dephosphorylation	149	2	3.73	0.89035
GO:0007034	vacuolar transport	149	2	3.73	0.89035
GO:0071248	cellular response to metal ion	150	2	3.75	0.89254
GO:0010927	cellular component assembly involved in ...	88	1	2.2	0.89299
GO:0043269	regulation of monoatomic ion transport	88	1	2.2	0.89299
GO:0072329	monocarboxylic acid catabolic process	88	1	2.2	0.89299
GO:0001558	regulation of cell growth	151	2	3.78	0.89469
GO:0006650	glycerophospholipid metabolic process	151	2	3.78	0.89469
GO:2000026	regulation of multicellular organismal d...	929	18	23.24	0.89587
GO:0051239	regulation of multicellular organismal p...	1066	21	26.67	0.89723
GO:0002376	immune system process	701	13	17.54	0.89749
GO:0009825	multidimensional cell growth	90	1	2.25	0.89830
GO:1902075	cellular response to salt	90	1	2.25	0.89830
GO:0045859	regulation of protein kinase activity	153	2	3.83	0.89887
GO:0006887	exocytosis	154	2	3.85	0.90090
GO:0009736	cytokinin-activated signaling pathway	92	1	2.3	0.90335
GO:0032508	DNA duplex unwinding	92	1	2.3	0.90335
GO:0071368	cellular response to cytokinin stimulus	94	1	2.35	0.90815
GO:0019684	photosynthesis, light reaction	158	2	3.95	0.90866
GO:0033036	macromolecule localization	1125	22	28.14	0.90876
GO:0018193	peptidyl-amino acid modification	618	11	15.46	0.90895
GO:0048437	floral organ development	374	6	9.36	0.90941
GO:0048468	cell development	714	13	17.86	0.91041
GO:0000723	telomere maintenance	95	1	2.38	0.91046
GO:0002218	activation of innate immune response	95	1	2.38	0.91046
GO:0032392	DNA geometric change	95	1	2.38	0.91046
GO:1902410	mitotic cytokinetic process	95	1	2.38	0.91046
GO:0043549	regulation of kinase activity	159	2	3.98	0.91051
GO:0032989	cellular component morphogenesis	620	11	15.51	0.91096
GO:0048443	stamen development	160	2	4	0.91232
GO:0048466	androecium development	160	2	4	0.91232
GO:0070588	calcium ion transmembrane transport	96	1	2.4	0.91271
GO:0051052	regulation of DNA metabolic process	218	3	5.45	0.91277
GO:1905393	plant organ formation	218	3	5.45	0.91277
GO:0040007	growth	951	18	23.79	0.91487
GO:0019318	hexose metabolic process	97	1	2.43	0.91491
GO:0048598	embryonic morphogenesis	97	1	2.43	0.91491
GO:0051606	detection of stimulus	97	1	2.43	0.91491
GO:0048507	meristem development	429	7	10.73	0.91501
GO:0006779	porphyrin-containing compound biosynthet...	98	1	2.45	0.91705
GO:0016556	mRNA modification	98	1	2.45	0.91705
[truncated: 249 more rows]

## Sheet: Lin_s_SAM
Supplementary Table S2. Gene enrichment analysis for a balanced subset of flax samples: mature leaf blades from the shoot at 10 cm from the top at 30 DAG, stem fragments 1-3 cm from the top at 30 DAG, roots of seedlings at 5 DAG, hypocotyls of seedlings at 5 DAG, mature flower carpels before pollination at 56 DAG, capsule without seeds at 14 DAF, seeds without capsule at 14 DAF, SAM (shoot apical…
[truncated: 1,671 more rows]
