# Supplementary material for: Transcriptome map and genome annotation of flax line 3896
Source: Front Plant Sci. 2025 May 16;16:1520832. doi: 10.3389/fpls.2025.1520832 (PMC12122762; doi:10.3389/fpls.2025.1520832)
Supplement: Supplementary Data Sheet S1 — Annotation of flax line 3896 genome assembly. [file DataSheet1.zip]

Archive with 1 entries (1 files):
- Supplementary_Data_1.gtf
